# Supplementary material for: Comprehensive analysis of the cardiac proteome in a rat model of myocardial ischemia-reperfusion using a TMT-based quantitative proteomic strategy
Source: Proteome Sci. 2020 Mar 6;18:2. doi: 10.1186/s12953-020-00158-4 (PMC7060589; doi:10.1186/s12953-020-00158-4)
Supplement: Supplementary file 1 — Additional file 1. List of MS data and proteins indentified in two independent sets by TMT-based quantitative proteomics. [file 12953_2020_158_MOESM1_ESM.xlsx]

## Sheet: MS-1set
				IR	Sham	TALE	IR	Sham	TALE	Avg_IR	Avg_Sham	Avg_TALE	STDEV_IR	STDEV_Sham	STDEV_TALE	CV(%)_IR	CV(%)_Sham	CV(%)_TALE	LOG2_IR	LOG2_Sham	LOG2_TALE	Ratio(IR/Sham)	Ratio(TALE/IR)
IPI NO.	Acc. No.	DESCRIPTION	PEP_NUM	average m/z_126.1277	average m/z_127.1311	avg m/z_128.1344	average m/z_129.1378	average m/z_130.1411	avg m/z_131.1382	Avg(126+129)	Avg(127+130)	Avg(128+131)	STDEV(126+129)	STDEV(127+130)	STDEV(128+131)	CV%(126+129)	CV%(127+130)	CV%(128+131)	LOG2(Avg(126+129))	LOG2(Avg(127+130))	LOG2(Avg(128+131))	Ratio(Avg.IR/Avg.Sham)(LOG2 scale)	Ratio(Avg.TALE/Avg.IR)(LOG2 scale)
IPI00187628.5	Q6XDA0	GS=Sptb Uncharacterized protein	11	7291.55	7374.18	7803.09	7409.91	7402.82	8055.45	7350.73	7388.5	7929.27	83.6932	20.2515	178.453	1.13857	0.274095	2.25055	12.8437	12.8511	12.953	-0.00739397	0.109301
IPI00187695.1	D3Z9R8	GS=LOC100365295;LOC100361856;LOC100364449;LOC100360056 Uncharacterized protein	8	54475.2	61503.9	52524.4	53674.2	71450.9	56760	54074.8	66477.4	54642.2	566.393	7033.59	2995.04	1.04743	10.5804	5.48118	15.7227	16.0206	15.7377	-0.297908	0.0150602
IPI00187731.4	P58775-2	GS=Tpm2 Isoform 2 of Tropomyosin beta chain	78	321878	393950	390941	310505	417665	377559	316191	405808	384250	8041.73	16768.4	9462.76	2.54331	4.13211	2.46266	18.2704	18.6304	18.5517	-0.359997	0.281248
IPI00188111.1	Q3MHS9;Q5BJY2	GS=Cct6a Uncharacterized protein	2	3765.5	4865	4595	3493.5	5108	4488.5	3629.5	4986.5	4541.75	192.333	171.827	75.3069	5.29916	3.44584	1.6581	11.8256	12.2838	12.149	-0.458257	0.323477
IPI00188225.1	P48199	GS=Crp C-reactive protein	45	11166.5	1388.13	2761.08	10867	1435.44	2755	11016.7	1411.79	2758.04	211.743	33.4532	4.29921	1.92201	2.36957	0.155879	13.4274	10.4633	11.4294	2.96411	-1.99798
IPI00188304.3	Q6P7Q4	GS=Glo1 Lactoylglutathione lyase	12	4191.67	5896.42	5593	3928.42	6350.75	5748.5	4060.05	6123.59	5670.75	186.146	321.26	109.955	4.58482	5.24627	1.93899	11.9873	12.5802	12.4693	-0.592881	0.482044
IPI00188330.1	B0BNE6	GS=Ndufs8 Uncharacterized protein	102	9085.68	7613.17	8203.92	8600.18	8090.75	8241.22	8842.93	7851.96	8222.57	343.3	337.7	26.368	3.8822	4.30084	0.320678	13.1103	12.9388	13.0054	0.171472	-0.104935
IPI00188541.3	O35802;Q5EBC0	GS=Itih4 inter-alpha-inhibitor H4 heavy chain	36	39122.9	13487.3	40282.3	38071.7	13614.7	37899.7	38597.3	13551	39091	743.325	90.0571	1684.78	1.92585	0.66458	4.3099	15.2362	13.7261	15.2545	1.5101	0.0183343
IPI00188924.4	P32551	GS=Uqcrc2 Cytochrome b-c1 complex subunit 2, mitochondrial	141	35700.2	30293.3	32535	33864.2	32581.1	32131.3	34782.2	31437.2	32333.2	1298.23	1617.7	285.459	3.73246	5.14582	0.882867	15.0861	14.9402	14.9807	0.145875	-0.105335
IPI00188989.1	P18163	GS=Acsl1 Long-chain-fatty-acid--CoA ligase 1	72	14948.9	11287.7	14887.1	13844.4	12441.6	14740.4	14396.6	11864.6	14813.8	780.992	815.902	103.775	5.42484	6.87676	0.700531	13.8134	13.5344	13.8547	0.27906	0.0412092
IPI00189176.6	Q80W89	GS=Ndufa11 NADH dehydrogenase [ubiquinone] 1 alpha subcomplex subunit 11	9	7436.33	6994.78	6774.32	6896.56	7835.44	7204.56	7166.44	7415.11	6989.44	381.675	594.436	304.219	5.32586	8.01656	4.35255	12.807	12.8563	12.771	-0.0492105	-0.0360808
IPI00189624.1	Q9EPX0	GS=Hspb8 Heat shock protein beta-8	3	78806.7	115429	87716.3	76975.7	112837	87228.3	77891.2	114133	87472.3	1294.71	1833.05	345.068	1.66221	1.60607	0.394488	16.2492	16.8004	16.4165	-0.551182	0.167367
IPI00189795.1	P68370	GS=Tuba1a Tubulin alpha-1A chain	67	62732.5	85698.4	77160	61240.9	85556.4	74252.3	61986.7	85627.4	75706.1	1054.77	100.402	2056.12	1.70161	0.117255	2.71592	15.9197	16.3858	16.2081	-0.466114	0.288452
IPI00189809.2	P02563	GS=Myh6 myosin-6	2993	65735.5	59739.1	64904	62493	65256.5	65377.2	64114.3	62497.8	65140.6	2292.81	3901.43	334.582	3.57613	6.24251	0.51363	15.9684	15.9315	15.9913	0.0368405	0.0229106
IPI00189811.1	P02564	GS=Myh7 Myosin-7	2223	59538.6	56652.3	57252.4	56459.5	61857.4	57986.1	57999.1	59254.9	57619.3	2177.21	3680.5	518.818	3.75387	6.2113	0.900425	15.8237	15.8546	15.8143	-0.0309038	-0.00947839
IPI00189813.1	P68136	GS=Acta1 Actin, alpha skeletal muscle	1343	41928.5	40877.6	42410.5	40340.7	43894.1	42806.3	41134.6	42385.8	42608.4	1122.74	2132.98	279.823	2.72942	5.0323	0.656733	15.3281	15.3713	15.3789	-0.0432282	0.0507846
IPI00189981.1	P18292	GS=F2 Prothrombin (Fragment)	19	23488.8	5013.53	6046.84	22945	5455.37	6116.74	23216.9	5234.45	6081.79	384.518	312.428	49.4197	1.6562	5.96869	0.812585	14.5029	12.3538	12.5703	2.14907	-1.93261
IPI00190161.1	Q5PQZ9	GS=Ndufc2 NADH dehydrogenase [ubiquinone] 1 subunit C2	18	14687.8	13980.9	13917.4	14407.1	15200.3	13770.9	14547.4	14590.6	13844.2	198.464	862.239	103.591	1.36425	5.90956	0.748265	13.8285	13.8328	13.757	-0.00427194	-0.0714872
IPI00190417.1	Q9ER30	GS=Kbtbd10 Kelch repeat and BTB domain-containing protein 10	2	6361	9853.5	8805	7415.5	9846	8093	6888.25	9849.75	8449	745.644	5.3033	503.46	10.8249	0.053842	5.95881	12.7499	13.2659	13.0446	-0.51595	0.294643
IPI00190557.2	Q5XIH7	GS=Phb2 Prohibitin-2	53	6747.28	6213.19	6941.14	6522.64	6753.89	6907.42	6634.96	6483.54	6924.28	158.844	382.333	23.8366	2.39405	5.89697	0.344246	12.6959	12.6626	12.7574	0.033306	0.0615763
IPI00190559.3	Q9EQX9	GS=Ube2n Ubiquitin-conjugating enzyme E2 N	6	56741	89139.5	69338.1	51869.2	89886.5	67299.6	54305.1	89513	68318.8	3444.9	528.209	1441.44	6.34361	0.590092	2.10987	15.7288	16.4498	16.06	-0.72101	0.331196
IPI00190701.5	P02650	GS=Apoe Apolipoprotein E	16	12274.8	5703.94	13479.4	12437.8	6040.19	13908.1	12356.3	5872.06	13693.8	115.301	237.765	303.172	0.933135	4.04908	2.21394	13.593	12.5197	13.7412	1.0733	0.148273
IPI00190886.3	Q4G064	GS=Coq5 2-methoxy-6-polyprenyl-1,4-benzoquinol methylase, mitochondrial	4	10217.5	12375.5	12921	10207.8	13008.5	13089	10212.6	12692	13005	6.89429	447.599	118.794	0.0675075	3.52662	0.913448	13.3181	13.6316	13.6668	-0.313566	0.348713
IPI00191103.2	D3ZS58	GS=Ndufa2 NADH dehydrogenase [ubiquinone] 1 alpha subcomplex subunit 2	3	78665.3	77388.3	74394.5	71852.3	83041.3	75656.2	75258.8	80214.8	75025.3	4817.52	3997.27	892.135	6.40127	4.98321	1.18911	16.1996	16.2916	16.1951	-0.0920081	-0.0044831
IPI00191112.1	D3ZF13	GS=Ndufab1 Acyl carrier protein	29	39991	28601.4	34879.6	39046.6	30512.8	37453.2	39518.8	29557.1	36166.4	667.848	1351.55	1819.85	1.68995	4.57267	5.03187	15.2703	14.8512	15.1424	0.419034	-0.12789
IPI00191442.1	Q9ES40	GS=Arl6ip5 PRA1 family protein 3	2	9183.5	9381	7826	8793	9806.5	7826	8988.25	9593.75	7826	276.125	300.874	0	3.07207	3.13615	0	13.1338	13.2279	12.9341	-0.0940546	-0.199765
IPI00191444.4	D3ZPF3	GS=Capzb Uncharacterized protein	4	48587	61579.2	52136	44745.2	59163.8	52547	46666.1	60371.5	52341.5	2716.53	1708.02	290.621	5.8212	2.82918	0.55524	15.5101	15.8816	15.6757	-0.371492	0.16558
IPI00191681.1	P49134	GS=Itgb1 Integrin beta-1	8	7570.5	8067.5	9021.07	7752	8630.88	8825.69	7661.25	8349.19	8923.38	128.34	398.37	138.155	1.67518	4.77136	1.54823	12.9034	13.0274	13.1234	-0.124056	0.22001
IPI00191728.1	P18418	GS=Calr Calreticulin	5	30083.4	27984.6	28574.4	28876.6	30620.8	28530.4	29480	29302.7	28552.4	853.336	1864.07	31.1127	2.89463	6.36144	0.108967	14.8474	14.8387	14.8013	0.00870292	-0.0461245
IPI00191737.6	P02770	GS=Alb Serum albumin	574	90618.2	26282.9	40819.5	86735.2	28327.1	40593	88676.7	27305	40706.3	2745.66	1445.49	160.124	3.09626	5.29386	0.393365	16.4363	14.7369	15.313	1.69939	-1.1233
IPI00191761.1	B0BNK1	GS=Rab5c Uncharacterized protein	3	1384	1610.67	1349	1254	1574.33	1162.33	1319	1592.5	1255.66	91.9239	25.6963	131.996	6.96921	1.61358	10.512	10.3652	10.6371	10.2942	-0.271849	-0.0709929
IPI00191913.1	Q5XIH3	GS=Ndufv1 Uncharacterized protein	94	16228.3	13816	14946.5	15357.7	14756	14856.1	15793	14286	14901.3	615.628	664.673	63.9083	3.8981	4.65263	0.428879	13.947	13.8023	13.8631	0.14469	-0.0838532
IPI00192043.3	Q5XIT9	GS=Mccc2 Methylcrotonoyl-CoA carboxylase beta chain, mitochondrial	15	7457.73	6535.87	6625.97	7004.47	7073.8	6721.24	7231.1	6804.84	6673.6	320.503	380.374	67.3661	4.43229	5.58976	1.00944	12.82	12.7323	12.7042	0.0876549	-0.11575
IPI00192246.1	P11240	GS=Cox5a Cytochrome c oxidase subunit 5A, mitochondrial	46	108724	96780.2	103630	103938	106412	106675	106331	101596	105152	3383.87	6810.37	2153.7	3.1824	6.70339	2.04817	16.6982	16.6325	16.6821	0.0657168	-0.0160768
IPI00192301.2	P04041	GS=Gpx1 Glutathione peroxidase 1	20	44562.6	65864.9	55169.4	44449	67478.1	52429.5	44505.8	66671.5	53799.4	80.292	1140.7	1937.37	0.180408	1.71093	3.60109	15.4417	16.0248	15.7153	-0.583079	0.273599
IPI00192310.3	Q9ESS6	GS=Bcam Basal cell adhesion molecule	5	4854.2	5419.4	5321	5200.8	5616.2	5527.4	5027.5	5517.8	5424.2	245.083	139.159	145.947	4.87485	2.52199	2.69066	12.2956	12.4299	12.4052	-0.134252	0.109569
IPI00192586.1	P19139	GS=Csnk2a1 Casein kinase II subunit alpha	2	1429	1490	1378	1323.5	1543.5	1434	1376.25	1516.75	1406	74.5998	37.8302	39.598	5.42051	2.49416	2.81636	10.4265	10.5668	10.4574	-0.140241	0.030854
IPI00192903.3	Q5BJM6	GS=Afg3l2 Uncharacterized protein	11	6620.18	5565.64	5466.9	6372.18	5824	5519.82	6496.18	5694.82	5493.36	175.362	182.688	37.413	2.69947	3.20797	0.681059	12.6654	12.4754	12.4235	0.189941	-0.241903
IPI00193233.1	P04166	GS=Cyb5b Cytochrome b5 type B	3	1040.67	1674	1515	935.33	1690.67	1451	988	1682.34	1483	74.4866	11.7875	45.2548	7.53913	0.700661	3.05157	9.94837	10.7162	10.5343	-0.767882	0.585936
IPI00193243.1	B4F789	GS=Apobec2 Uncharacterized protein	9	2619.44	3414.44	3417.44	2347.78	3641.78	3476.11	2483.61	3528.11	3446.78	192.093	160.754	41.486	7.73441	4.55637	1.20362	11.2782	11.7847	11.751	-0.506457	0.472808
IPI00193263.1	Q06437	GS=Pdha2 Pyruvate dehydrogenase E1 component subunit alpha, testis-specific form, mitochondrial	6	17971	17083.3	19998.3	18685.3	19838.7	21434.7	18328.2	18461	20716.5	505.108	1948.32	1015.65	2.75591	10.5537	4.90259	14.1618	14.1722	14.3385	-0.0104184	0.176718
IPI00193279.1	P04182	GS=Oat Ornithine aminotransferase, mitochondrial	4	46411.8	45292.8	46775.6	44231.2	47130.8	46248.9	45321.5	46211.8	46512.2	1541.85	1299.66	372.468	3.40202	2.81241	0.800797	15.4679	15.496	15.5053	-0.0280641	0.0374151
IPI00193485.2	P56574	GS=Idh2 Isocitrate dehydrogenase [NADP], mitochondrial	254	32868.1	28893.5	31370.3	31264.4	31233.4	31358.7	32066.2	30063.5	31364.5	1134.03	1654.51	8.15294	3.53652	5.50339	0.0259942	14.9688	14.8757	14.9368	0.0930448	-0.0319235
IPI00193547.2	D4ADF5	GS=Pdcd5 Uncharacterized protein	2	1307	1482	1408	1333.5	1671.5	1418	1320.25	1576.75	1413	18.7383	133.997	7.07107	1.4193	8.49829	0.500429	10.3666	10.6227	10.4645	-0.256143	0.0979503
IPI00193716.1	P12007	GS=Ivd Isovaleryl-CoA dehydrogenase, mitochondrial	24	13313.5	10789.5	11794.7	13172	11207	11955	13242.8	10998.3	11874.8	100.112	295.245	113.342	0.755977	2.68447	0.954474	13.6929	13.425	13.5356	0.267926	-0.157296
IPI00193918.1	P12075	GS=Cox5b Cytochrome c oxidase subunit 5B, mitochondrial	52	81521	77079	76953.7	78018.7	83264.6	76929.3	79769.9	80171.8	76941.5	2476.52	4373.87	17.2393	3.10458	5.45562	0.0224057	16.2836	16.2908	16.2315	-0.00725148	-0.0520824
IPI00193919.5	Q07116	GS=Suox Sulfite oxidase, mitochondrial	4	13643.8	16196	15426.1	14373.5	16048	15507.4	14008.6	16122	15466.8	516.011	104.652	57.4524	3.68352	0.649124	0.371458	13.774	13.9767	13.9169	-0.202715	0.142855
IPI00194087.3	P68035	GS=Actc1 Actin, alpha cardiac muscle 1	1447	40047.2	39002	40504.2	38516.4	41892.6	40845.4	39281.8	40447.3	40674.8	1082.4	2043.98	241.258	2.75548	5.05345	0.593139	15.2616	15.3038	15.3118	-0.0421816	0.050273
IPI00194097.5	P04276	GS=Gc Vitamin D-binding protein	14	18225.1	5506.07	7318.32	16912.5	6036.71	7541.82	17568.8	5771.39	7430.07	928.177	375.219	158.038	5.28309	6.50137	2.12701	14.1007	12.4947	12.8592	1.60603	-1.24157
IPI00194222.1	P10888	GS=Cox4i1 Cytochrome c oxidase subunit 4 isoform 1, mitochondrial	48	55923.6	53194.6	55646.5	54970.5	57891.8	55457.7	55447	55543.2	55552.1	673.972	3321.47	133.523	1.21552	5.97998	0.240356	15.7588	15.7613	15.7616	-0.0025005	0.00273178
IPI00194324.2	P49432	GS=Pdhb Pyruvate dehydrogenase E1 component subunit beta, mitochondrial	70	15312.8	12156.7	13110	14284.3	13036.1	12875.1	14798.5	12596.4	12992.6	727.238	621.844	166.106	4.91426	4.93667	1.27847	13.8532	13.6207	13.6654	0.232441	-0.187768
IPI00194348.1	P19357	GS=Slc2a4 Solute carrier family 2, facilitated glucose transporter member 4	3	46351	51490	65094	45502.7	52233.3	53564.7	45926.8	51861.7	59329.3	599.86	525.614	8152.47	1.30612	1.01349	13.741	15.487	15.6624	15.8565	-0.175331	0.369408
IPI00194404.5	Q05982	GS=Nme1 Nucleoside diphosphate kinase A	13	534342	1.22411e+06	752764	566051	1.24774e+06	735443	550197	1.23593e+06	744104	22421.3	16709	12248.2	4.07515	1.35194	1.64603	19.0696	20.2372	19.5051	-1.16758	0.435556
IPI00194849.5	Q8CJH1	GS=Alk anaplastic lymphoma kinase	3	82395	65151.7	75168.2	78307.7	82218	69766.5	80351.3	73684.8	72467.3	2890.18	12067.7	3819.55	3.59693	16.3775	5.27072	16.294	16.1691	16.145	0.124954	-0.148991
IPI00194851.1	D3ZA93	GS=Acot13 Uncharacterized protein	6	3622.5	3556.5	3510.5	3551.67	3889	3822.5	3587.09	3722.75	3666.5	50.0844	235.113	220.617	1.39624	6.31557	6.01711	11.8086	11.8622	11.8402	-0.0535568	0.0315916
IPI00194930.5	P35053	GS=Gpc1 Glypican-1	2	4532.5	3491.5	4138.5	4530	4061	4212	4531.25	3776.25	4175.25	1.76777	402.697	51.9723	0.0390128	10.6639	1.24477	12.1457	11.8827	12.0276	0.262955	-0.118047
IPI00195067.1	Q99JE4	GS=Rasgrf2 Ras-specific guanine nucleotide-releasing factor 2	3	3350	4096	2238.33	3438.67	4555.67	2185.33	3394.34	4325.84	2211.83	62.6992	325.036	37.4767	1.84717	7.51383	1.69437	11.7289	12.0788	11.111	-0.34985	-0.617888
IPI00195109.3	Q5U3Z7	GS=Shmt2 Serine hydroxymethyltransferase	3	8515.67	8806	10107	7944.67	10074.3	9887	8230.17	9440.17	9997	403.758	896.845	155.563	4.90583	9.50031	1.5561	13.0067	13.2046	13.2873	-0.19789	0.280573
IPI00195123.1	Q06647	GS=Atp5o ATP synthase subunit O, mitochondrial	67	13727.3	11106.3	10053.3	13038.6	11914.9	10115.1	13382.9	11510.6	10084.2	486.97	571.816	43.7063	3.63874	4.96773	0.433414	13.7081	13.4907	13.2998	0.217431	-0.4083
IPI00195376.1	P61016	GS=Pln Cardiac phospholamban	8	72309.9	83390.9	79815	68124.4	92420.9	81700	70217.1	87905.9	80757.5	2959.6	6385.17	1332.9	4.21492	7.26365	1.65049	16.0995	16.4237	16.3013	-0.324137	0.201773
IPI00195516.6	P20059	GS=Hpx Hemopexin	69	39720.4	17763.8	20955.6	38369.5	18932.3	20471	39044.9	18348.1	20713.3	955.216	826.219	342.664	2.44646	4.50303	1.65432	15.2528	14.1633	14.3383	1.08951	-0.914577
IPI00195593.1	P18886	GS=Cpt2 Carnitine O-palmitoyltransferase 2, mitochondrial	52	27304.9	24174.9	25387.2	26053.2	25490	25084.9	26679	24832.5	25236.1	885.078	929.959	213.751	3.31751	3.74493	0.847007	14.7034	14.5999	14.6232	0.103479	-0.0802198
IPI00195772.1	P11608	GS=Mt-atp8 ATP synthase protein 8	8	438418	528580	523060	494145	490606	485755	466282	509592	504407	39405.2	26851.7	26378.7	8.45095	5.26924	5.22965	18.8308	18.959	18.9442	-0.128143	0.113388
IPI00195860.1	P35171	GS=Cox7a2l2;Cox7a2 Cytochrome c oxidase subunit 7A2, mitochondrial	11	22433.2	17246.5	19083.3	19647.1	18358	18305	21040.1	17802.2	18694.2	1970.06	785.985	550.32	9.36336	4.41509	2.9438	14.3609	14.1198	14.1903	0.241086	-0.170555
IPI00196107.1	P19511	GS=Atp5f1 ATP synthase subunit b, mitochondrial	70	38926.1	37675.9	35880.2	36578.7	40665.7	35880.4	37752.4	39170.8	35880.3	1659.86	2114.14	0.120208	4.39671	5.39723	0.000335026	15.2043	15.2575	15.1309	-0.053211	-0.0733753
IPI00196283.1	D4A9P9	GS=Hhatl Uncharacterized protein	3	124815	157953	140927	124842	149553	135364	124829	153753	138146	19.0919	5939.93	3933.88	0.0152945	3.86329	2.84763	16.9296	17.2303	17.0758	-0.300665	0.146239
IPI00196511.2	D3ZFR7	GS=Pdlim3 Uncharacterized protein	2	2887	3793.5	3455	2576	4271	3622	2731.5	4032.25	3538.5	219.91	337.643	118.087	8.0509	8.37358	3.3372	11.4155	11.9774	11.7889	-0.561892	0.373444
IPI00196647.4	Q63704	GS=Cpt1b Carnitine O-palmitoyltransferase 1, muscle isoform	25	12181	10836.2	11601.1	11617.4	11586.8	11653.2	11899.2	11211.5	11627.2	398.525	530.754	36.8544	3.34917	4.734	0.316968	13.5386	13.4527	13.5052	0.085885	-0.0333707
IPI00196750.1	P28042	GS=Ssbp1 Single-stranded DNA-binding protein, mitochondrial	3	20590	27448	25894.7	22056	24268	24660	21323	25858	25277.3	1036.62	2248.6	873.036	4.8615	8.69595	3.45383	14.3801	14.6583	14.6256	-0.2782	0.245434
IPI00196751.2	Q07439	GS=Hspa1b;Hspa1a Heat shock 70 kDa protein 1A/1B	14	149000	178254	190298	153922	214041	192307	151461	196148	191302	3479.77	25305.7	1420.63	2.29747	12.9014	0.742609	17.2086	17.5816	17.5455	-0.372993	0.336907
IPI00196994.1	Q5XI73	GS=Arhgdia Rho GDP-dissociation inhibitor 1	9	34810.7	46378.3	41151.5	32302.8	48823	39115.2	33556.7	47600.7	40133.3	1773.35	1728.64	1439.9	5.28462	3.63155	3.5878	15.0343	15.5387	15.2925	-0.50438	0.258199
IPI00197074.3	D9IFS3;Q91XP6;Q91XP7	GS=Dag1 Uncharacterized protein	8	24058.6	36624.9	33272.1	23952.9	36686.4	31793.9	24005.8	36655.6	32533	74.7695	43.4871	1045.19	0.311465	0.118637	3.2127	14.5511	15.1617	14.9896	-0.610655	0.438524
IPI00197369.1	D4AE56	GS=Ptges2 Uncharacterized protein	7	36648.4	43089	40059.1	36663.4	48009.1	42697.2	36655.9	45549.1	41378.1	10.6066	3479.06	1865.45	0.0289356	7.63806	4.50831	15.1618	15.4751	15.3366	-0.313375	0.174822
IPI00197555.6	P13086	GS=Suclg1 Succinyl-CoA ligase [GDP-forming] subunit alpha, mitochondrial	7	13841.7	13057.1	14045.4	12499.1	14095.6	14657.7	13170.4	13576.4	14351.6	949.34	734.281	432.954	7.20812	5.40853	3.01677	13.685	13.7288	13.8089	-0.0437943	0.123907
IPI00197568.2	P50399	GS=Gdi2 Rab GDP dissociation inhibitor beta	13	5853.77	7190.92	7216.38	5509.31	7601.08	7078	5681.54	7396	7147.19	243.57	290.027	97.8494	4.28704	3.9214	1.36906	12.4721	12.8525	12.8032	-0.380463	0.331094
IPI00197579.2	P69897-1	GS=Tubb5 Isoform 1 of Tubulin beta-5 chain	92	10834.3	12170.4	11575.1	9950.93	12835.3	11585.8	10392.6	12502.9	11580.4	624.651	470.205	7.52362	6.01052	3.76078	0.0649684	13.3433	13.61	13.4994	-0.266697	0.156129
IPI00197696.2	P04636	GS=Mdh2 Malate dehydrogenase, mitochondrial	217	28514.6	27187.7	26917.3	27265.3	29777.1	27054.7	27890	28482.4	26986	883.403	1831	97.0858	3.16746	6.42851	0.359763	14.7675	14.7978	14.7199	-0.0303259	-0.0475347
IPI00197703.2	P04639	GS=Apoa1 Apolipoprotein A-I	42	25055.6	7265.33	9963.94	23501.7	7700.43	9976.4	24278.7	7482.88	9970.17	1098.77	307.662	8.81762	4.52565	4.11155	0.08844	14.5674	12.8694	13.2834	1.69802	-1.284
IPI00197711.1	P04642	GS=Ldha L-lactate dehydrogenase A chain	56	18895.4	29211.7	31249.4	17270.8	30925.2	31425.4	18083.1	30068.5	31337.4	1148.77	1211.63	124.472	6.35276	4.02959	0.397199	14.1424	14.876	14.9356	-0.733612	0.793248
IPI00197770.1	P11884	GS=Aldh2 Aldehyde dehydrogenase, mitochondrial	52	13093	10730.4	12790.6	12486.4	11427.3	12747.4	12789.7	11078.8	12769	428.931	492.811	30.5258	3.35371	4.44823	0.239062	13.6427	13.4355	13.6404	0.207183	-0.00234365
IPI00197888.2	P04692-1	GS=Tpm1 Isoform 1 of Tropomyosin alpha-1 chain	376	166319	143498	149741	157360	157756	150567	161840	150627	150154	6335.16	10081.9	583.893	3.91447	6.69328	0.388864	17.3042	17.2006	17.1961	0.103586	-0.108124
IPI00197896.1	Q4FZT8	GS=Spryd4 SPRY domain-containing protein 4	2	25856.5	24201.5	27450	22917.5	30561	27048	24387	27381.2	27249	2078.19	4496.85	284.257	8.5217	16.4231	1.04318	14.5738	14.7409	14.7339	-0.167076	0.160091
IPI00197986.2	O54755	GS=Ndufv3;Ndufv3-ps1 NADH dehydrogenase [ubiquinone] flavoprotein 3, mitochondrial isoform 1	8	75181.4	96073.9	95710.4	71637.2	96278.9	90184.1	73409.3	96176.4	92947.2	2506.08	144.957	3907.65	3.41384	0.15072	4.20416	16.1637	16.5534	16.5041	-0.389719	0.340449
IPI00198039.1	B0BNJ4	GS=Ethe1 Uncharacterized protein	3	2077	2016.67	2052.33	2051.67	2299	1951.67	2064.34	2157.84	2002	17.911	199.637	71.1774	0.867641	9.25175	3.55531	11.0115	11.0754	10.9672	-0.0639074	-0.0442351
IPI00198327.2	P81155	GS=Vdac2 Voltage-dependent anion-selective channel protein 2	74	64126.8	57676.2	58791.1	61507.8	62347.5	57830.4	62817.3	60011.9	58310.7	1851.86	3303.11	679.346	2.94801	5.5041	1.16504	15.9389	15.873	15.8315	0.065914	-0.1074
IPI00198467.1	Q60587	GS=Hadhb Trifunctional enzyme subunit beta, mitochondrial	95	22897.7	19038.8	22116.7	21367.5	20742.2	22147.1	22132.6	19890.5	22131.9	1081.95	1204.51	21.489	4.8885	6.05569	0.0970952	14.4339	14.2798	14.4338	0.154094	-4.79112e-05
IPI00198497.1	P50463	GS=Csrp3 Cysteine and glycine-rich protein 3	20	28675.3	57929.6	56649.5	27571.9	63708.7	57514.2	28123.6	60819.1	57081.8	780.222	4086.48	611.435	2.77426	6.71906	1.07116	14.7795	15.8922	15.8007	-1.11274	1.02125
IPI00198620.1	P35434	GS=Atp5d ATP synthase subunit delta, mitochondrial	80	15120.3	14365	13890.7	14380.7	15294	13847.6	14750.5	14829.5	13869.2	522.99	656.874	30.4763	3.54558	4.42951	0.219741	13.8485	13.8562	13.7596	-0.00770415	-0.0888803
IPI00198667.7	P05371	GS=Clu Clusterin	11	21017.9	7044.45	7862.68	20165.4	7715.82	7393.86	20591.6	7380.14	7628.27	602.844	474.73	331.506	2.92762	6.43254	4.34575	14.3298	12.8494	12.8971	1.48034	-1.43263
IPI00198717.8	O88989	GS=Mdh1 Malate dehydrogenase, cytoplasmic	105	31851.6	52860.5	57691.3	29883.6	58797.1	58543.7	30867.6	55828.8	58117.5	1391.61	4197.85	602.724	4.50831	7.51914	1.03708	14.9138	15.7687	15.8267	-0.854915	0.912878
IPI00198720.1	Q99NA5	GS=Idh3a Isocitrate dehydrogenase [NAD] subunit alpha, mitochondrial	38	30447	25798.2	27816.7	28445.7	27370.3	27825.6	29446.4	26584.2	27821.1	1415.17	1111.63	6.32861	4.80592	4.18153	0.0227475	14.8458	14.6983	14.7639	0.147517	-0.081908
IPI00198887.1	P04785	GS=P4hb Protein disulfide-isomerase	22	22571.1	16845.2	20733.2	21666.1	19333	21766.9	22118.6	18089.1	21250	639.896	1759.15	730.887	2.89302	9.72495	3.43946	14.433	14.1428	14.3752	0.290141	-0.0577948
IPI00198897.1	D4A3V2	GS=Ndufa6 NADH dehydrogenase [ubiquinone] 1 alpha subcomplex subunit 6	9	10692.9	10758.3	15061.2	10002.8	11697.2	15190.6	10347.8	11227.8	15125.9	487.981	663.895	91.5279	4.71578	5.91297	0.605108	13.337	13.4548	13.8847	-0.117743	0.547691
IPI00199114.5	P49911	GS=Anp32a Acidic leucine-rich nuclear phosphoprotein 32 family member A	3	2090	2565	2441.67	1918	2772.67	2459.67	2004	2668.84	2450.67	121.622	146.845	12.7279	6.06898	5.50221	0.519365	10.9687	11.382	11.259	-0.413328	0.290294
IPI00199273.1	P50503	GS=St13 Hsc70-interacting protein	2	48332	70240	64230	48257	72960	60616.5	48294.5	71600	62423.2	53.033	1923.33	2555.13	0.109812	2.68622	4.09324	15.5596	16.1277	15.9298	-0.568101	0.370225
IPI00199636.1	P35565	GS=Canx Calnexin	5	13170.2	11654.4	11828.1	13912.4	12849.2	12258.7	13541.3	12251.8	12043.4	524.815	844.851	304.48	3.87566	6.89573	2.52819	13.7251	13.5807	13.556	0.144373	-0.169124
IPI00199695.3	Q68FT8	GS=Serpinf2 Uncharacterized protein	2	2804	1828	2004.25	3105	2233.5	2192.75	2954.5	2030.75	2098.5	212.839	286.732	133.29	7.2039	14.1195	6.35166	11.5287	10.9878	11.0351	0.540901	-0.493556
IPI00199861.1	Q01129	GS=Dcn Decorin	4	112778	110463	134880	110456	154719	128488	111617	132591	131684	1642.43	31293.9	4519.83	1.47149	23.6018	3.43233	16.7682	17.0166	17.0067	-0.248426	0.238519
IPI00199887.1	Q2PS20	GS=Jph2 Junctophilin-2	5	3996.2	6238.6	4919.6	3752	6951.2	5190	3874.1	6594.9	5054.8	172.675	503.884	191.202	4.45718	7.64051	3.78258	11.9196	12.6871	12.3034	-0.76749	0.383793
IPI00200102.1	P19939	GS=Apoc1 Apolipoprotein C-I	3	460878	100021	609418	463872	116148	550224	462375	108085	579821	2117.08	11403.7	41856.7	0.457871	10.5508	7.21891	18.8187	16.7218	19.1452	2.0969	0.326544
IPI00200145.1	P19944	GS=Rplp1;LOC100360522 60S acidic ribosomal protein P1	11	45976.2	46895.3	57427.1	43030.1	49921.4	51881.6	44503.1	48408.4	54654.4	2083.2	2139.83	3921.23	4.68102	4.42038	7.17459	15.4416	15.563	15.738	-0.121349	0.29643
IPI00200243.1	D4A233	GS=Pabpc2 Uncharacterized protein	2	9748	11300	12417.5	9341.5	12687.5	13120	9544.75	11993.8	12768.8	287.439	981.111	496.743	3.01149	8.18018	3.8903	13.2205	13.55	13.6403	-0.329503	0.419838
IPI00200257.1	Q8R490	GS=Cdh13 T-cadherin	2	34024.5	35794	32025.2	35608	33722	35804.8	34816.2	34758	33915	1119.7	1465.13	2672.51	3.21604	4.21522	7.88002	15.0875	15.0851	15.0496	0.00241575	-0.0378373
IPI00200271.1	Q8R3Z7	GS=Ehd4 Uncharacterized protein	14	29757.9	39682.7	38812.4	29121.1	40244.1	36339.5	29439.5	39963.4	37575.9	450.279	396.941	1748.58	1.52951	0.993263	4.65345	14.8455	15.2864	15.1975	-0.440928	0.352057
IPI00200352.1	P36201	GS=Crip2 Cysteine-rich protein 2	14	14790.5	22390.9	29396.7	14585.1	25489.6	30482.4	14687.8	23940.3	29939.6	145.261	2191.12	767.72	0.988992	9.15243	2.56423	13.8423	14.5472	14.8698	-0.704823	1.02744
IPI00200466.3	Q09073	GS=Slc25a5 ADP/ATP translocase 2	187	30225.8	28956.9	27296.1	29203.1	30725	27270	29714.4	29841	27283	723.137	1250.21	18.4767	2.43362	4.18959	0.0677223	14.8589	14.865	14.7357	-0.00612976	-0.12316
IPI00200591.1	P05544	GS=LOC299282 Serine protease inhibitor A3L	90	26631.7	8488.61	10826.4	24605.9	9174.57	10821.8	25618.8	8831.59	10824.1	1432.48	485.047	3.28098	5.59152	5.49218	0.0303118	14.6449	13.1085	13.402	1.53646	-1.24296
IPI00200593.1	P05545	GS=Serpina3k Serine protease inhibitor A3K	78	21336.7	7187.77	9402.79	20447.9	7638.33	9487.39	20892.3	7413.05	9445.09	628.434	318.594	59.8212	3.00797	4.29775	0.633358	14.3507	12.8559	13.2053	1.49483	-1.14533
IPI00201055.1	Q8R508	GS=Fat3 Protocadherin Fat 3	2	3060.5	3888.5	3423	3023	3856.5	3522	3041.75	3872.5	3472.5	26.5165	22.6274	70.0036	0.871752	0.58431	2.01594	11.5707	11.919	11.7618	-0.348364	0.191073
IPI00201060.4	P48679	GS=Lmna Prelamin-A/C	25	18179.4	17041.8	16028	17521.8	18631.2	15675.1	17850.6	17836.5	15851.5	465.022	1123.82	249.552	2.60507	6.30067	1.57431	14.1237	14.1225	13.9523	0.00114164	-0.171353
IPI00201262.1	P14046	GS=Mug1;LOC297568 Alpha-1-inhibitor 3	180	46250.6	14183.6	19839.3	44312.3	15618.6	19613.5	45281.5	14901.1	19726.4	1370.56	1014.7	159.651	3.02677	6.80955	0.809323	15.4666	13.8631	14.2678	1.6035	-1.19879
IPI00201300.2	P85125	GS=Ptrf Polymerase I and transcript release factor	41	6797.37	5854.63	6498.29	6414.9	6160.17	6487.07	6606.14	6007.4	6492.68	270.447	216.049	7.93374	4.09388	3.59639	0.122195	12.6896	12.5525	12.6646	0.137066	-0.0249923
IPI00201307.1	B2RYS2	GS=Uqcrb cytochrome b-c1 complex subunit 7	52	43806.4	40737.6	37762.6	42567.4	44061.1	38524.9	43186.9	42399.3	38143.7	876.091	2350.08	539.006	2.0286	5.54274	1.41309	15.3983	15.3718	15.2192	0.026553	-0.179148
IPI00201413.1	P13437	GS=Acaa2 3-ketoacyl-CoA thiolase, mitochondrial	137	11775.7	11657.1	11188.1	11144.2	12771.1	11305.4	11460	12214.1	11246.7	446.559	787.738	82.9224	3.89669	6.44941	0.737303	13.4843	13.5763	13.4572	-0.0919455	-0.0270983
IPI00201489.1	P29117	GS=Ppif Peptidyl-prolyl cis-trans isomerase F, mitochondrial	8	25232.6	22703.4	23509.5	23350.9	24223.9	24405.2	24291.8	23463.6	23957.4	1330.59	1075.16	633.384	5.47754	4.58222	2.64379	14.5682	14.5181	14.5482	0.0500402	-0.0199963
IPI00201561.3	P35704	GS=Prdx2 Peroxiredoxin-2	37	7447.35	9823.73	10480.2	7067.57	10580	10762.7	7257.46	10201.8	10621.5	268.545	534.728	199.708	3.70026	5.24149	1.88023	12.8252	13.3165	13.3747	-0.491293	0.549445
IPI00201636.3	P35738	GS=Bckdhb 2-oxoisovalerate dehydrogenase subunit beta, mitochondrial	33	6044.09	5978.55	6872.28	6116.55	6319.73	6649.24	6080.32	6149.14	6760.76	51.237	241.251	157.706	0.842669	3.92332	2.33267	12.5699	12.5862	12.723	-0.0162374	0.153038
IPI00201699.3	P61589	GS=Rhoa Transforming protein RhoA	7	17600.3	20237.3	20731	17661.3	20781.9	20165.9	17630.8	20509.6	20448.4	43.1335	385.069	399.614	0.244649	1.87751	1.95425	14.1058	14.324	14.3197	-0.2182	0.213893
IPI00202111.1	Q9JJW3	GS=Usmg5;LOC100366152;LOC100360002 Up-regulated during skeletal muscle growth protein 5	13	233383	254630	267218	207589	281799	249673	220486	268215	258445	18238.9	19211.1	12405.9	8.27214	7.16259	4.80021	17.7503	18.033	17.9795	-0.282699	0.22917
IPI00202214.1	P84100	GS=Rpl19 60S ribosomal protein L19	2	3890	4919	4597	3683	5157	4678.5	3786.5	5038	4637.75	146.371	168.291	57.6292	3.8656	3.34044	1.24261	11.8866	12.2986	12.1792	-0.411986	0.29256
IPI00202238.1	D4A0T0	GS=Ndufb10 Uncharacterized protein	29	10007.9	9191.79	9241.67	9573.55	9767.72	9444.74	9790.7	9479.76	9343.21	307.104	407.244	143.592	3.13668	4.29593	1.53686	13.2572	13.2106	13.1897	0.046563	-0.0674945
IPI00202270.3	Q5XID6	GS=Sgcg Uncharacterized protein	3	11552.7	13124	13300.5	10346	14359.7	11655.5	10949.3	13741.8	12478	853.245	873.751	1163.19	7.79266	6.35833	9.32193	13.4186	13.7463	13.6071	-0.327731	0.188543
IPI00202462.1	Q8K3P3	GS=Kcnq1 Truncated KvLQT1-like protein (Fragment)	2	2051.5	1938	1677.5	1919.5	2390.5	1718.5	1985.5	2164.25	1698	93.3381	319.966	28.9914	4.70099	14.7841	1.70738	10.9553	11.0797	10.7296	-0.124365	-0.225666
IPI00202515.1	Q8K3R4	GS=Adipoq adiponectin	5	6110.4	5296.4	5265.8	5685	5723	5537.8	5897.7	5509.7	5401.8	300.803	301.652	192.333	5.10035	5.47492	3.56054	12.5259	12.4278	12.3992	0.0981787	-0.126712
IPI00202543.1	P05708	GS=Hk1 Hexokinase-1	34	39578.4	38236.8	44116	36646.9	37635.7	42743.6	38112.7	37936.2	43429.8	2072.84	425.049	970.44	5.43872	1.12043	2.2345	15.218	15.2113	15.4064	0.0066938	0.188415
IPI00202616.1	D3ZG43	GS=Ndufs3 Uncharacterized protein	62	15303.4	13046.6	14104	14761.5	13931.3	14250.4	15032.4	13488.9	14177.2	383.132	625.577	103.535	2.5487	4.63772	0.730291	13.8758	13.7195	13.7913	0.156305	-0.0845102
IPI00202658.1	P29266	GS=Hibadh 3-hydroxyisobutyrate dehydrogenase, mitochondrial	17	33609.7	41906.5	38885	34373.3	46257.9	38104.2	33991.5	44082.2	38494.6	540.017	3076.91	552.088	1.58868	6.97994	1.4342	15.0529	15.4279	15.2324	-0.375021	0.179482
IPI00203054.2	Q499N5	GS=Acsf2 Acyl-CoA synthetase family member 2, mitochondrial	28	14169.6	13246.1	14897.2	13461.6	14816.3	15137	13815.6	14031.2	15017.1	500.61	1110.26	169.6	3.62351	7.91281	1.12938	13.754	13.7764	13.8743	-0.0223391	0.120306
IPI00203088.4	D3ZSG5	GS=Hnrph1 Uncharacterized protein	6	2340	2083	2562	2286.83	2202.67	2557	2313.41	2142.84	2559.5	37.5969	84.6195	3.53553	1.62517	3.94895	0.138134	11.1758	11.0653	11.3216	0.110503	0.145838
IPI00203203.2	B1H2A6;Q8K4F9	GS=Fxr2 Fxr2 protein	2	8762.5	10009	9799	8530	10875	10004	8646.25	10442	9901.5	164.402	612.354	144.957	1.90143	5.86434	1.46399	13.0779	13.3501	13.2734	-0.272252	0.195573
IPI00203214.6	P05197	GS=Eef2 Elongation factor 2	52	3150.96	3565.31	3851.73	2956.92	3925.12	3924.23	3053.94	3745.22	3887.98	137.207	254.424	51.2652	4.49279	6.79331	1.31856	11.5765	11.8708	11.9248	-0.294377	0.348349
IPI00203232.6	Q8K4G6	GS=Macrod1 MACRO domain-containing protein 1	12	21930.4	31886	26955.7	24459.8	33012.7	25754.7	23195.1	32449.3	26355.2	1788.51	796.676	849.235	7.71071	2.45514	3.22227	14.5015	14.9859	14.6858	-0.48437	0.184267
IPI00203352.1	Q9WTT7	GS=Bzw2 Basic leucine zipper and W2 domain-containing protein 2	2	22054.5	39687	34115.2	20457	38786.5	30167.8	21255.8	39236.8	32141.5	1129.6	636.75	2791.3	5.31434	1.62284	8.68442	14.3756	15.2599	14.9721	-0.884352	0.596584
IPI00203398.6	C8YL70	GS=- DNA-directed polymerase delta interacting protein 2	3	3908	4569.67	4271	4547	5142.67	4438	4227.5	4856.17	4354.5	451.841	405.172	118.087	10.6881	8.34345	2.71183	12.0456	12.2456	12.0883	-0.200014	0.0427023
IPI00203443.3	P97584	GS=Ptgr1 Prostaglandin reductase 1	9	13246.3	25359.3	16602.8	13073.8	27751.4	16236.7	13160.1	26555.4	16419.8	122.011	1691.48	258.879	0.927133	6.36962	1.57663	13.6839	14.6967	14.0031	-1.01284	0.319269
IPI00203690.5	Q9JLJ3	GS=Aldh9a1 4-trimethylaminobutyraldehyde dehydrogenase	5	12297.2	19553.8	13135.7	12258.8	20106.8	13831.5	12278	19830.3	13483.6	27.1529	391.03	492.005	0.221151	1.97188	3.64891	13.5838	14.2754	13.7189	-0.691631	0.13513
IPI00203881.5	D3ZDQ9	GS=Sgca Uncharacterized protein	3	3553	3246.33	3378.67	3353.33	3580.67	3342.33	3453.16	3413.5	3360.5	141.188	236.414	25.6963	4.08866	6.92586	0.764656	11.7537	11.737	11.7145	0.0166675	-0.0392434
IPI00203972.2	A2RRU1	GS=Gys1 Glycogen [starch] synthase, muscle	7	31338.7	48594.9	38004.4	30026.1	49859.6	37534.5	30682.4	49227.2	37769.4	928.127	894.285	332.241	3.02495	1.81665	0.879656	14.9051	15.5872	15.2049	-0.682044	0.299806
IPI00203974.2	Q156J1;Q5U2U8	GS=Bag3 Bcl-2-interacting death suppressor	9	29505.1	49604.3	33929.6	29156.9	48026.3	33180.2	29331	48815.3	33554.9	246.229	1115.81	529.941	0.839483	2.28579	1.57933	14.8401	15.575	15.0342	-0.734908	0.194097
IPI00204118.1	Q9JM53	GS=Aifm1 Apoptosis-inducing factor 1, mitochondrial	34	35845.5	43941.7	45719	33858.6	45312.5	42648.3	34852	44627.1	44183.7	1404.96	969.316	2171.28	4.03121	2.17204	4.91421	15.089	15.4456	15.4312	-0.356675	0.342269
IPI00204206.1	Q923Z2	GS=Tpm1 tropomyosin alpha-1 chain isoform d	164	225687	200401	205203	212115	219129	205780	218901	209765	205491	9596.88	13242.3	408.1	4.38412	6.3129	0.198597	17.7399	17.6784	17.6487	0.0615026	-0.0912003
IPI00204258.1	P51638	GS=Cav3 Caveolin-3	3	58557.7	48383	48688.7	56354	53782	49556.7	57455.8	51082.5	49122.7	1558.23	3817.67	613.769	2.71205	7.47354	1.24946	15.8102	15.6405	15.5841	0.169624	-0.226064
IPI00204316.1	P21571	GS=Atp5j ATP synthase-coupling factor 6, mitochondrial	37	22486.1	21541.9	22265.1	20761.8	23247.3	21719	21624	22394.6	21992	1219.26	1205.91	386.123	5.63848	5.38482	1.75574	14.4003	14.4509	14.4247	-0.0505159	0.024348
IPI00204451.1	Q9WUW3	GS=Cfi Complement factor I	7	54390.9	24287.1	60932.7	57050.1	28632.7	59179.6	55720.5	26459.9	60056.1	1880.39	3072.78	1239.66	3.37469	11.613	2.06416	15.7659	14.6915	15.874	1.0744	0.108104
IPI00204641.1	B2RYW3	GS=Ndufb9 Uncharacterized protein	46	41970.6	38732.7	37720.3	40604	43135	38842.1	41287.3	40933.9	38281.2	966.339	3112.9	793.247	2.34052	7.60469	2.07216	15.3334	15.321	15.2243	0.0124032	-0.109063
IPI00204703.5	P29457	GS=Serpinh1 Serpin H1	22	46771.6	49351.1	59925.7	44840	50685.4	56805.5	45805.8	50018.2	58365.6	1365.84	943.507	2206.34	2.98181	1.88632	3.7802	15.4832	15.6102	15.8328	-0.126924	0.349588
IPI00204831.1	Q9WVA1	GS=Timm8a1 Mitochondrial import inner membrane translocase subunit Tim8 A	6	26724.8	30348.7	31117.1	27898.5	32868	30562.6	27311.7	31608.3	30839.8	829.91	1781.44	392.091	3.03867	5.63597	1.27138	14.7372	14.948	14.9125	-0.210788	0.175278
IPI00205018.3	Q02253	GS=Aldh6a1 Methylmalonate-semialdehyde dehydrogenase [acylating], mitochondrial	66	20780.2	17945.7	17762.3	19929.5	19038.1	17810.1	20354.8	18491.9	17786.2	601.522	772.422	33.8138	2.95518	4.17709	0.190112	14.3131	14.1746	14.1185	0.138479	-0.194611
IPI00205036.1	ENSRNOP00000044081	GS=Hba2 hemoglobin alpha 2 chain	180	314446	270060	229352	304263	288384	230493	309355	279222	229922	7200.56	12957.1	806.979	2.32761	4.64045	0.350979	18.2389	18.0911	17.8108	0.147849	-0.428114
IPI00205076.1	Q924S5	GS=Lonp1 Lon protease homolog, mitochondrial	12	18952.2	26988.4	21365.7	18802.8	28458.9	21232	18877.5	27723.7	21298.8	105.712	1039.8	94.5755	0.559992	3.75059	0.444041	14.2044	14.7588	14.3785	-0.554451	0.174106
IPI00205135.6	Q6P6R6;Q9WVJ6	GS=Tgm2 Transglutaminase 2, C polypeptide	19	39971.2	45844.2	46314.3	38806.3	52294.9	44853.9	39388.7	49069.5	45584.1	823.744	4561.35	1032.68	2.09132	9.2957	2.26544	15.2655	15.5825	15.4762	-0.317044	0.210748
IPI00205157.1	Q9WVK7	GS=Hadh Hydroxyacyl-coenzyme A dehydrogenase, mitochondrial	40	21471.2	21468.4	19349.3	20712.9	23072.7	19779.5	21092.1	22270.6	19564.4	536.22	1134.43	304.197	2.54228	5.09383	1.55485	14.3644	14.4429	14.2559	-0.0784361	-0.108471
IPI00205241.1	D4A724	GS=Myoz2 Uncharacterized protein	38	6765.61	7346.63	7496.49	6474.82	8375.89	7647.51	6620.22	7861.26	7572	205.62	727.797	106.794	3.10594	9.25802	1.41038	12.6927	12.9405	12.8865	-0.247882	0.193796
IPI00205262.5	D4A702	GS=Synpo2 synaptopodin 2-like	5	5426.6	6349.2	5624.7	5240.6	6542	5788.1	5333.6	6445.6	5706.4	131.522	136.33	115.541	2.46591	2.11509	2.02477	12.3809	12.6541	12.4784	-0.273205	0.0974712
IPI00205332.4	P13803	GS=Etfa Electron transfer flavoprotein subunit alpha, mitochondrial	94	32191.9	31963.5	32986.7	30392.5	34683.8	32923.1	31292.2	33323.7	32954.9	1272.34	1923.51	44.9932	4.066	5.7722	0.13653	14.9335	15.0243	15.0082	-0.090744	0.0746886
IPI00205374.1	P97519	GS=Hmgcl Hydroxymethylglutaryl-CoA lyase, mitochondrial	2	13865	15197	16461.2	14844	16031	16238.8	14354.5	15614	16350	692.258	589.727	157.331	4.82258	3.77691	0.962271	13.8092	13.9306	13.997	-0.121337	0.187788
IPI00205394.1	O35094	GS=Timm44 Mitochondrial import inner membrane translocase subunit TIM44	9	29613.2	34748.3	42208.1	29995.1	36219.2	41327	29804.2	35483.8	41767.6	270.037	1040.08	623.046	0.906038	2.93113	1.4917	14.8632	15.1149	15.3501	-0.251646	0.486869
IPI00205489.1	P97541	GS=Hspb6 Heat shock protein beta-6	25	14890.6	18289.7	15837.4	13894.7	19823.4	16077	14392.6	19056.5	15957.2	704.165	1084.48	169.366	4.89254	5.69084	1.06138	13.813	14.218	13.9619	-0.404953	0.148876
IPI00205568.1	P97569;Q5M8C3	GS=Serpina4 Kallistatin	7	27288.1	16356.7	29892.9	26904.7	18173.4	28500.2	27096.4	17265.1	29196.6	271.126	1284.62	984.795	1.0006	7.44054	3.37298	14.7258	14.0756	14.8335	0.650246	0.107696
IPI00205598.1	P97576	GS=Grpel1 GrpE protein homolog 1, mitochondrial	7	105088	120350	126984	101137	123627	121370	103113	121989	124177	2793.78	2317.19	3969.8	2.70944	1.89951	3.1969	16.6539	16.8964	16.922	-0.242527	0.268172
IPI00205797.6	Q9R080-1	GS=Gpsm1 Isoform 1 of G-protein-signaling modulator 1	2	382.5	335	433.5	471	502	449.5	426.75	418.5	441.5	62.579	118.087	11.3137	14.6641	28.2167	2.56256	8.73725	8.70908	8.78627	0.0281635	0.0490223
IPI00206193.1	O35115	GS=Fhl2 Four and a half LIM domains protein 2	16	30331.9	32803.4	33815.9	30518.1	36178.6	34444.1	30425	34491	34130	131.649	2386.57	444.197	0.432701	6.9194	1.30149	14.893	15.0739	15.0588	-0.180964	0.165785
IPI00206224.1	P15178	GS=Dars Aspartyl-tRNA synthetase, cytoplasmic	2	1588	1566.5	1489	1655.5	1749	1513.5	1621.75	1657.75	1501.25	47.7297	129.047	17.3241	2.9431	7.78447	1.15398	10.6633	10.695	10.5519	-0.031675	-0.111387
IPI00206399.1	P97615	GS=Txn2 Thioredoxin, mitochondrial	4	11368.5	15693.2	16952	10237.8	17218.8	16878.5	10803.1	16456	16915.2	799.561	1078.69	51.9723	7.4012	6.555	0.307251	13.3992	14.0063	14.046	-0.607165	0.646876
IPI00206403.1	P51886	GS=Lum Lumican	16	13983.1	12334.4	11711.9	13723.9	13504.3	12362.9	13853.5	12919.3	12037.4	183.31	827.265	460.327	1.32321	6.40331	3.82414	13.758	13.6572	13.5552	0.100718	-0.202729
IPI00206433.3	ENSRNOP00000021289	GS=Sorbs1 143 kDa protein	3	148719	336564	131532	161830	375768	139379	155274	356166	135455	9270.66	27722	5548.34	5.9705	7.78345	4.09607	17.2445	18.4422	17.0475	-1.19773	-0.197002
IPI00206624.1	P06761	GS=Hspa5 78 kDa glucose-regulated protein	75	13950.4	14060.6	14706.1	13161.8	15106.7	14795.7	13556.1	14583.7	14750.9	557.624	739.704	63.3073	4.11345	5.07215	0.429175	13.7267	13.8321	13.8485	-0.105407	0.121859
IPI00206780.1	Q01177	GS=Plg Plasminogen	25	24157.6	5080.88	6449.98	23494	5805.76	6702.26	23825.8	5443.32	6576.12	469.208	512.568	178.389	1.96932	9.41645	2.71268	14.5402	12.4103	12.683	2.12997	-1.85722
IPI00206977.1	Q8VHF5	GS=Cs Citrate synthase, mitochondrial	119	37698	29613.9	34118.5	35298.6	31225.8	33712.4	36498.3	30419.9	33915.5	1696.65	1139.76	287.206	4.64857	3.74678	0.846828	15.1555	14.8927	15.0497	0.262815	-0.105885
IPI00207146.1	Q62669;Q62670;Q63011;Q63223;Q6PDU6	GS=Hbb-b1 Zero beta-1 globin	154	57604.3	55235.2	43679.7	54730.7	57721.2	44228	56167.5	56478.2	43953.8	2031.98	1757.91	387.77	3.61771	3.11254	0.882221	15.7774	15.7854	15.4237	-0.00795916	-0.353746
IPI00207217.1	P14604	GS=Echs1 Enoyl-CoA hydratase, mitochondrial	75	25973.3	23997.7	23791.8	24405.5	25871	23726.6	25189.4	24934.4	23759.2	1108.56	1324.67	46.1529	4.4009	5.31264	0.194253	14.6205	14.6058	14.5362	0.0146813	-0.0843311
IPI00207390.9	P14669	GS=Anxa3 Annexin A3	8	20601.5	24369.9	23121.2	21232.5	27408.5	24283.1	20917	25889.2	23702.1	446.184	2148.63	821.573	2.13312	8.29933	3.46624	14.3524	14.6601	14.5327	-0.307674	0.18034
IPI00207657.1	D3ZVQ0	GS=Usp5 Ubiquitin carboxyl-terminal hydrolase	5	13670.8	20991	15509	12965	23232.4	15541.4	13317.9	22111.7	15525.2	499.076	1584.91	22.9103	3.74741	7.16774	0.147568	13.7011	14.4325	13.9223	-0.731443	0.221245
IPI00207668.1	P36953	GS=Afm Afamin	17	83979.5	40030.1	93866.1	86395.7	40705.2	89328.4	85187.6	40367.7	91597.2	1708.54	477.34	3208.69	2.00562	1.18248	3.50304	16.3784	15.3009	16.483	1.07744	0.104661
IPI00207766.3	D4ADS4	GS=Mgst3 Uncharacterized protein	9	6963	7652.44	7038.83	6927.22	8537.44	7829.61	6945.11	8094.94	7434.22	25.3003	625.79	559.166	0.364289	7.73063	7.52151	12.7618	12.9828	12.86	-0.221023	0.0981838
IPI00207820.5	O35303-3	GS=Dnm1l Isoform 3 of Dynamin-1-like protein	5	8324.4	10710.8	10162.5	9028.8	10222.6	9983.1	8676.6	10466.7	10072.8	498.086	345.21	126.855	5.74057	3.29817	1.25938	13.0829	13.3535	13.2982	-0.270605	0.215263
IPI00207890.1	P70623	GS=Fabp4 Adipocyte lipid-binding protein	53	47878.6	52679.5	48422.2	44879	58013.2	49679.4	46378.8	55346.4	49050.8	2121.07	3771.48	889.024	4.57335	6.81432	1.81246	15.5012	15.7562	15.582	-0.255023	0.0808115
IPI00207933.2	Q8VID1	GS=Dhrs4 Dehydrogenase/reductase SDR family member 4	11	152846	151752	150314	145077	150613	156905	148961	151182	153610	5493.45	805.14	4660.8	3.68783	0.532562	3.03418	17.1846	17.2059	17.2289	-0.021353	0.0443297
IPI00208026.1	Q8VIF7	GS=Selenbp1 Selenium-binding protein 1	13	8968.62	15214.5	10748.5	8885.62	15714	10759	8927.12	15464.2	10753.8	58.6899	353.228	7.39634	0.657433	2.28416	0.068779	13.124	13.9166	13.3926	-0.792668	0.268576
IPI00208061.3	Q63377	GS=Atp1b3 Sodium/potassium-transporting ATPase subunit beta-3	3	2249.33	2287.67	1898	2062	2283.33	1868.33	2155.66	2285.5	1883.16	132.462	3.06884	20.9799	6.14485	0.134274	1.11407	11.0739	11.1583	10.8789	-0.0843768	-0.194974
IPI00208203.2	Q5XIC0	GS=Eci2 Enoyl-CoA delta isomerase 2, mitochondrial	29	20634.6	17889.6	18608	20260.5	18563.1	19178.7	20447.5	18226.3	18893.3	264.578	476.222	403.539	1.29394	2.61283	2.13588	14.3196	14.1537	14.2056	0.165903	-0.114049
IPI00208205.1	P63018	GS=Hspa8 Heat shock cognate 71 kDa protein	203	21598.9	25479.3	24645.8	19998.6	27701.8	25153.4	20798.8	26590.6	24899.6	1131.59	1571.56	358.927	5.44066	5.91021	1.4415	14.3442	14.6986	14.6038	-0.354416	0.259623
IPI00208215.2	Q9Z0V6	GS=Prdx3 Thioredoxin-dependent peroxide reductase, mitochondrial	54	15095.1	13240.5	14233.1	14080.1	14270.2	14201.3	14587.6	13755.4	14217.2	717.756	728.108	22.5214	4.92031	5.29326	0.158409	13.8325	13.7477	13.7953	0.0847496	-0.0371072
IPI00208249.3	Q9Z0W7	GS=Clic4 Chloride intracellular channel protein 4	3	6933.33	7769	7151.33	6751.67	8259.33	7334.33	6842.5	8014.16	7242.83	128.453	346.716	129.401	1.87728	4.32629	1.7866	12.7403	12.9683	12.8223	-0.228029	0.08203
IPI00208306.1	P63029	GS=Tpt1 Translationally-controlled tumor protein	13	25561.8	55721.8	42036.5	24785.8	57642.2	38833	25173.8	56682	40434.8	548.715	1357.91	2265.24	2.1797	2.39567	5.60222	14.6196	15.7906	15.3033	-1.17097	0.683671
IPI00208582.1	Q6YDN8	GS=Bwk1 Uncharacterized protein	2	745	642	636	720	705	652.5	732.5	673.5	644.25	17.6777	44.5477	11.6673	2.41333	6.61436	1.81098	9.51668	9.39553	9.33148	0.121151	-0.185208
IPI00208636.3	Q9Z1B2	GS=Gstm5 Glutathione S-transferase Mu 5	2	26020.5	49216.5	41641	21788.5	52513.5	43000.5	23904.5	50865	42320.8	2992.48	2331.33	961.312	12.5185	4.58337	2.27149	14.545	15.6344	15.3691	-1.08939	0.824083
IPI00208784.5	Q9Z1E1-1	GS=Flot1 Isoform 1 of Flotillin-1	3	10537.3	11725.3	11210.3	10814.3	12147.3	11225	10675.8	11936.3	11217.7	195.869	298.399	10.3662	1.83469	2.49992	0.0924094	13.3821	13.5431	13.4535	-0.161011	0.0714248
IPI00209086.1	P62074	GS=Timm10 Mitochondrial import inner membrane translocase subunit Tim10	2	5002.5	5036	5712.25	4853	5700.5	5550.75	4927.75	5368.25	5631.5	105.712	469.872	114.198	2.14525	8.75281	2.02784	12.2667	12.3902	12.4593	-0.123523	0.19259
IPI00209113.3	Q62812	GS=Myh9 Myosin-9	21	7287.52	6301.57	6380.33	7043.19	6840.76	6620.81	7165.35	6571.16	6500.57	172.767	381.265	170.045	2.41115	5.80209	2.61585	12.8068	12.6819	12.6664	0.124889	-0.140472
IPI00209115.2	Q6IRH6	GS=Slc25a3 Uncharacterized protein	99	61990.3	54862.6	52960.3	58443	60091.7	52983.9	60216.6	57477.1	52972.1	2508.36	3697.5	16.6382	4.16555	6.43299	0.0314094	15.8779	15.8107	15.6929	0.0671739	-0.184929
IPI00209163.1	D3ZZP9	GS=Hist2h2be Histone H2B	42	40938.9	39886.8	37964.3	40157.1	43592.1	36643.7	40548	41739.4	37304	552.823	2620	933.833	1.36338	6.27704	2.50331	15.3073	15.3491	15.187	-0.0417785	-0.120301
IPI00209336.2	O35413-1	GS=Sorbs2 Isoform 1 of Sorbin and SH3 domain-containing protein 2	3	5766.67	7219.33	5691	5153.67	7165.67	5412	5460.17	7192.5	5551.5	433.456	37.9433	197.283	7.93852	0.52754	3.55368	12.4147	12.8123	12.4387	-0.397547	0.0239318
IPI00209480.5	P07633	GS=Pccb Propionyl-CoA carboxylase beta chain, mitochondrial	16	27042.5	26289.1	30965.2	24953.8	28306.3	28739.9	25998.2	27297.7	29852.6	1476.93	1426.41	1573.49	5.68089	5.22539	5.27087	14.6661	14.7365	14.8656	-0.0703694	0.199445
IPI00209893.5	D3ZIN5	GS=RGD1308772 Uncharacterized protein	11	22893.4	23156.2	24348.7	22227.7	23605.1	24011.6	22560.5	23380.6	24180.2	470.671	317.427	238.359	2.08626	1.35765	0.98576	14.4615	14.513	14.5615	-0.0515122	0.100023
IPI00209908.1	P00406	GS=Mt-co2 Cytochrome c oxidase subunit 2	80	19620.1	18370.4	17126.2	18520.2	19392.9	17840.2	19070.2	18881.7	17483.2	777.803	723.045	504.895	4.07864	3.82935	2.88789	14.219	14.2047	14.0937	0.0143298	-0.125346
IPI00210120.2	Q3KR94;Q62905;Q7TQ11	GS=Vtn Uncharacterized protein	17	24484.6	4325	5379.17	23545.5	4225.41	5160.47	24015	4275.2	5269.82	664.058	70.4208	154.644	2.76518	1.64719	2.93453	14.5516	12.0618	12.3635	2.48987	-2.18811
IPI00210156.1	Q62913	GS=- CD44i (Fragment)	2	3711.5	2971.5	3051	3838	3101.5	3135.5	3774.75	3036.5	3093.25	89.449	91.9239	59.7505	2.36967	3.0273	1.93164	11.8822	11.5682	11.5949	0.313972	-0.287258
IPI00210187.1	Q62920	GS=Pdlim5 PDZ and LIM domain protein 5	34	28240.7	33147.4	35895	27046.3	36299.9	36620.9	27643.5	34723.6	36257.9	844.519	2229.18	513.232	3.05503	6.41976	1.4155	14.7547	15.0836	15.146	-0.328977	0.391356
IPI00210351.2	P39069	GS=Ak1 Adenylate kinase isoenzyme 1	47	10519.4	19587	16946.5	10054.3	22106.2	17632.4	10286.8	20846.6	17289.5	328.89	1781.35	485.012	3.19719	8.54506	2.80525	13.3285	14.3475	14.0776	-1.01901	0.749095
IPI00210360.3	ENSRNOP00000052803	GS=- Uncharacterized protein (Fragment)	19	75563.8	107829	92759.9	67435.4	113633	87239.1	71499.6	110731	89999.5	5747.63	4103.93	3903.82	8.03868	3.70623	4.33761	16.1256	16.7567	16.4576	-0.631048	0.331981
IPI00210381.4	O35509	GS=Rab11b Ras-related protein Rab-11B	3	68194.3	72542	84454.7	72760.7	71934.3	81712	70477.5	72238.2	83083.3	3228.89	429.688	1939.35	4.58145	0.594821	2.33423	16.1049	16.1405	16.3423	-0.0355985	0.237396
IPI00210566.3	P82995	GS=Hsp90aa1 Heat shock protein HSP 90-alpha	15	33760.8	49271.3	42081.6	34377	48957.3	40570.1	34068.9	49114.3	41325.9	435.719	222.074	1068.82	1.27894	0.452157	2.58632	15.0562	15.5839	15.3348	-0.527688	0.27859
IPI00210900.1	Q64240	GS=Ambp Protein AMBP	6	4297	2229.83	2433.49	4091.5	2302.5	2545.16	4194.25	2266.16	2489.33	145.31	51.3854	78.9626	3.46452	2.26751	3.17204	12.0342	11.146	11.2815	0.88816	-0.752655
IPI00210920.1	P00507	GS=Got2 Aspartate aminotransferase, mitochondrial	183	45859.5	42018.1	41669.6	43627.6	45779.5	42313.8	44743.6	43898.8	41991.7	1578.16	2659.76	455.497	3.52713	6.05885	1.08473	15.4494	15.4219	15.3578	0.0274987	-0.0915772
IPI00210945.7	Q63583;Q63607	GS=Tpm1 tropomyosin alpha-1 chain isoform c	283	175399	146552	153967	164690	160001	154079	170045	153276	154023	7572.73	9510.02	79.3798	4.45338	6.2045	0.0515377	17.3756	17.2258	17.2328	0.149779	-0.142769
IPI00211053.6	P00564	GS=Ckm Creatine kinase M-type	383	26045.6	39915.7	37822.1	24477.2	43091.6	38245.3	25261.4	41503.7	38033.7	1109.04	2245.71	299.241	4.39026	5.41088	0.786776	14.6246	15.341	15.215	-0.716303	0.590345
IPI00211075.2	P09006	GS=Serpina3n Serpina3n-like protein	15	50651.1	20838.3	45403.4	50081.1	21269.9	43052	50366.1	21054.1	44227.7	403.008	305.187	1662.69	0.800158	1.44954	3.75939	15.6202	14.3618	15.4327	1.25835	-0.187502
IPI00211206.7	P52944	GS=Pdlim1 PDZ and LIM domain protein 1	9	29643.4	46874.1	30107.1	27657.9	44743.2	28902.9	28650.7	45808.7	29505	1404	1506.77	851.434	4.9004	3.28926	2.88573	14.8063	15.4833	14.8487	-0.677052	0.0423908
IPI00211216.4	Q3T1J1	GS=Eif5a Eukaryotic translation initiation factor 5A-1	31	942.87	1193.03	1080.49	886.68	1303.1	1180.87	914.775	1248.07	1130.68	39.7323	77.8312	70.9794	4.3434	6.23615	6.27758	9.83727	10.2855	10.143	-0.448204	0.305702
IPI00211225.1	P15650	GS=Acadl Long-chain specific acyl-CoA dehydrogenase, mitochondrial	223	29957.6	26187.1	30152.6	28050.7	27734.5	29747.6	29004.2	26960.8	29950.1	1348.35	1094.21	286.371	4.6488	4.05853	0.956162	14.824	14.7186	14.8703	0.105396	0.0462998
IPI00211336.1	B2RZ27	GS=Sh3bgrl3 Uncharacterized protein	2	3778.5	3524.5	3326.5	3800.5	3614.5	3336	3789.5	3569.5	3331.25	15.5563	63.6396	6.71751	0.410512	1.78287	0.201651	11.8878	11.8015	11.7018	0.0862855	-0.185944
IPI00211448.2	Q4V8H8	GS=Ehd2 EH domain-containing protein 2	29	6573.31	6244.62	6302.58	6458.17	6823.66	6393.9	6515.74	6534.14	6348.24	81.4163	409.443	64.5659	1.24953	6.26621	1.01707	12.6697	12.6738	12.6321	-0.00406833	-0.0375724
IPI00211593.1	P07895	GS=Sod2 Superoxide dismutase [Mn], mitochondrial	56	20241.4	18225.7	19478.2	19250.5	20601	20123.5	19745.9	19413.3	19800.9	700.658	1679.56	456.268	3.54837	8.65159	2.30428	14.2693	14.2448	14.2733	0.024507	0.0040085
IPI00211756.1	P67779	GS=Phb Prohibitin	48	9568.48	7167.75	7677.91	8902.67	7598.44	7706.47	9235.58	7383.09	7692.19	470.799	304.544	20.195	5.09767	4.12488	0.262539	13.173	12.85	12.9092	0.322976	-0.263807
IPI00211893.1	Q63768-1	GS=Crk Isoform Crk-II of Adapter molecule crk	2	4977.5	6061.5	5998	5149	7004.5	6530	5063.25	6533	6264	121.269	666.802	376.181	2.39508	10.2067	6.00544	12.3058	12.6735	12.6129	-0.367682	0.30702
IPI00212014.3	P46462	GS=Vcp Transitional endoplasmic reticulum ATPase	38	5550.21	6880.29	7608.33	5266.29	7324.63	7601.57	5408.25	7102.46	7604.95	200.762	314.196	4.78711	3.71214	4.42376	0.0629473	12.4009	12.7941	12.8927	-0.393157	0.491777
IPI00212015.1	P08503	GS=Acadm Medium-chain specific acyl-CoA dehydrogenase, mitochondrial	46	19784.1	17210.4	19794.4	18923.7	18903.3	20004.4	19353.9	18056.9	19899.4	608.409	1197.04	148.478	3.1436	6.62928	0.746144	14.2403	14.1403	14.2804	0.100075	0.0401028
IPI00212052.3	Q5XIF3	GS=Ndufs4 NADH dehydrogenase [ubiquinone] iron-sulfur protein 4, mitochondrial	7	17884	19146.4	17654.5	16918.3	20635.9	18021.5	17401.1	19891.1	17838	682.86	1053.19	259.508	3.92423	5.29475	1.45481	14.0869	14.2798	14.1227	-0.192944	0.0357716
IPI00212258.3	D3ZP47	GS=Phpt1 phosphohistidine phosphatase 1	5	12491.4	19194.4	15905.2	12737	20146.8	17172.8	12614.2	19670.6	16539	173.665	673.448	896.329	1.37675	3.42363	5.41948	13.6228	14.2638	14.0136	-0.640992	0.390823
IPI00212314.5	O35763	GS=Msn Moesin	13	64938.7	83996.1	85785.9	63633.1	84567.1	81051.5	64285.9	84281.6	83418.7	923.206	403.807	3347.77	1.43609	0.479117	4.01321	15.9722	16.3629	16.3481	-0.390716	0.375869
IPI00212523.1	O88767	GS=Park7 Protein DJ-1	21	12858.7	22262.3	18920.1	11920.4	23329.9	19830	12389.5	22796.1	19375	663.5	754.858	643.432	5.35532	3.31135	3.32093	13.5968	14.4765	14.2419	-0.879664	0.645077
IPI00212622.2	Q64428	GS=Hadha Trifunctional enzyme subunit alpha, mitochondrial	150	29172.3	25837.1	24813.6	27470.8	27561	24842.8	28321.5	26699.1	24828.2	1203.18	1219.02	20.6758	4.2483	4.56577	0.0832755	14.7896	14.7045	14.5997	0.0851105	-0.189921
IPI00212651.1	P62076	GS=Timm13 Mitochondrial import inner membrane translocase subunit Tim13	8	1654.38	1396	1506.94	1677.88	1529.75	1444.06	1666.13	1462.88	1475.5	16.617	94.5755	44.4629	0.997342	6.46505	3.01341	10.7023	10.5146	10.527	0.187694	-0.175297
IPI00212658.4	P54313	GS=Gnb2 Guanine nucleotide-binding protein G(I)/G(S)/G(T) subunit beta-2	8	3938.25	5028.88	3958.25	3719.62	5538.75	4260.75	3828.93	5283.82	4109.5	154.595	360.533	213.9	4.03754	6.82334	5.20501	11.9027	12.3674	12.0047	-0.464637	0.10202
IPI00212694.1	A8IP97;Q62954;Q9JLR6;Q9QX70;Q9WTS1	GS=Egfr Epidermal growth factor receptor	2	24650.5	20564.5	21204.5	21994	22169.5	21958	23322.2	21367	21581.2	1878.43	1134.91	532.805	8.05424	5.31149	2.46883	14.5094	14.3831	14.3975	0.126323	-0.111929
IPI00212723.2	Q9QX80	GS=Hnrnpab heterogeneous nuclear ribonucleoprotein A/B	6	43256.5	61948.8	55694.5	41507	66005.7	54819.5	42381.8	63977.2	55257	1237.08	2868.62	618.718	2.91891	4.48381	1.11971	15.3712	15.9653	15.7539	-0.594116	0.382714
IPI00212741.8	P30835	GS=Pfkl 6-phosphofructokinase, liver type	6	10070.5	13353.2	13710.2	9579.5	14338.3	13939.2	9825	13845.8	13824.7	347.189	696.613	161.927	3.53373	5.03124	1.17129	13.2622	13.7572	13.755	-0.494914	0.492716
IPI00212767.1	P00762	GS=Prss1 Anionic trypsin-1	36	25236.2	19945.4	19615.3	24260.6	21257.5	20064.1	24748.4	20601.5	19839.7	689.882	927.781	317.35	2.78758	4.50347	1.59957	14.595	14.3305	14.2761	0.264589	-0.318947
IPI00212868.1	P15800	GS=Lamb2 Laminin subunit beta-2	4	2876	3015.5	2889.75	2633.25	3187.25	2804.5	2754.62	3101.38	2847.12	171.65	121.446	60.2809	6.23134	3.91586	2.11725	11.4276	11.5987	11.4753	-0.171052	0.0476499
IPI00212936.1	D3ZNJ6	GS=- Uncharacterized protein	69	20872	28001.4	21276.9	19923.2	29653.6	21881.8	20397.6	28827.5	21579.3	670.91	1168.28	427.715	3.28916	4.05266	1.98206	14.3161	14.8152	14.3974	-0.499044	0.0812495
IPI00213013.1	O35814	GS=Stip1 Stress-induced-phosphoprotein 1	6	3340.17	4931	4751.99	3204.83	5162.67	4847.66	3272.5	5046.84	4799.83	95.6998	163.815	67.6489	2.92436	3.2459	1.4094	11.6762	12.3012	12.2288	-0.624986	0.55259
IPI00213015.1	Q6AYH5	GS=Dctn2 Dynactin subunit 2	2	8547.5	9309	10647.8	8201	10285.5	10010.2	8374.25	9797.25	10329	245.012	690.49	450.781	2.92578	7.04779	4.36422	13.0317	13.2582	13.3344	-0.226417	0.302669
IPI00213190.1	O35854	GS=Bcat2 Branched-chain-amino-acid aminotransferase, mitochondrial	9	7422.78	7798.44	7329.6	7306.56	8645.22	7353.06	7364.67	8221.83	7341.33	82.18	598.764	16.5817	1.11587	7.28261	0.225867	12.8464	13.0052	12.8418	-0.158839	-0.00457943
IPI00213296.1	O35878	GS=Hspb2 Heat shock protein beta-2	18	4345.72	5171.56	4708.34	4153.94	5590.83	4688.66	4249.83	5381.19	4698.5	135.609	296.469	13.9088	3.19093	5.50935	0.296026	12.0532	12.3937	12.198	-0.340521	0.144795
IPI00213436.2	B2RZD6	GS=Ndufa4 Uncharacterized protein	46	25973.8	22432.8	28953.4	24495	24062.7	29490.2	25234.4	23247.8	29221.8	1045.68	1152.46	379.568	4.14385	4.95728	1.29892	14.6231	14.5048	14.8348	0.118303	0.211651
IPI00213463.2	Q9QXQ0	GS=Actn4 Alpha-actinin-4	52	60730.8	78483.9	72296	62682.9	78501.3	71253.3	61706.8	78492.6	71774.6	1380.36	12.3461	737.265	2.23697	0.015729	1.02719	15.9131	16.2603	16.1312	-0.347126	0.218044
IPI00213583.2	P15791-6	GS=Camk2d Isoform Delta 6 of Calcium/calmodulin-dependent protein kinase type II subunit delta	2	488.5	604.5	544.5	532.5	546.5	606.5	510.5	575.5	575.5	31.1127	41.0122	43.8406	6.09455	7.12636	7.61783	8.99577	9.16867	9.16867	-0.172905	0.172905
IPI00213611.1	Q63910	GS=LOC287167 Uncharacterized protein	21	288270	231072	368004	281172	251975	341612	284721	241523	354808	5019.11	14780.4	18661.6	1.76282	6.11967	5.25964	18.1192	17.8818	18.4367	0.237385	0.317491
IPI00213613.2	D4A4U0	GS=Lmna Uncharacterized protein	20	18518.1	17307.6	16296	17784.7	18894.5	15905.4	18151.4	18101	16100.7	518.592	1122.07	276.161	2.85704	6.19894	1.71521	14.1478	14.1438	13.9748	0.00400943	-0.17296
IPI00213618.1	Q64578	GS=Atp2a1 Sarcoplasmic/endoplasmic reticulum calcium ATPase 1	148	25489.5	23889.2	26002.4	24001	26188.1	25950	24745.2	25038.6	25976.2	1052.56	1625.55	37.01	4.25357	6.49219	0.142476	14.5949	14.6119	14.6649	-0.017004	0.0700399
IPI00213644.3	P24368	GS=Ppib Peptidyl-prolyl cis-trans isomerase B	4	26878.2	31284.2	33359.1	25534.2	30540.2	31175.9	26206.2	30912.2	32267.5	950.352	526.087	1543.79	3.62643	1.70187	4.78435	14.6776	14.9159	14.9778	-0.238268	0.300171
IPI00213659.3	Q64591	GS=Decr1 2,4-dienoyl-CoA reductase, mitochondrial	27	9972.44	10903	6226.31	9539.63	11599.8	6370.35	9756.03	11251.4	6298.33	306.043	492.691	101.852	3.13696	4.37892	1.61712	13.2521	13.4578	12.6208	-0.205741	-0.631326
IPI00213997.2	D4A4L5	GS=RGD1563216 Uncharacterized protein	3	10435.3	12439.3	14213.7	10656	12640.3	13429	10545.7	12539.8	13821.3	156.037	142.128	554.838	1.47963	1.13342	4.01436	13.3644	13.6142	13.7546	-0.249868	0.390246
IPI00214000.4	P08733	GS=Myl2 Myosin regulatory light chain 2, ventricular/cardiac muscle isoform	526	61653.4	53597.2	63451.4	57253.1	59895	61820	59453.3	56746.1	62635.7	3111.52	4453.26	1153.6	5.23356	7.84769	1.84175	15.8595	15.7922	15.9347	0.0672347	0.0752293
IPI00214052.1	Q7TP52	GS=Cmbl Carboxymethylenebutenolidase homolog	6	11103.3	25764.2	14797.3	10715	26323.7	14023.1	10909.2	26043.9	14410.2	274.591	395.626	547.421	2.51707	1.51907	3.79885	13.4133	14.6687	13.8148	-1.25541	0.401547
IPI00214454.2	Q5I0P2	GS=Gcsh Glycine cleavage system H protein, mitochondrial	6	2603.17	2561.83	2815.91	2539.83	2923	2837.75	2571.5	2742.41	2826.83	44.7881	255.386	15.4432	1.74171	9.31244	0.546308	11.3284	11.4212	11.465	-0.0928368	0.136575
IPI00214477.1	Q9QZ58	GS=Hspb3 Heat shock protein beta-3	2	3702	6281	4643.25	3204.5	6720.5	4569.75	3453.25	6500.75	4606.5	351.786	310.773	51.9723	10.1871	4.78058	1.12824	11.7537	12.6664	12.1695	-0.912651	0.415716
IPI00214517.3	Q9QZ76	GS=Mb Myoglobin	352	93680.5	218927	156501	86307.6	240476	161808	89994	229702	159155	5213.43	15237.4	3752.62	5.79308	6.63357	2.35784	16.4575	17.8094	17.2801	-1.35186	0.822528
IPI00214787.1	P53987	GS=Slc16a1 Monocarboxylate transporter 1	3	14951.3	16165.3	17185.3	14645.7	17154.7	17438.7	14798.5	16660	17312	216.134	699.569	179.138	1.46051	4.19909	1.03476	13.8532	14.0241	14.0795	-0.170937	0.226321
IPI00214905.3	P09495	GS=Tpm4 Tropomyosin alpha-4 chain	57	290135	346554	352958	280043	370253	336520	285089	358404	344739	7136.07	16758	11623.2	2.5031	4.67574	3.37159	18.1211	18.4512	18.3951	-0.330173	0.274093
IPI00215093.1	Q5XI78	GS=Ogdh 2-oxoglutarate dehydrogenase, mitochondrial	115	8963.6	7743.87	8301.78	8369.72	8473.74	8359.88	8666.66	8108.81	8330.83	419.937	516.096	41.0758	4.84543	6.36464	0.493058	13.0813	12.9853	13.0242	0.0959868	-0.0570159
IPI00215107.3	P38983	GS=Rpsa 40S ribosomal protein SA	5	23934.8	25332	24769.3	23253.2	27539.2	25971.5	23594	26435.6	25370.4	481.964	1560.73	850.084	2.04274	5.90388	3.35069	14.5261	14.6902	14.6309	-0.164062	0.104726
IPI00215349.5	Q5RKI0	GS=Wdr1 WD repeat-containing protein 1	19	31453.7	44626.3	39747.9	31616.3	45412.2	38605.1	31535	45019.3	39176.5	114.919	555.708	808.075	0.364417	1.23438	2.06265	14.9447	15.4583	15.2577	-0.513589	0.313033
IPI00215384.1	Q9QZX1	GS=- Nucleolin-related protein NRP	2	1105	1048.5	1126	1057	1084	1202	1081	1066.25	1164	33.9411	25.1023	53.7401	3.13979	2.35426	4.61685	10.0782	10.0583	10.1849	0.0198208	0.106725
IPI00215465.1	P23928	GS=Cryab Alpha-crystallin B chain	225	19148.2	20898.2	18256.4	17533.1	21173	17907.1	18340.7	21035.6	18081.8	1142.08	194.299	247.007	6.22706	0.923665	1.36605	14.1628	14.3605	14.1422	-0.19779	-0.0205109
IPI00215564.1	P09527	GS=Rab7a Ras-related protein Rab-7a	2	1782.5	2402.5	2237.5	1973.5	2474	2106.5	1878	2438.25	2172	135.057	50.5581	92.631	7.19155	2.07354	4.26478	10.875	11.2516	11.0848	-0.376649	0.209827
IPI00230787.5	P27139	GS=Car2 Carbonic anhydrase 2	11	12148.6	9982.36	11024.4	11863	10657.2	11086	12005.8	10319.8	11055.2	201.978	477.17	43.5224	1.68233	4.62384	0.393684	13.5514	13.3331	13.4324	0.218323	-0.119011
IPI00230832.7	P11951	GS=Cox6c Cytochrome c oxidase subunit 6C-2	21	63956.8	64007	58088.3	63197	69334.5	59051.1	63576.9	66670.7	58569.7	537.267	3767.1	680.774	0.845066	5.6503	1.16233	15.9562	16.0248	15.8379	-0.068551	-0.118349
IPI00230835.5	P61983	GS=Ywhag 14-3-3 protein gamma	19	22992	36485.8	33670.3	22966.1	37067.1	31095.6	22979	36776.4	32382.9	18.2716	410.978	1820.58	0.0795144	1.1175	5.62203	14.488	15.1665	14.9829	-0.678464	0.494917
IPI00230838.5	P31399	GS=Atp5h ATP synthase subunit d, mitochondrial	116	96991.4	93912.6	92066.2	91587.2	98721.8	91466.1	94289.3	96317.2	91766.2	3821.34	3400.62	424.342	4.05278	3.53064	0.462416	16.5248	16.5555	16.4857	-0.0307005	-0.0391311
IPI00230884.3	Q01728-2	GS=Slc8a1 Isoform 2 of Sodium/calcium exchanger 1	2	19387.5	24409	23373.2	19941.5	23804	23107.8	19664.5	24106.5	23240.5	391.737	427.8	187.737	1.9921	1.77462	0.8078	14.2633	14.5571	14.5044	-0.293829	0.241048
IPI00230897.5	P02091	GS=Hbb Hemoglobin subunit beta-1	520	65177.3	57200.4	46318.4	62604.7	61730.6	46825.3	63891	59465.5	46571.9	1819.15	3203.32	358.425	2.84728	5.38686	0.769618	15.9633	15.8598	15.5072	0.10356	-0.456153
IPI00230925.5	P62329	GS=Tmsb4x Thymosin beta-4	4	327947	309594	288618	313842	328926	279058	320895	319260	283838	9973.56	13670.3	6760.29	3.10805	4.28188	2.38175	18.2917	18.2844	18.1147	0.00736838	-0.177033
IPI00230927.1	P08082-2	GS=Cltb Isoform Non-brain of Clathrin light chain B	2	28964.5	31141.5	30542.5	28741	34602.5	30840.5	28852.8	32872	30691.5	158.038	2447.3	210.718	0.547741	7.44493	0.686567	14.8164	15.0046	14.9056	-0.18815	0.0891303
IPI00230937.5	P31044	GS=Pebp1 Phosphatidylethanolamine-binding protein 1	55	22541.2	40621.4	33804	21092.8	44490.9	34202.8	21817	42556.2	34003.4	1024.17	2736.11	282.015	4.69438	6.42942	0.829374	14.4132	15.3771	15.0534	-0.963914	0.640226
IPI00230941.5	P31000	GS=Vim Vimentin	90	16555.7	13874.1	11539	16180.7	15298.2	11690.8	16368.2	14586.1	11614.9	265.193	1007	107.367	1.62018	6.90381	0.924389	13.9986	13.8323	13.5037	0.166298	-0.494915
IPI00230942.5	P08009	GS=Gstm7 Glutathione S-transferase Yb-3	6	13878.8	24405.3	20433.7	12055.5	25865.7	21143	12967.2	25135.5	20788.3	1289.29	1032.62	501.572	9.94272	4.1082	2.41276	13.6626	14.6174	14.3435	-0.954863	0.680911
IPI00230944.2	P02680-2	GS=Fgg Isoform Gamma-A of Fibrinogen gamma chain	21	21417.7	5836.38	5990.45	21172.7	6571.9	6244.31	21295.2	6204.14	6117.38	173.269	520.091	179.506	0.813655	8.38297	2.93436	14.3782	12.599	12.5787	1.77922	-1.79954
IPI00230987.1	Q9JK11-3	GS=Rtn4 Isoform 3 of Reticulon-4	2	23835.5	31026.5	27001.2	25874	30074	27770.8	24854.8	30550.2	27386	1441.44	673.519	544.119	5.79944	2.20463	1.98685	14.6012	14.8989	14.7412	-0.297663	0.139917
IPI00231028.2	P56571	GS=RGD1303003 ES1 protein homolog, mitochondrial	58	35903.9	33988	34841.3	33557.7	36467.4	34433.4	34730.8	35227.7	34637.4	1659.06	1753.23	288.45	4.7769	4.97685	0.832772	15.0839	15.1044	15.08	-0.0204942	-0.00388667
IPI00231106.5	P97532	GS=Mpst 3-mercaptopyruvate sulfurtransferase	7	43879.6	49427.9	44534.5	41076.7	52223.9	46527.2	42478.1	50825.9	45530.9	1981.92	1977.07	1409.06	4.66574	3.88989	3.09473	15.3744	15.6333	15.4746	-0.258842	0.100124
IPI00231134.5	P63245	GS=Gnb2l1 Guanine nucleotide-binding protein subunit beta-2-like 1	5	32109	35436	37502.9	34263.2	38534.8	37645.9	33186.1	36985.4	37574.4	1523.25	2191.18	101.116	4.59002	5.92445	0.269109	15.0183	15.1747	15.1975	-0.156377	0.179171
IPI00231136.5	ENSRNOP00000003349	GS=Nid1 Uncharacterized protein	20	5124.8	5892.1	5490.45	4939	6488.1	5673	5031.9	6190.1	5581.73	131.38	421.436	129.082	2.61095	6.80822	2.31259	12.2969	12.5957	12.4465	-0.298859	0.149608
IPI00231146.7	P62959	GS=Hint1;Hint1-ps1 Histidine triad nucleotide-binding protein 1	6	5904.5	8422.17	7802	5221.5	8991.17	7879.33	5563	8706.67	7840.66	482.954	402.344	54.6806	8.68154	4.6211	0.697397	12.4416	13.0879	12.9368	-0.646258	0.495113
IPI00231192.5	P11517	GS=LOC689064;LOC100134871;Hbb Hemoglobin subunit beta-2	292	91887.2	81142.9	64386.7	86780.3	87332.1	65101.3	89333.7	84237.5	64744	3611.14	4376.45	505.348	4.0423	5.19538	0.780532	16.4469	16.3622	15.9825	0.0847431	-0.464458
IPI00231194.5	O08557	GS=Ddah1 N(G),N(G)-dimethylarginine dimethylaminohydrolase 1	6	48114	81801	61591.9	46125.8	77342	54980.1	47119.9	79571.5	58286	1405.85	3152.99	4675.27	2.98355	3.96246	8.02126	15.524	16.28	15.8309	-0.755915	0.306812
IPI00231196.5	P31232	GS=Tagln Transgelin	2	29063	30706.5	45157.8	31087.5	32378.5	41553.2	30075.2	31542.5	43355.5	1431.54	1182.28	2548.77	4.75985	3.74822	5.87876	14.8763	14.945	15.4039	-0.0687203	0.527638
IPI00231197.6	Q07969	GS=Cd36 Platelet glycoprotein 4	31	11967.1	13191.9	12128.9	11275.1	13983.6	12231.5	11621.1	13587.8	12180.2	489.29	559.852	72.4926	4.21036	4.12026	0.595168	13.5045	13.73	13.5722	-0.225565	0.0677925
IPI00231215.1	Q9QY17-2	GS=Pacsin2 Isoform 2 of Protein kinase C and casein kinase substrate in neurons 2 protein	2	1790.5	1949.5	2316.5	1761.5	2109.5	1924.5	1776	2029.5	2120.5	20.5061	113.137	277.186	1.15462	5.57463	13.0717	10.7944	10.9869	11.0502	-0.192493	0.255773
IPI00231229.9	P04906	GS=Gstp1 Glutathione S-transferase P	3	7577.67	12551.3	11308.8	8911.67	14265.3	10384.5	8244.67	13408.3	10846.7	943.28	1211.98	653.607	11.4411	9.03902	6.02588	13.0092	13.7108	13.405	-0.701596	0.395719
IPI00231260.5	O35244	GS=Prdx6 Peroxiredoxin-6	26	12109.6	19821.9	17792.6	11153.9	20983.7	17369.1	11631.7	20402.8	17580.9	675.803	821.495	299.481	5.81	4.02639	1.70345	13.5058	14.3165	14.1017	-0.810701	0.595943
IPI00231261.7	P97700	GS=Slc25a11 Mitochondrial 2-oxoglutarate/malate carrier protein	25	13891.2	12868	12082.3	13250.4	13685.4	12247.1	13570.8	13276.7	12164.7	453.057	578.017	116.531	3.33847	4.35362	0.957947	13.7282	13.6966	13.5704	0.031607	-0.157807
IPI00231264.7	P55159	GS=Pon1 Serum paraoxonase/arylesterase 1	4	61622.8	32399.8	66766.8	57137	32225.2	63251.8	59379.9	32312.5	65009.2	3171.9	123.39	2485.48	5.34172	0.381865	3.82327	15.8577	14.9798	15.9884	0.877882	0.130671
IPI00231275.7	P11762	GS=Lgals1 Galectin-1	34	6633.44	9408.5	9444.85	6438.32	10831.5	9883.09	6535.88	10120	9663.97	137.971	1006.19	309.882	2.11097	9.94262	3.20658	12.6742	13.3049	13.2384	-0.630754	0.564234
IPI00231293.7	P47858	GS=Pfkm 6-phosphofructokinase, muscle type	34	4744.47	6188.12	6456.33	4568.32	6710.44	6514.15	4656.4	6449.28	6485.24	124.557	369.336	40.8849	2.67496	5.72678	0.63043	12.185	12.6549	12.6629	-0.469925	0.477947
IPI00231358.6	P62963	GS=Pfn1 Profilin-1	4	19129.5	19485.5	18945.5	17418	20912.8	18280	18273.8	20199.1	18612.8	1210.21	1009.22	470.58	6.62269	4.99635	2.52826	14.1575	14.302	14.184	-0.14452	0.0265185
IPI00231359.3	P15651	GS=Acads Uncharacterized protein	51	17939	16125.2	14731.1	16437.8	16989.9	15702.9	17188.4	16557.6	15217	1061.45	611.372	687.181	6.1754	3.6924	4.51587	14.0691	14.0152	13.8934	0.0539456	-0.175751
IPI00231368.5	P11232	GS=Txn1 Thioredoxin	10	20276.7	27451.4	23312.2	18339.5	28484.9	23594.9	19308.1	27968.2	23453.6	1369.81	730.795	199.899	7.09447	2.61295	0.852317	14.2369	14.7715	14.5175	-0.534579	0.280603
IPI00231369.5	P11507-2	GS=Atp2a2 Isoform SERCA2A of Sarcoplasmic/endoplasmic reticulum calcium ATPase 2	432	18808.8	17121.1	18832.7	17670.5	18715.8	18817.7	18239.6	17918.4	18825.2	804.878	1127.59	10.5642	4.4128	6.29294	0.0561172	14.1548	14.1292	14.2004	0.0256326	0.0455899
IPI00231370.7	P50115	GS=S100a8 Protein S100-A8	4	163557	59439.5	126707	161919	59099.2	125108	162738	59269.4	125908	1158.42	240.593	1130.49	0.71183	0.405932	0.897871	17.3122	15.855	16.942	1.45719	-0.370186
IPI00231384.1	Q9JJ54-3	GS=Hnrpd Isoform 3 of Heterogeneous nuclear ribonucleoprotein D0	6	71479.3	82241.8	75101.4	69107.2	87196.3	71400.2	70293.2	84719.1	73250.8	1677.37	3503.36	2617.12	2.38625	4.13527	3.57281	16.1011	16.3704	16.1606	-0.269301	0.0594589
IPI00231411.7	P29418	GS=Atp5e ATP synthase subunit epsilon, mitochondrial	4	762170	790000	721078	716224	757794	692816	739197	773897	706947	32488.4	22773.8	19984.8	4.39509	2.94274	2.82691	19.4956	19.5618	19.4312	-0.0661827	-0.0643568
IPI00231418.5	P70615	GS=Lmnb1 Lamin-B1	8	55373.1	53922.6	61582.5	52631.6	55652.5	56988.2	54002.4	54787.6	59285.4	1938.53	1223.21	3248.63	3.58972	2.23264	5.47965	15.7207	15.7416	15.8554	-0.0208256	0.134654
IPI00231423.6	Q62930	GS=C9 Uncharacterized protein	9	52260	22872.6	54203.9	51781.3	24366.3	52128.7	52020.7	23619.4	53166.3	338.471	1056.25	1467.4	0.650647	4.47197	2.76002	15.6668	14.5277	15.6982	1.13911	0.031428
IPI00231426.6	P16617	GS=Pgk1 Phosphoglycerate kinase 1	82	7923.65	12476.2	11695.5	7384.16	13288	11783.7	7653.9	12882.1	11739.6	381.477	574.036	62.3244	4.98408	4.45608	0.530891	12.902	13.6531	13.5191	-0.751098	0.617114
IPI00231434.6	Q62658	GS=Fkbp1a Peptidyl-prolyl cis-trans isomerase FKBP1A	4	14999	27819.8	20366.2	15662.5	28484	19258.2	15330.8	28151.9	19812.2	469.165	469.696	783.474	3.06029	1.66843	3.95449	13.9041	14.7809	14.2741	-0.876803	0.369964
IPI00231504.3	P10817	GS=Cox6a2 cytochrome c oxidase subunit 6A2, mitochondrial precursor	4	35430.8	27334.8	29874.4	31971.2	29123.5	30619.6	33701	28229.1	30247	2446.24	1264.84	526.971	7.25864	4.48061	1.74223	15.0405	14.7849	14.8845	0.255607	-0.155999
IPI00231506.5	P16290	GS=Pgam2 Phosphoglycerate mutase 2	26	20275.2	35805.7	34412.4	17981.5	36759.2	34122.7	19128.4	36282.4	34267.6	1621.91	674.226	204.849	8.47909	1.85827	0.597792	14.2234	15.147	15.0646	-0.923558	0.841131
IPI00231539.2	NP_001008218	GS=Psma7 Proteasome subunit alpha type	5	9912.4	12286.8	10962.6	9696.6	12916.4	10869	9804.5	12601.6	10915.8	152.594	445.194	66.1852	1.55636	3.53284	0.606325	13.2592	13.6213	13.4141	-0.362091	0.154902
IPI00231611.7	P14408-1	GS=Fh1 Isoform Mitochondrial of Fumarate hydratase, mitochondrial	144	31582.8	27467.1	29548	30963.1	30126.9	29224	31272.9	28797	29386	438.166	1880.76	229.152	1.4011	6.53108	0.7798	14.9326	14.8136	14.8428	0.118996	-0.0897854
IPI00231631.13	P15429	GS=Eno3 Beta-enolase	53	13620.6	16601.3	17622.9	12727	17828.7	17649.3	13173.8	17215	17636.1	631.885	867.917	18.6959	4.79652	5.04164	0.106009	13.6854	14.0714	14.1062	-0.385993	0.42086
IPI00231674.5	P61206	GS=Arf3 ADP-ribosylation factor 3	3	24070.7	28179.7	31485.7	22923.3	28743	27903.7	23497	28461.3	29694.7	811.292	398.334	2532.86	3.45275	1.39956	8.52967	14.5202	14.7967	14.8579	-0.276527	0.337727
IPI00231677.5	P68511	GS=Ywhah 14-3-3 protein eta	13	30078.5	53259.2	43477.8	29638.3	52841.2	40712.1	29858.4	53050.2	42094.9	311.29	295.627	1955.64	1.04255	0.557259	4.64578	14.8659	15.6951	15.3614	-0.82922	0.495508
IPI00231689.7	P23693	GS=Tnni3 Troponin I, cardiac muscle	321	32066.9	38868.2	40407.4	30602.5	43727.8	40198.8	31334.7	41298	40303.1	1035.52	3436.22	147.481	3.30472	8.32055	0.36593	14.9355	15.3338	15.2986	-0.398312	0.36313
IPI00231714.3	P08461	GS=Dlat Dihydrolipoyllysine-residue acetyltransferase component of pyruvate dehydrogenase complex, mitochondrial	85	14555.7	12252.6	12607.4	13670.4	12911.3	12737.2	14113.1	12582	12672.3	626.037	465.764	91.7966	4.43587	3.70183	0.724386	13.7847	13.6191	13.6294	0.165671	-0.155349
IPI00231736.9	P09117	GS=Aldoc Fructose-bisphosphate aldolase C	12	274523	621608	225197	290692	739460	241717	282608	680534	233457	11433.2	83333.7	11681.5	4.0456	12.2453	5.0037	18.1084	19.3763	17.8328	-1.26787	-0.275642
IPI00231737.5	P07943	GS=Akr1b1 Aldose reductase	25	9543.88	14091.2	12673.2	8641.28	14676.3	12422.6	9092.58	14383.8	12547.9	638.235	413.714	177.229	7.01929	2.87625	1.41242	13.1505	13.8122	13.6152	-0.661681	0.464687
IPI00231742.5	P04762	GS=Cat Catalase	6	18782.2	20425.5	22217.7	17921.2	21181.2	21946.3	18351.7	20803.3	22082	608.819	534.339	191.859	3.31751	2.56853	0.868849	14.1636	14.3445	14.4306	-0.180903	0.266959
IPI00231749.5	P16446	GS=Pitpna Phosphatidylinositol transfer protein alpha isoform	4	4543.5	6872.5	5903.88	4321.75	7413	5677.62	4432.62	7142.75	5790.75	156.801	382.191	159.983	3.53743	5.35076	2.76273	12.1139	12.8023	12.4995	-0.688318	0.385589
IPI00231767.5	P48500	GS=Tpi1 Triosephosphate isomerase	59	24241.6	44621.1	38432.9	22213	48987.5	38612.5	23227.3	46804.3	38522.7	1434.44	3087.52	127.053	6.17568	6.59666	0.329813	14.5035	15.5144	15.2334	-1.01082	0.729888
IPI00231770.5	P09456	GS=Prkar1a cAMP-dependent protein kinase type I-alpha regulatory subunit	3	69386	133600	90366.3	62599.7	141026	88874.3	65992.8	137313	89620.3	4798.66	5251.21	1055	7.27149	3.82427	1.17719	16.01	17.0671	16.4515	-1.05709	0.441517
IPI00231783.5	P42123	GS=Ldhb L-lactate dehydrogenase B chain	187	23754.9	36231.3	40209.9	21794.6	39916.2	39649.8	22774.7	38073.8	39929.8	1386.1	2605.61	396.043	6.08612	6.84359	0.991848	14.4751	15.2165	15.2852	-0.741362	0.810033
IPI00231788.5	P16409	GS=Myl3 Myosin light chain 3	624	46533.2	52630.9	50254.4	43734.9	56000.3	49855.1	45134	54315.6	50054.7	1978.69	2382.5	282.376	4.38403	4.38641	0.564135	15.4619	15.7291	15.6112	-0.267152	0.149292
IPI00231812.6	P50753-2	GS=Tnnt2 Uncharacterized protein	206	65065.7	69440.1	74565.2	61954.5	76779.8	75186.8	63510.1	73109.9	74876	2199.97	5189.93	439.531	3.46397	7.0988	0.587011	15.9547	16.1578	16.1922	-0.203081	0.237517
IPI00231927.11	Q05962	GS=Slc25a4 ADP/ATP translocase 1	323	42238.8	39335	38144.4	40616.5	41473.7	38031.7	41427.6	40404.3	38088.1	1147.14	1512.28	79.7404	2.76902	3.74287	0.209358	15.3383	15.3022	15.2171	0.0360829	-0.121254
IPI00231929.7	P11980-1	GS=Pkm2 Isoform M1 of Pyruvate kinase isozymes M1/M2	88	12585.5	18446	18739.7	11844.5	20157.3	18850	12215	19301.6	18794.9	523.98	1210.02	78.008	4.28965	6.26901	0.41505	13.5764	14.2364	14.1981	-0.66007	0.621684
IPI00231963.5	P80254	GS=Ddt D-dopachrome decarboxylase	10	25628.5	49712.8	34469.4	25416.3	51855.5	32823	25522.4	50784.2	33646.2	150.048	1515.12	1164.18	0.587907	2.98345	3.46007	14.6395	15.6321	15.0382	-0.992614	0.39868
IPI00231967.9	P62332	GS=Arf6 ADP-ribosylation factor 6	2	5429.5	4913.5	5359.5	5424	5648	5934	5426.75	5280.75	5646.75	3.88909	519.37	406.233	0.0716651	9.83515	7.1941	12.4059	12.3665	12.4632	0.0393456	0.0573323
IPI00231971.5	P07483	GS=Fabp3 Fatty acid-binding protein, heart	805	8931.52	20402.1	14891.6	8195.88	22225	15013.7	8563.7	21313.6	14952.7	520.176	1289	86.2812	6.0742	6.04779	0.577029	13.064	14.3795	13.8681	-1.31547	0.804096
IPI00231976.7	Q00729	GS=Hist1h2ba Histone H2B type 1-A	9	101646	86593.6	91827.4	99948.4	95470.1	88601.9	100797	91031.8	90214.7	1200.12	6276.67	2280.74	1.19063	6.89503	2.52812	16.6211	16.4741	16.4611	0.14701	-0.16002
IPI00231978.5	P29419	GS=Atp5i ATP synthase subunit e, mitochondrial	12	87020.9	105312	97232.8	86868.3	101797	88808.5	86944.6	103554	93020.7	107.897	2485.42	5956.91	0.124099	2.40011	6.40385	16.4078	16.66	16.5053	-0.252216	0.0974545
IPI00231982.1	P04937-2	GS=Fn1 Isoform 2 of Fibronectin	17	25779.9	13936.7	24225.2	25306.2	14269.5	23609.9	25543	14103.1	23917.5	334.956	235.339	435.076	1.31134	1.6687	1.81907	14.6406	13.7837	14.5458	0.856915	-0.0948613
IPI00231997.6	Q63362	GS=Ndufa5 NADH dehydrogenase [ubiquinone] 1 alpha subcomplex subunit 5	26	18336.3	19728.1	19222.6	17313.6	20989.1	19371.5	17824.9	20358.6	19297	723.151	891.69	105.331	4.05697	4.37992	0.545838	14.1216	14.3134	14.2361	-0.191742	0.114484
IPI00232012.1	P38718-2	GS=Brp44 Isoform Short of Brain protein 44	18	90984.9	103644	104966	88649.2	102628	97358.3	89817.1	103136	101162	1651.57	718.541	5379.36	1.83881	0.696695	5.31756	16.4547	16.6542	16.6263	-0.199481	0.171607
IPI00287835.7	P01946	GS=Hba-a2 Hemoglobin subunit alpha-1/2	182	297689	255129	217504	288697	271736	218008	293193	263433	217756	6358.28	11743	356.29	2.16863	4.45767	0.163619	18.1615	18.0071	17.7324	0.154415	-0.429135
IPI00324019.1	P17475	GS=Serpina1 Alpha-1-antiproteinase	88	53152.6	17476.6	20954.8	49434.5	18412.1	21884.3	51293.5	17944.3	21419.6	2629.07	661.541	657.291	5.12553	3.68663	3.06865	15.6465	14.1312	14.3866	1.51525	-1.25985
IPI00324272.1	P02651	GS=Apoa4 Apolipoprotein A-IV	9	27780	9179.56	13306.7	27997.6	10405.4	13442	27888.8	9792.5	13374.3	153.838	866.828	95.6998	0.551613	8.85196	0.715549	14.7674	13.2575	13.7072	1.50994	-1.06022
IPI00324302.3	P17764	GS=Acat1 Acetyl-CoA acetyltransferase, mitochondrial	102	33306.8	27762	28053.6	32023.9	29222.1	28883.6	32665.4	28492.1	28468.6	907.183	1032.4	586.877	2.7772	3.62346	2.06149	14.9955	14.7983	14.7971	0.197202	-0.198389
IPI00324380.3	P02767	GS=Ttr Transthyretin	6	4945.17	4238	3630.58	4654.83	4508.33	3710.08	4800	4373.16	3670.33	205.301	191.152	56.215	4.27711	4.37103	1.53161	12.2288	12.0945	11.8417	0.134357	-0.387125
IPI00324633.2	P10860	GS=Glud1 Glutamate dehydrogenase 1, mitochondrial	20	9626.35	7459	8208.8	9001.6	8232.7	8564.4	9313.98	7845.85	8386.6	441.765	547.089	251.447	4.74303	6.97297	2.9982	13.1852	12.9377	13.0339	0.247467	-0.151311
IPI00324741.3	P11598	GS=Pdia3 Protein disulfide-isomerase A3	15	74206.3	77383.1	84382.6	74294.7	80930.8	84026.5	74250.5	79156.9	84204.5	62.5507	2508.62	251.772	0.0842428	3.16918	0.299001	16.1801	16.2724	16.3616	-0.092315	0.181497
IPI00324893.4	P63102	GS=Ywhaz 14-3-3 protein zeta/delta	22	43083.4	57630.6	56775.4	39355.9	62236.4	56698.3	41219.6	59933.5	56736.8	2635.78	3256.86	54.5109	6.39447	5.43413	0.0960767	15.331	15.8711	15.792	-0.540031	0.460954
IPI00324986.1	P50398	GS=Gdi1 Rab GDP dissociation inhibitor alpha	10	36861.7	62078.1	50135.8	37391.4	63253.4	47822.6	37126.6	62665.8	48979.2	374.554	831.063	1635.61	1.00886	1.32618	3.33939	15.1802	15.9354	15.5799	-0.755226	0.399718
IPI00325135.3	P62260	GS=Ywhae 14-3-3 protein epsilon	29	36204.9	49312.2	48607.8	33319.9	53211.2	48549.8	34762.4	51261.7	48578.8	2039.97	2757.03	40.9839	5.86834	5.37834	0.0843658	15.0852	15.6456	15.568	-0.560355	0.4828
IPI00325189.4	P19804	GS=Nme2 Nucleoside diphosphate kinase B	48	41361.6	67815.6	62579.4	37814.2	71572.9	62692.2	39587.9	69694.2	62635.8	2508.37	2656.74	79.7263	6.3362	3.812	0.127286	15.2728	16.0888	15.9347	-0.81598	0.661927
IPI00325281.1	P62632	GS=Eef1a2 Elongation factor 1-alpha 2	55	24580	32817	33645.8	23393.3	35963.4	34431.9	23986.7	34390.2	34038.9	839.131	2224.87	555.85	3.49832	6.46949	1.63298	14.5499	15.0697	15.0549	-0.519764	0.504951
IPI00326140.3	Q63041	GS=Pzp Alpha-1-macroglobulin	65	32193.9	10314.5	14405.7	31257.3	10873.7	14346.9	31725.6	10594.1	14376.3	662.262	395.372	41.5284	2.08747	3.73199	0.288867	14.9534	13.371	13.8114	1.58238	-1.14195
IPI00326179.3	Q9WVH8	GS=Fbln5 Fibulin-5	2	37420	37491	46620.8	37109.5	38336	44936.2	37264.8	37913.5	45778.5	219.557	597.505	1191.12	0.589181	1.57597	2.60192	15.1855	15.2104	15.4824	-0.0249001	0.296859
IPI00326305.3	P06685	GS=Atp1a1 Sodium/potassium-transporting ATPase subunit alpha-1	63	11666.2	9151.02	10435.3	10976.4	10257.8	10348.8	11321.3	9704.39	10392	487.748	782.583	61.1859	4.30823	8.06422	0.588777	13.4668	13.2444	13.3432	0.22233	-0.123559
IPI00326433.11	P26772	GS=Hspe1 10 kDa heat shock protein, mitochondrial	47	27836.9	25483.2	25337.5	27086.4	26703.7	25621.2	27461.6	26093.5	25479.3	530.677	863.045	200.55	1.93243	3.30752	0.787107	14.7451	14.6714	14.637	0.0737301	-0.10809
IPI00326561.3	Q62651	GS=Ech1 Delta(3,5)-Delta(2,4)-dienoyl-CoA isomerase, mitochondrial	37	27697.4	24527.2	24741.6	25692.7	26130.4	24352.2	26695	25328.8	24546.9	1417.59	1133.66	275.39	5.31033	4.47578	1.12189	14.7043	14.6285	14.5833	0.0757924	-0.12103
IPI00327202.8	P29975	GS=Aqp1 Aquaporin-1	6	16890.2	16807	17478.2	15628.2	18350.5	17269.2	16259.2	17578.8	17373.7	892.369	1091.42	147.785	5.4884	6.20874	0.850628	13.989	14.1015	14.0846	-0.112579	0.0956489
IPI00327469.1	P24090	GS=Ahsg Alpha-2-HS-glycoprotein	43	68736.9	25912.6	34593.4	65395.8	25552.7	34169.2	67066.4	25732.7	34381.3	2362.53	254.431	299.962	3.52267	0.988748	0.872456	16.0333	14.6513	15.0693	1.38199	-0.963965
IPI00327630.1	P38650	GS=Dync1h1 Cytoplasmic dynein 1 heavy chain 1	6	25468	25484.3	26501.8	25103.7	27517.2	26781.2	25285.8	26500.8	26641.5	257.62	1437.43	197.636	1.01883	5.42413	0.741836	14.626	14.6937	14.7014	-0.0677038	0.0753459
IPI00331770.1	Q811A2	GS=Bst2 Bone marrow stromal antigen 2	2	6652.5	6383.5	6116	6330	6965	5845.5	6491.25	6674.25	5980.75	228.042	411.183	191.272	3.51307	6.16073	3.19813	12.6643	12.7044	12.5461	-0.0401094	-0.11817
IPI00337099.2	B1WC61;Q7TSP3	GS=Acad9 Uncharacterized protein	6	50511.2	51345.2	60953.3	51659.2	53174.5	58811.3	51085.2	52259.8	59882.3	811.759	1293.53	1514.62	1.58903	2.47519	2.52933	15.6406	15.6734	15.8698	-0.032798	0.229226
IPI00337168.5	Q7TPB1	GS=Cct4 T-complex protein 1 subunit delta	5	15680.4	15737.4	18361.9	16241	15908.8	17691.7	15960.7	15823.1	18026.8	396.404	121.198	473.903	2.48363	0.765957	2.62888	13.9622	13.9497	14.1379	0.0124917	0.175619
IPI00339109.3	D3ZHB3	GS=LOC100360573;LOC100363860 40S ribosomal protein S12	2	13047	12482	14122.5	12322	14640.5	13995.5	12684.5	13561.2	14059	512.652	1526.29	89.8026	4.04157	11.2548	0.638755	13.6308	13.7272	13.7792	-0.0964235	0.148427
IPI00339124.3	P07340	GS=Atp1b1 Sodium/potassium-transporting ATPase subunit beta-1	6	2417.83	1336.83	3894.67	2367.33	1385.33	3878.67	2392.58	1361.08	3886.67	35.7089	34.2947	11.3137	1.49248	2.51967	0.29109	11.2244	10.4105	11.9243	0.813815	0.699967
IPI00339148.2	P63039	GS=Hspd1 60 kDa heat shock protein, mitochondrial	333	16961.6	15982.5	16491.3	16028.7	17437.5	16631.8	16495.1	16710	16561.6	659.695	1028.79	99.3909	3.99933	6.15674	0.60013	14.0098	14.0284	14.0156	-0.018669	0.00579711
IPI00339167.5	Q6P9V9	GS=Tuba1b Uncharacterized protein	85	10595.5	11870.7	11260.3	10012.6	13079.6	11730.1	10304.1	12475.1	11495.2	412.215	854.836	332.234	4.00051	6.85232	2.8902	13.3309	13.6068	13.4887	-0.275842	0.157817
IPI00357924.1	Q68FX0	GS=Idh3B Isocitrate dehydrogenase [NAD] subunit beta, mitochondrial	11	11943.6	9773.18	10918.4	11793.3	10667.4	10885.3	11868.5	10220.3	10901.8	106.328	632.281	23.3982	0.895884	6.18654	0.214626	13.5348	13.3191	13.4123	0.215699	-0.122563
IPI00358031.4	Q5M7V7	GS=Fastkd2 FAST kinase domain-containing protein 2	2	898	913.5	954.5	738	1063.5	903.5	818	988.5	929	113.137	106.066	36.0624	13.8309	10.73	3.88186	9.67596	9.9491	9.85953	-0.27314	0.183578
IPI00358033.1	Q66HF1	GS=Ndufs1 NADH-ubiquinone oxidoreductase 75 kDa subunit, mitochondrial	140	16877.8	14370.7	14458.4	16436.3	15826	14517.7	16657	15098.3	14488	312.174	1029.04	41.9668	1.87413	6.81558	0.289665	14.0238	13.8821	13.8226	0.141741	-0.201268
IPI00358163.4	ENSRNOP00000013816	GS=Slc25a13 solute carrier family 25, member 13	19	8952.53	7443.37	7585.66	8686.63	8067.26	7734.24	8819.58	7755.32	7659.95	188.02	441.157	105.062	2.13184	5.68845	1.37157	13.1065	12.921	12.9031	0.185525	-0.203375
IPI00358405.3	Q80UL0	GS=Myom2 myomesin 2	261	13594.8	13929.9	14119.7	13026.7	15106.4	14233.4	13310.7	14518.2	14176.6	401.672	831.911	80.391	3.01766	5.73014	0.567069	13.7003	13.8256	13.7912	-0.125269	0.0909194
IPI00358406.2	Q5U302	GS=Ctnna1 Uncharacterized protein	14	13992.5	16811.6	15189.4	13737.3	16572.6	15394	13864.9	16692.1	15291.7	180.461	168.949	144.709	1.30157	1.01215	0.946326	13.7591	14.0269	13.9005	-0.267729	0.141313
IPI00358441.1	Q5BK63	GS=Ndufa9 NADH dehydrogenase [ubiquinone] 1 alpha subcomplex subunit 9, mitochondrial	73	16847.9	14336.5	15269	16326.3	15236.9	15337	16587.1	14786.7	15303	368.82	636.622	48.0267	2.22353	4.30537	0.313838	14.0178	13.852	13.9015	0.165765	-0.116248
IPI00358463.1	Q5M860	GS=Arhgdib Uncharacterized protein	3	6894	4884.67	4201.83	6552.67	4937	4740.83	6723.34	4910.84	4471.33	241.357	37.0029	381.131	3.58984	0.753495	8.52387	12.715	12.2618	12.1265	0.453209	-0.588473
IPI00358498.2	Q5U2X8	GS=Acot9 Uncharacterized protein	2	53654.5	60628	64564.2	53597	62232.5	61541.8	53625.8	61430.2	63053	40.6586	1134.55	2137.23	0.0758192	1.8469	3.38958	15.7106	15.9067	15.9443	-0.196023	0.233639
IPI00358529.3	D4A3N0	GS=Tdrd1 Uncharacterized protein	3	2769.33	3262	3090.33	2531	3369	3118	2650.16	3315.5	3104.16	168.525	75.6604	19.5656	6.35903	2.28202	0.630303	11.3719	11.695	11.6	-0.323144	0.228123
IPI00358533.5	ENSRNOP00000018647	GS=Ablim1 Uncharacterized protein (Fragment)	3	22435.3	25167.7	20314	20782	29283.3	21476.7	21608.7	27225.5	20895.3	1169.08	2910.21	822.132	5.41024	10.6893	3.93452	14.3993	14.7327	14.3509	-0.333349	-0.0484291
IPI00358757.5	D4AB01	GS=Hint2 histidine triad nucleotide binding protein 2	4	41535	47721	50782.8	40858.2	45273	45355.8	41196.6	46497	48069.2	478.535	1731	3837.47	1.16159	3.72282	7.98321	15.3302	15.5049	15.5528	-0.174611	0.222588
IPI00359074.1	Q5XID1	GS=Ciapin1 Anamorsin	7	14256.9	26451.4	20704.7	13465.4	28074.7	19491.9	13861.1	27263.1	20098.3	559.626	1147.83	857.523	4.03737	4.21021	4.26664	13.7588	14.7347	14.2948	-0.975902	0.536026
IPI00359098.3	D4A3B7	GS=- Uncharacterized protein	3	12314.7	7920	3906.99	11985.3	8324.67	3935.66	12150	8122.34	3921.33	232.879	286.145	20.2728	1.9167	3.52294	0.516987	13.5687	12.9877	11.9371	0.58099	-1.63154
IPI00360075.2	Q5SGE0	GS=Lrpprc Leucine-rich PPR motif-containing protein, mitochondrial	22	41169.4	35324.6	44928.1	40567.8	35042.2	42311.1	40868.6	35183.4	43619.6	425.452	199.729	1850.5	1.04102	0.567681	4.24236	15.3187	15.1026	15.4127	0.216098	0.0939817
IPI00360340.3	Q641Z6	GS=Ehd1 EH domain-containing protein 1	10	5429.8	5146.9	5236.35	5047.2	5420.6	5200.25	5238.5	5283.75	5218.3	270.539	193.535	25.5266	5.16444	3.66284	0.489174	12.3549	12.3673	12.3494	-0.0124084	-0.00557388
IPI00360356.1	D3ZRN3	GS=Actbl2 Uncharacterized protein	133	535537	613264	606232	508173	633367	582696	521855	623315	594464	19349	14214.7	16642.2	3.70773	2.2805	2.79953	18.9933	19.2496	19.1812	-0.256312	0.187939
IPI00360767.3	D3ZWC6	GS=Sntb1 Uncharacterized protein	3	23609	23169.7	24760.5	21820.3	28014.7	23966.2	22714.7	25592.2	24363.3	1264.78	3425.93	561.676	5.56812	13.3866	2.30542	14.4713	14.6434	14.5724	-0.172078	0.101087
IPI00360930.2	B0BNN3	GS=Car1 Carbonic anhydrase 1	15	26934.3	22698.7	29832.7	26560.1	24312.7	28575.1	26747.2	23505.7	29203.9	264.557	1141.23	889.257	0.989101	4.85511	3.045	14.7071	14.5207	14.8339	0.186377	0.126772
IPI00361106.5	ENSRNOP00000000737	GS=- Uncharacterized protein (Fragment)	3	12953	16280	18711.5	14755	18591.7	17217.2	13854	17435.8	17964.3	1274.21	1634.6	1056.65	9.19739	9.37493	5.88194	13.758	14.0898	14.1328	-0.331753	0.374833
IPI00361208.4	A0JPQ4	GS=Trim72 Tripartite motif-containing protein 72	37	6259.16	8171.22	9440.18	6095.84	8645.92	9234.36	6177.5	8408.57	9337.27	115.485	335.664	145.53	1.86944	3.99192	1.55859	12.5928	13.0376	13.1888	-0.444837	0.595978
IPI00361239.4	D3ZLP4	GS=- Uncharacterized protein	17	2852.47	2907.47	2902	2598.18	3090.41	2862.65	2725.32	2998.94	2882.32	179.81	129.358	27.8247	6.59775	4.31346	0.965354	11.4122	11.5502	11.493	-0.138024	0.0808047
IPI00361301.4	ENSRNOP00000014917	GS=Lama2 laminin, alpha 2	10	20715.7	26170.3	25359.2	21980.9	28874.7	24745	21348.3	27522.5	25052.1	894.631	1912.3	434.305	4.19065	6.94813	1.73361	14.3818	14.7483	14.6126	-0.36649	0.23081
IPI00361504.3	B2GUZ6	GS=Rtn4ip1 Uncharacterized protein	5	18704	18587.6	20414.8	19536.6	18461.6	20458	19120.3	18524.6	20436.4	588.737	89.0955	30.547	3.07912	0.480958	0.149474	14.2228	14.1772	14.3189	0.0456628	0.0960359
IPI00361524.3	D3ZVR9	GS=Pgm5 Uncharacterized protein	2	3999.5	3813	4365.5	3821	4130	4519	3910.25	3971.5	4442.25	126.219	224.153	108.541	3.22789	5.64403	2.44338	11.933	11.9555	12.1171	-0.0224232	0.18403
IPI00361686.5	O35796	GS=C1qbp Complement component 1 Q subcomponent-binding protein, mitochondrial	20	9494.6	9237.7	9387.73	8787.15	9636.7	9357.48	9140.88	9437.2	9372.6	500.243	282.136	21.39	5.47259	2.98961	0.228218	13.1581	13.2041	13.1942	-0.0460266	0.036117
IPI00361815.3	D3ZDS1	GS=- Uncharacterized protein	167	14994.4	21624.9	21140.9	14050.9	23715.5	21956.3	14522.6	22670.2	21548.6	667.155	1478.26	576.547	4.5939	6.52071	2.67557	13.826	14.4685	14.3953	-0.642492	0.56929
IPI00361819.2	Q5XIG4	GS=Ociad1 OCIA domain-containing protein 1	2	7001.5	8348	7342.5	6585.5	8715	7825.5	6793.5	8531.5	7584	294.156	259.508	341.533	4.32997	3.04177	4.50333	12.7299	13.0586	12.8887	-0.328644	0.158804
IPI00361838.3	D4A2G4	GS=Dgcr8 Uncharacterized protein	2	10250.5	7871.5	9036	9695.5	8993.5	9680.5	9973	8432.5	9358.25	392.444	793.374	455.73	3.93507	9.40852	4.86982	13.2838	13.0417	13.192	0.242067	-0.0917888
IPI00361887.1	D4AEC0	GS=LOC685909 Histone H2A	14	70589.1	73145.1	81304.5	70056.2	77671.8	78763	70322.7	75408.5	80033.7	376.838	3200.82	1797.11	0.53587	4.24465	2.24544	16.1017	16.2024	16.2883	-0.100737	0.186618
IPI00361888.3	Q63429	GS=Ubc Polyubiquitin-C	39	51410.2	69068.7	55952.8	49839.6	73826.4	55138.7	50624.9	71447.6	55545.8	1110.57	3364.24	575.641	2.19373	4.70868	1.03634	15.6276	16.1246	15.7614	-0.497039	0.133831
IPI00362014.6	Q3B7U7;Q498D4	GS=Tln1 talin-1	21	7087.43	8280.43	8579.64	6563.24	8437	8403.88	6825.34	8358.72	8491.76	370.658	110.712	124.281	5.43062	1.32451	1.46355	12.7367	13.0291	13.0518	-0.292381	0.315164
IPI00362131.3	Q9Z1Y3	GS=Cdh2 Cadherin-2	3	2634.33	3211	2651.5	2426	3406.33	2656.5	2530.16	3308.66	2654	147.312	138.119	3.53553	5.82221	4.17447	0.133215	11.305	11.692	11.374	-0.387018	0.0689369
IPI00362160.1	Q4QRB4	GS=Tubb3 Tubulin beta-3 chain	18	49517.3	67489.7	56912.5	45285.9	68539.8	55404.2	47401.6	68014.8	56158.3	2992.01	742.54	1066.51	6.31204	1.09173	1.89911	15.5326	16.0536	15.7772	-0.520912	0.244564
IPI00362243.7	P29411	GS=Ak3 GTP:AMP phosphotransferase, mitochondrial	5	25932.2	25648.6	27514.6	24025.4	26088.8	26661.8	24978.8	25868.7	27088.2	1348.31	311.268	603.021	5.39782	1.20326	2.22614	14.6084	14.6589	14.7254	-0.0505034	0.11696
IPI00362298.1	D4A5L9	GS=LOC690675;LOC684936 Uncharacterized protein	110	34598.3	39519.3	41970.3	33375.9	42186.2	41760.7	33987.1	40852.7	41865.5	864.396	1885.74	148.195	2.5433	4.61595	0.35398	15.0527	15.3181	15.3535	-0.265444	0.300773
IPI00362299.4	ENSRNOP00000007800	GS=- Uncharacterized protein (Fragment)	5	4245.2	4639.2	4582.2	4147.2	4870.2	4419.6	4196.2	4754.7	4500.9	69.2965	163.342	114.976	1.65141	3.43537	2.5545	12.0349	12.2151	12.136	-0.180271	0.10113
IPI00362395.5	B0BNE5	GS=Esd S-formylglutathione hydrolase	4	19893.5	38352.8	23998.1	18889.8	38953.8	23170.9	19391.6	38653.2	23584.5	709.758	424.971	584.954	3.66013	1.09944	2.48025	14.2431	15.2383	14.5256	-0.995156	0.282405
IPI00362416.3	Q66H98	GS=Sdpr Serum deprivation-response protein	21	10820.1	11277.5	9997.53	10795	12467	10463.3	10807.5	11872.2	10230.4	17.7484	841.054	329.377	0.164222	7.08421	3.21959	13.3998	13.5353	13.3206	-0.135552	-0.0791727
IPI00362425.1	Q4PP99	GS=Tnnc1 Cardiac troponin C	386	12948.8	13063.1	13240.5	12192	14130.7	13224.4	12570.4	13596.9	13232.4	535.131	754.921	11.3561	4.25706	5.55215	0.0858205	13.6177	13.731	13.6918	-0.113244	0.0740434
IPI00362610.1	D3ZE15	GS=- Uncharacterized protein	18	20800.3	19667.8	18607.6	19505.7	20104.3	17555.3	20153	19886.1	18081.4	915.392	308.687	744.11	4.54221	1.55228	4.11532	14.2987	14.2795	14.1422	0.0192375	-0.156485
IPI00362791.3	D4AA63	GS=Ubqln2 Uncharacterized protein	2	2681	1411	1658.75	2638	1336.5	1709.25	2659.5	1373.75	1684	30.4056	52.6795	35.7089	1.14328	3.83472	2.12048	11.3769	10.4239	10.7177	0.953036	-0.659263
IPI00362817.4	D3ZEY0	GS=- Uncharacterized protein	4	8542.5	10135.5	9003.88	8558.5	10088	9127.62	8550.5	10111.8	9065.75	11.3137	33.5876	87.5045	0.132316	0.332164	0.96522	13.0618	13.3037	13.1462	-0.241952	0.0844176
IPI00362846.3	D3ZL85	GS=Hccs Uncharacterized protein	2	856.5	969	810.5	771.5	1005	813.5	814	987	812	60.1041	25.4558	2.12132	7.38379	2.57911	0.261246	9.66888	9.94691	9.66534	-0.278021	-0.00354907
IPI00362927.1	Q5XIF6	GS=Tuba4a Tubulin alpha-4A chain	84	11577.4	13293.7	12891.4	10988.2	14587.1	13392.8	11282.8	13940.4	13142.1	416.613	914.579	354.557	3.69248	6.56063	2.69788	13.4618	13.767	13.6819	-0.305152	0.220076
IPI00362949.1	P20788	GS=Uqcrfs1 Cytochrome b-c1 complex subunit Rieske, mitochondrial	30	18239.7	16811.6	16410.4	18096	17940.2	16439.4	18167.9	17375.9	16424.9	101.59	798.041	20.4566	0.559174	4.5928	0.124546	14.1491	14.0848	14.0036	0.0643012	-0.145504
IPI00362992.5	P51650-1	GS=Aldh5a1 aldehyde dehydrogenase 5 family, member A1 isoform 3	10	18519.4	20361.8	19912.6	17526.1	19589.5	19326	18022.8	19975.7	19619.3	702.369	546.099	414.789	3.89713	2.73382	2.11419	14.1375	14.286	14.26	-0.148423	0.122454
IPI00363022.4	D3ZCV0	GS=Actn2 actinin alpha 2	398	18703.9	20579.8	20446.7	17654.2	22405.6	20390.7	18179	21492.7	20418.7	742.292	1291.05	39.6121	4.08323	6.00692	0.193999	14.15	14.3916	14.3176	-0.241571	0.167614
IPI00363265.3	P48721	GS=Hspa9 Stress-70 protein, mitochondrial	163	21312.7	19708.4	20176.4	20533.6	21084.8	20019.3	20923.1	20396.6	20097.8	550.914	973.283	111.072	2.63304	4.77179	0.552659	14.3528	14.316	14.2948	0.03677	-0.0580594
IPI00363395.2	Q62636	GS=Rap1b Ras-related protein Rap-1b	12	7123.5	7348.33	6727.97	6906.25	7854.58	6584.38	7014.88	7601.45	6656.17	153.619	357.973	101.533	2.1899	4.70927	1.5254	12.7762	12.8921	12.7005	-0.115858	-0.0757251
IPI00363441.1	B1PLB1	GS=Cd34 Uncharacterized protein	2	3042	2848.5	3048	2860.5	2895.5	2736.5	2951.25	2872	2892.25	128.34	33.234	220.264	4.34866	1.15717	7.61565	11.5271	11.4878	11.498	0.0392704	-0.0291339
IPI00363482.2	B1WBN6;Q4VFZ4	GS=Katnb1 Katanin p80 subunit B1	3	2894.24	8326.43	3147.85	3457.1	9526.91	3770.81	3175.67	8926.67	3459.33	398	848.863	440.497	12.5328	9.50929	12.7336	11.6328	13.1239	11.7563	-1.49106	0.123432
IPI00363849.2	P97552	GS=Lamc1 laminin, gamma 1	14	21668.7	30648.6	24766.2	20117.5	31303.1	24059.5	20893.1	30975.8	24412.9	1096.87	462.801	499.677	5.24992	1.49407	2.04678	14.3507	14.9189	14.5754	-0.568116	0.224614
IPI00364189.2	A0JPM9	GS=Eif3j Eukaryotic translation initiation factor 3 subunit J	3	25834.3	46089.7	35489	24013.7	44030.3	32481.7	24924	45060	33985.3	1287.4	1456.17	2126.5	5.16531	3.23163	6.25712	14.6052	15.4596	15.0526	-0.854312	0.447377
IPI00364298.1	B0BNB9	GS=Htra2 Uncharacterized protein	3	2608.67	2993.33	2887.84	2894	3241.33	2847.5	2751.34	3117.33	2867.67	201.759	175.362	28.5247	7.33312	5.62541	0.994699	11.4259	11.6061	11.4857	-0.180179	0.0597472
IPI00364311.1	Q6P6V0	GS=Gpi Glucose-6-phosphate isomerase	34	54509.3	106356	75076	52049	108470	71010.5	53279.1	107413	73043.3	1739.71	1494.49	2874.72	3.26527	1.39135	3.93564	15.7013	16.7128	16.1565	-1.01153	0.455181
IPI00364321.3	Q68FU3	GS=Etfb Electron transfer flavoprotein subunit beta	74	21534.2	22053.5	22813.5	20858.9	24386.9	22021.3	21196.5	23220.2	22417.4	477.481	1649.96	560.177	2.25264	7.10573	2.49885	14.3715	14.5031	14.4523	-0.13155	0.0807922
IPI00364390.1	Q5HZA9	GS=Tmem126a Transmembrane protein 126A	4	17724	18753.8	21785.2	16261.8	20494.5	21730.2	16992.9	19624.1	21757.8	1033.97	1230.9	38.8909	6.08471	6.27236	0.178745	14.0526	14.2603	14.4092	-0.207698	0.356599
IPI00364431.2	B2RZ24	GS=Sucla2 succinyl-CoA ligase [ADP-forming] subunit beta, mitochondrial	65	22956	17635.6	21657.2	21820.6	18961.7	21802.2	22388.3	18298.7	21729.7	802.807	937.701	102.495	3.58583	5.12442	0.471682	14.4505	14.1595	14.4074	0.291005	-0.0430771
IPI00364621.2	Q5XI77	GS=Anxa11 Uncharacterized protein	4	11095	11704.8	13233.5	10331	12317.8	12471.5	10713	12011.2	12852.5	540.23	433.456	538.815	5.04275	3.60875	4.1923	13.3871	13.5521	13.6498	-0.165024	0.262686
IPI00364777.1	Q5XIN6	GS=Letm1 LETM1 and EF-hand domain-containing protein 1, mitochondrial	21	11236.4	9126.86	9613.98	10625.9	9913.24	9299.74	10931.1	9520.05	9456.86	431.675	556.055	222.201	3.94904	5.84088	2.34963	13.4162	13.2168	13.2071	0.199403	-0.209011
IPI00364938.3	ENSRNOP00000000158	GS=Nebl Uncharacterized protein (Fragment)	6	25639	33453.2	30690	24837.3	36812.5	31204.8	25238.2	35132.8	30947.4	566.866	2375.41	364.04	2.24607	6.76121	1.17632	14.6233	15.1005	14.9175	-0.477213	0.294212
IPI00365149.2	Q68FT1	GS=Coq9 Ubiquinone biosynthesis protein COQ9, mitochondrial	20	11863.6	11641	12783.3	11044.9	12576.1	12862.4	11454.3	12108.5	12822.9	578.944	661.216	55.9675	5.05439	5.46073	0.436467	13.4836	13.5637	13.6464	-0.08014	0.162831
IPI00365170.1	D3ZLT1	GS=Ndufb7 Uncharacterized protein	6	20966.8	21052.7	21300.8	19540.5	21012.7	19497.8	20253.7	21032.7	20399.3	1008.57	28.2843	1274.91	4.97968	0.134478	6.24978	14.3059	14.3603	14.3162	-0.054449	0.0103388
IPI00365217.1	Q4KM73	GS=Cmpk1 UMP-CMP kinase	3	6000	9621.33	7563	6055.67	10010.7	7699	6027.84	9816	7631	39.3646	275.305	96.1665	0.653048	2.80466	1.26021	12.5574	13.2609	12.8977	-0.703495	0.340232
IPI00365286.3	P85972	GS=Vcl Vinculin	47	14420.5	15984.9	14804.5	13643.5	16843.7	14934	14032	16414.3	14869.2	549.394	607.285	91.5774	3.91529	3.69973	0.615885	13.7764	14.0027	13.86	-0.22623	0.0836083
IPI00365423.1	O35511;Q5XI34	GS=Ppp2r1a Uncharacterized protein	10	36030.9	40897.5	39286.1	33004.7	41511.9	39559.1	34517.8	41204.7	39422.6	2139.85	434.446	192.969	6.19926	1.05436	0.489489	15.0751	15.3305	15.2667	-0.255468	0.191682
IPI00365487.2	Q5RK09	GS=Eif3g Eukaryotic translation initiation factor 3 subunit G	3	1367.67	1895.67	2006.33	1339.67	1876.33	1966.33	1353.67	1886	1986.33	19.799	13.6754	28.2843	1.46262	0.725103	1.42395	10.4027	10.8811	10.9559	-0.478454	0.553229
IPI00365542.4	D3ZQN7	GS=- Uncharacterized protein	12	5933	6726.58	6203.63	5620.42	7456.58	6394.21	5776.71	7091.58	6298.92	221.027	516.188	134.76	3.82618	7.27888	2.13942	12.496	12.7919	12.6209	-0.295859	0.124856
IPI00365545.1	Q6P6R2	GS=Dld Dihydrolipoyl dehydrogenase, mitochondrial	95	9853.06	9147.03	8998.52	9334.6	9861.61	9147.14	9593.83	9504.32	9072.83	366.607	505.284	105.083	3.82127	5.31637	1.15822	13.2279	13.2144	13.1473	0.0135235	-0.0805542
IPI00365663.1	P11960	GS=Bckdha 2-oxoisovalerate dehydrogenase subunit alpha, mitochondrial	10	12109.5	13583.3	14131.9	12778	13695.7	13764.1	12443.8	13639.5	13948	472.701	79.4788	260.074	3.7987	0.582711	1.8646	13.6031	13.7355	13.7678	-0.132369	0.164637
IPI00365897.2	D4A7L4	GS=Ndufb11 Uncharacterized protein	8	45190.5	50994.4	52872.1	43703.4	53760.1	49928.9	44446.9	52377.2	51400.5	1051.55	1955.67	2081.19	2.36586	3.73382	4.04897	15.4398	15.6767	15.6495	-0.236856	0.209698
IPI00365904.4	D4ADD7	GS=Glrx5 Uncharacterized protein	5	2528.8	2322.2	2561.2	2308.4	2495.6	2351.2	2418.6	2408.9	2456.2	155.846	122.612	148.492	6.44366	5.08997	6.04562	11.24	11.2342	11.2622	0.00579768	0.0222559
IPI00365929.1	Q63081	GS=Pdia6 protein disulfide-isomerase A6	3	9807.67	9539	10091	7888.67	9395	9599.67	8848.17	9467	9845.33	1356.94	101.823	347.423	15.3358	1.07556	3.52881	13.1112	13.2087	13.2652	-0.0975282	0.15406
IPI00365982.2	D3ZH41	GS=Ckap4 Uncharacterized protein	2	2629	2327	2388	2770	2594.5	2337	2699.5	2460.75	2362.5	99.7021	189.151	36.0624	3.69335	7.68672	1.52645	11.3985	11.2649	11.2061	0.133594	-0.192378
IPI00366081.3	Q4QQR7	GS=Dsp Uncharacterized protein	41	3735.15	4721.02	4287.7	3731.12	5398.46	4437.09	3733.14	5059.74	4362.39	2.84964	479.022	105.635	0.0763337	9.46733	2.42149	11.8662	12.3048	12.0909	-0.438676	0.224731
IPI00366206.5	ENSRNOP00000010117	GS=Ndufa12 NADH dehydrogenase (ubiquinone) 1 alpha subcomplex, 12	18	22459.3	20565.3	19550.9	21402.8	21896.9	19919.8	21931	21231.1	19735.4	747.058	941.555	260.845	3.4064	4.43479	1.32171	14.4207	14.3739	14.2685	0.0467938	-0.152189
IPI00366218.3	Q5XIM9	GS=Cct2 T-complex protein 1 subunit beta	3	5940.67	6396	6435.84	6214	6638.67	6349.5	6077.34	6517.34	6392.67	193.273	171.594	61.0516	3.18023	2.63288	0.955025	12.5692	12.6701	12.6422	-0.100843	0.0729798
IPI00366293.3	P24329	GS=Tst Thiosulfate sulfurtransferase	6	4956.33	4681.17	4882.17	4613.67	5222.5	4930.67	4785	4951.84	4906.42	242.297	382.778	34.2947	5.06368	7.73003	0.698976	12.2243	12.2737	12.2605	-0.0494443	0.0361518
IPI00366416.2	D3ZFQ8	GS=Cyc1 Uncharacterized protein	49	19002.3	17934.3	16922.9	18200.9	19403.6	16859.9	18601.6	18669	16891.4	566.697	1038.99	44.576	3.04649	5.56536	0.263898	14.1831	14.1884	14.044	-0.00521446	-0.139138
IPI00367152.1	P19234	GS=Ndufv2 NADH dehydrogenase [ubiquinone] flavoprotein 2, mitochondrial	64	12874.1	13034.1	13319.3	11939.5	14162.8	13495.3	12406.8	13598.5	13407.3	660.841	798.062	124.451	5.32643	5.86877	0.92823	13.5988	13.7312	13.7107	-0.132308	0.111887
IPI00367286.2	B1PRL5	GS=Murc Muscle-related coiled-coil protein	9	28454.7	41129.7	40200.8	28571	41656.6	38472.3	28512.8	41393.1	39336.6	82.2577	372.567	1222.2	0.288494	0.900071	3.10703	14.7993	15.3371	15.2636	-0.537779	0.464259
IPI00367331.3	B2GV54	GS=Aadacl1 Neutral cholesterol ester hydrolase 1	4	10481.2	11329.8	13778	10572.2	11445	12887.5	10526.8	11387.4	13332.8	64.3467	81.4941	629.679	0.611269	0.715653	4.7228	13.3618	13.4751	13.7027	-0.113375	0.340914
IPI00368326.5	P27321-1	GS=Cast Isoform 1 of Calpastatin	2	8232	13915.5	10621.5	8332.5	13790	10257.5	8282.25	13852.8	10439.5	71.0642	88.7419	257.387	0.858031	0.640609	2.46551	13.0158	13.7579	13.3498	-0.742078	0.333958
IPI00368347.2	Q5U300	GS=Uba1 Ubiquitin-like modifier-activating enzyme 1	12	31838.7	38260	39524.7	30942.1	39970.2	37605.4	31390.4	39115.1	38565.1	633.985	1209.33	1357.17	2.01968	3.09172	3.51917	14.938	15.2554	15.235	-0.317404	0.296973
IPI00368570.5	D4A3J5	GS=Hrc Uncharacterized protein	4	115327	141976	130274	111268	137570	141604	113298	139773	135939	2870.15	3116.04	8011.87	2.53328	2.22936	5.89374	16.7898	17.0927	17.0526	-0.302968	0.262838
IPI00368608.2	D3Z9M7;Q5M842	GS=IgG-2a IgG-2a protein	10	6324.1	3687.5	4993	6182.3	4039	4818.6	6253.2	3863.25	4905.8	100.268	248.548	123.319	1.60346	6.43365	2.51375	12.6104	11.9156	12.2603	0.69478	-0.350106
IPI00368704.3	ENSRNOP00000019892	GS=Cpamd8 similar to Murinoglobulin 1 homolog	102	29654.7	8697.32	12874.8	28848.7	9666.18	12840.5	29251.7	9181.75	12857.6	569.942	685.087	24.275	1.94841	7.4614	0.188798	14.8362	13.1646	13.6503	1.67168	-1.18589
IPI00369006.3	Q4G069	GS=Fam82b Regulator of microtubule dynamics protein 1	16	34127.6	45517.1	43209.6	34448.8	46038.3	41298.6	34288.2	45777.7	42254.1	227.158	368.579	1351.28	0.662497	0.805151	3.19799	15.0654	15.4824	15.3668	-0.416933	0.30138
IPI00369093.1	Q5M9I5	GS=Uqcrh Cytochrome b-c1 complex subunit 6, mitochondrial	25	15784.6	14983	14874.1	15745	16981.8	15474.9	15764.8	15982.4	15174.5	28.0297	1413.31	424.858	0.177799	8.84291	2.79982	13.9444	13.9642	13.8894	-0.0197754	-0.0550616
IPI00369195.3	D4A830	GS=Ppa2 Uncharacterized protein	9	59558.1	67800.8	67638.4	58509.3	71942.3	67121.2	59033.7	69871.6	67379.8	741.599	2928.52	365.73	1.25623	4.19129	0.542789	15.8493	16.0924	16.04	-0.243166	0.190776
IPI00369217.1	Q5XHZ0	GS=Trap1 Heat shock protein 75 kDa, mitochondrial	9	35551.7	36450.9	42164.8	33644.7	37813.9	39650.5	34598.2	37132.4	40907.7	1348.45	963.787	1777.91	3.89747	2.59554	4.34615	15.0784	15.1804	15.3201	-0.101982	0.241676
IPI00369311.3	ENSRNOP00000002064	GS=- Enolase (Fragment)	10	11457.5	15563.5	16282.6	10739	16563.5	16920.6	11098.2	16063.5	16601.6	508.056	707.107	451.134	4.5778	4.40195	2.71741	13.438	13.9715	14.019	-0.533454	0.58099
IPI00369397.5	D3ZXP3	GS=H2afx Histone H2A	10	590396	669976	667492	538577	674577	636916	564486	672277	652204	36641.2	3253.33	21620.6	6.49107	0.483927	3.315	19.1066	19.3587	19.315	-0.252117	0.208384
IPI00369419.4	ENSRNOP00000008229	GS=- Uncharacterized protein (Fragment)	6	5595.5	7465	7835	5635.5	8793	8122.67	5615.5	8129	7978.84	28.2843	939.038	203.413	0.503682	11.5517	2.54941	12.4552	12.9889	12.962	-0.533663	0.506764
IPI00369582.5	D3ZGP9	GS=Dhrs7c Uncharacterized protein	2	2981	3643	3950	2589	3820.5	3508	2785	3731.75	3729	277.186	125.511	312.541	9.95281	3.36334	8.38137	11.4435	11.8656	11.8646	-0.422175	0.421111
IPI00369618.1	Q6P3V8;Q812C4	GS=Eif4a1 Uncharacterized protein	4	3671	4101.75	4407.75	3419.5	4302.75	4409.75	3545.25	4202.25	4408.75	177.837	142.128	1.41421	5.01621	3.3822	0.0320774	11.7917	12.0369	12.1062	-0.245275	0.314482
IPI00369635.3	Q5PQK5;Q5WQV5	GS=Rdx Radixin	6	68113	103275	99158.7	62961	103465	90089.3	65537	103370	94624	3643.01	134.23	6412.98	5.55871	0.129854	6.77733	16	16.6575	16.5299	-0.657437	0.529897
IPI00370372.2	B2RYS8	GS=Ndufb8 Uncharacterized protein	41	9444.73	8632.73	8889.51	8916	9572.59	8730.19	9180.36	9102.66	8809.85	373.869	664.581	112.649	4.07248	7.30096	1.27867	13.1643	13.1521	13.1049	0.0122633	-0.0594341
IPI00370681.1	Q3T1K5	GS=Capza2 F-actin-capping protein subunit alpha-2	3	38244.7	50920.7	49223	37009	54791.7	45139.7	37626.8	52856.2	47181.3	873.751	2737.21	2887.35	2.32215	5.1786	6.11969	15.1995	15.6898	15.5259	-0.49031	0.326454
IPI00370745.1	Q5U1Z9	GS=Mtx2 Uncharacterized protein	2	4416.5	3851.5	4511	4872.5	4751	4739	4644.5	4301.25	4625	322.441	636.043	161.22	6.94242	14.7874	3.48585	12.1813	12.0705	12.1752	0.110767	-0.00606993
IPI00370815.4	D4ACB8	GS=Cct8 Uncharacterized protein	2	5218.5	6388.5	6061.75	5323	6768	6143.25	5270.75	6578.25	6102.5	73.8927	268.347	57.6292	1.40194	4.07931	0.944354	12.3638	12.6835	12.5752	-0.319696	0.211392
IPI00371236.3	P85834	GS=Tufm Elongation factor Tu, mitochondrial	48	17329.3	14677.5	15950.4	16290.2	16573.5	16278.4	16809.8	15625.5	16114.4	734.797	1340.67	231.945	4.37126	8.58004	1.43936	14.037	13.9316	13.9761	0.105396	-0.060946
IPI00371621.1	D4A197	GS=Mcee Uncharacterized protein	5	102897	108027	126420	95204.2	113185	113037	99050.8	110606	119728	5439.91	3647.26	9463.21	5.49204	3.29752	7.90391	16.5959	16.7551	16.8694	-0.159189	0.273522
IPI00371663.4	ENSRNOP00000044449	GS=- Glyceraldehyde-3-phosphate dehydrogenase (Fragment)	81	18704.2	31892.8	22638.3	17719.3	32315.7	22018.7	18211.8	32104.2	22328.5	696.444	298.993	438.138	3.82414	0.931319	1.96224	14.1526	14.9705	14.4466	-0.817894	0.294013
IPI00371848.1	B0BNL8	GS=Agpat3 1-acyl-sn-glycerol-3-phosphate acyltransferase gamma	4	54521.8	54253	66556.5	52405.8	63044.2	68519.5	53463.8	58648.6	67538	1496.24	6216.35	1388.05	2.7986	10.5993	2.05521	15.7063	15.8398	16.0434	-0.133536	0.337138
IPI00371853.4	D3ZUL3	GS=Col6a1 collagen, type VI, alpha 1	21	4958.57	6883.33	4857.91	4604.38	7510.24	5075.43	4781.48	7196.78	4966.67	250.45	443.292	153.81	5.23793	6.15959	3.09684	12.2232	12.8131	12.2781	-0.589897	0.0548232
IPI00372179.1	D4A565	GS=Ndufb5 Uncharacterized protein	24	13140.2	12942.4	12103	12734.9	13935.6	12350.8	12937.5	13439	12226.9	286.612	702.298	175.186	2.21535	5.22583	1.43279	13.6593	13.7141	13.5778	-0.0548598	-0.0815029
IPI00372191.2	Q5I0C3	GS=Mccc1 Methylcrotonoyl-CoA carboxylase subunit alpha, mitochondrial	7	6928.57	7932.29	7332.43	6568	7349.43	7741.57	6748.28	7640.86	7537	254.961	412.144	289.306	3.77817	5.39395	3.83847	12.7203	12.8995	12.8798	-0.179214	0.159469
IPI00372372.2	Q5M7T5	GS=Serpinc1 Uncharacterized protein	8	11995.1	4896.62	5697.56	11508.1	5167.88	5706.44	11751.6	5032.25	5702	344.361	191.81	6.27911	2.93033	3.81161	0.110121	13.5206	12.297	12.4773	1.22358	-1.04332
IPI00372839.3	Q5EB88	GS=Col6a2 collagen, type VI, alpha 2	3	36845.7	66153	42320.2	34509	65843	40551.2	35677.3	65998	41435.7	1652.28	219.203	1250.87	4.63116	0.332136	3.01883	15.1227	16.0101	15.3386	-0.887414	0.215865
IPI00372941.1	Q6AXV4	GS=Samm50 Sorting and assembly machinery component 50 homolog	26	45499.9	52682.2	53449.6	45400.2	52169.5	50369.7	45450.1	52425.8	51909.6	70.5198	362.498	2177.81	0.155159	0.69145	4.19539	15.472	15.678	15.6637	-0.205996	0.19172
IPI00373168.3	D3ZZN3	GS=Acss1 Uncharacterized protein	43	9998.53	8817.07	8696.53	9489.4	9625.58	8742.49	9743.97	9221.33	8719.51	360.009	571.703	32.4986	3.69469	6.19979	0.372712	13.2503	13.1708	13.09	0.0795349	-0.160262
IPI00373418.3	B2GV15;Q99PU6	GS=Dbt lipoamide acyltransferase component of branched-chain alpha-keto acid dehydrogenase complex, mitochondrial	29	29748.3	28701.7	29961.1	28364.7	30371.6	29152.8	29056.5	29536.7	29557	978.388	1180.78	571.59	3.36719	3.99766	1.93386	14.8266	14.8502	14.8512	-0.0236448	0.0246367
IPI00382069.1	Q8VBU2-1	GS=Ndrg2 Isoform 1 of Protein NDRG2	12	5985.42	6795.08	6983.12	5876.25	7775.42	7185.38	5930.84	7285.25	7084.25	77.1948	693.205	143.012	1.30158	9.51519	2.01874	12.534	12.8308	12.7904	-0.296743	0.25638
IPI00382166.2	P26453-1	GS=Bsg Isoform 1 of Basigin	6	21156.8	20518.8	20877	19122.3	21983.8	20524.7	20139.6	21251.3	20700.8	1438.61	1035.91	249.135	7.14319	4.87457	1.2035	14.2977	14.3753	14.3374	-0.0775195	0.039655
IPI00382211.1	Q7TP35	GS=Atad1 Uncharacterized protein	5	2200.4	1908	2047.8	2098.8	2117.8	2039.2	2149.6	2012.9	2043.5	71.842	148.351	6.08112	3.34211	7.37001	0.297583	11.0699	10.9751	10.9968	0.0947927	-0.073026
IPI00382312.3	Q7TQ16	GS=Uqcrq Cytochrome b-c1 complex subunit 8	5	20134.8	20765.4	30028.6	19399.4	24628.4	30518.2	19767.1	22696.9	30273.4	520.006	2731.55	346.199	2.63067	12.0349	1.14358	14.2708	14.4702	14.8858	-0.199394	0.614949
IPI00382317.1	P06399-2	GS=Fga Uncharacterized protein	40	45548.4	14266	13853.7	44120.1	15213.5	14718.1	44834.3	14739.8	14285.9	1009.96	669.97	611.237	2.25265	4.54532	4.27861	15.4523	13.8474	13.8023	1.60489	-1.65001
IPI00387739.3	ENSRNOP00000030744	GS=- Uncharacterized protein (Fragment)	2	619	333.5	511.5	539.5	412.5	579.5	579.25	373	545.5	56.215	55.8614	48.0833	9.70479	14.9763	8.81453	9.17804	8.54303	9.09144	0.635011	-0.0866069
IPI00387771.6	P10111	GS=LOC100362969;Ppia;LOC100360977 Peptidyl-prolyl cis-trans isomerase A	40	16860	19185.2	18913.2	15792	21163.8	19128.5	16326	20174.5	19020.8	755.24	1399.05	152.24	4.626	6.93476	0.800385	13.9949	14.3002	14.2153	-0.305363	0.220412
IPI00387868.2	O88600	GS=Hspa4 Heat shock 70 kDa protein 4	5	37575.8	58396.4	45654.3	37415	57759.6	43078.5	37495.4	58078	44366.4	113.703	450.286	1821.37	0.303245	0.775312	4.10528	15.1944	15.8257	15.4372	-0.631278	0.242754
IPI00389027.1	Q5NDL0	GS=Aer61 Uncharacterized glycosyltransferase AER61	2	14149	13164	12750	12476	12999.5	12196.5	13312.5	13081.8	12473.2	1182.99	116.319	391.384	8.88631	0.889171	3.13778	13.7005	13.6753	13.6065	0.025226	-0.0939441
IPI00389152.4	D3ZD09	GS=Cox6b1 Uncharacterized protein	41	17987.6	18162	18663.6	16929.6	18844.3	18444.1	17458.6	18503.1	18553.8	748.133	482.523	155.146	4.28518	2.60779	0.836195	14.0917	14.1755	14.1794	-0.0838326	0.0877807
IPI00389231.1	D3ZCZ9	GS=LOC679739 Uncharacterized protein	9	7423.44	7812.22	7941.89	6966.11	8417.56	7907.89	7194.77	8114.89	7924.89	323.381	428.04	24.0416	4.49467	5.27475	0.303369	12.8127	12.9864	12.9522	-0.173622	0.139441
IPI00389830.1	D3ZGP8	GS=Ctsd Uncharacterized protein	7	26384.6	28404.3	29062.3	26306.6	28821.1	30776.9	26345.6	28612.7	29919.6	55.1543	294.757	1212.38	0.20935	1.03016	4.05214	14.6853	14.8044	14.8688	-0.119096	0.183529
IPI00390086.4	D3ZAF6	GS=Atp5j2 ATP synthase, H+ transporting, mitochondrial F0 complex, subunit f, isoform 2	31	35454.3	33482.9	34262.7	31778.8	36662.3	32139.2	33616.6	35072.6	33200.9	2598.96	2248.21	1501.48	7.73118	6.41016	4.52242	15.0369	15.0981	15.0189	-0.0611712	-0.0179489
IPI00390362.1	Q6PCU8	GS=Ndufv3;Ndufv3-ps1 NADH dehydrogenase [ubiquinone] flavoprotein 3, mitochondrial	15	45933	43889.4	48599.2	44525.6	49527.7	49681.4	45229.3	46708.6	49140.3	995.182	3986.9	765.231	2.2003	8.5357	1.55724	15.465	15.5114	15.5846	-0.0464295	0.119648
IPI00390678.3	D3ZNJ8	GS=Akap2 Uncharacterized protein	2	3074	3028	2874	2749	3151	2794	2911.5	3089.5	2834	229.81	86.9741	56.5685	7.89317	2.81515	1.99607	11.5075	11.5932	11.4686	-0.0856108	-0.0389229
IPI00391297.1	D3ZG91	GS=Osbpl6 Oxysterol-binding protein	12	89931.5	80756.4	50322.4	94633	94510.8	54939.2	92282.2	87633.6	52630.8	3324.46	9725.78	3264.6	3.60249	11.0982	6.20283	16.4938	16.4192	15.6836	0.0745693	-0.810145
IPI00391300.3	ENSRNOP00000031321	GS=Myh10 Uncharacterized protein	24	119996	104793	125675	112550	117059	125981	116273	110926	125828	5264.71	8673.17	216.021	4.52789	7.8189	0.17168	16.8272	16.7592	16.9411	0.0679206	0.11394
IPI00391995.2	P04692-2	GS=Tpm1 Isoform 2 of Tropomyosin alpha-1 chain	158	629589	720006	674194	608250	734161	650272	618919	727083	662233	15089.1	10009.5	16914.8	2.43798	1.37666	2.55421	19.2394	19.4718	19.337	-0.23237	0.0975877
IPI00392216.1	Q7TMB9	GS=LOC299282 Liver regeneration protein lrryan	76	62556.3	29289.8	70960.5	62336.9	33120.9	65167	62446.6	31205.3	68063.8	155.139	2709	4096.69	0.248435	8.6812	6.0189	15.9303	14.9295	16.0546	1.00083	0.124263
IPI00392676.4	B5DF65	GS=Blvrb Uncharacterized protein	7	32434.9	49294.6	44714.5	36175.1	50832.3	41439.2	34305	50063.4	43076.9	2644.78	1087.33	2315.98	7.7096	2.17191	5.37639	15.0661	15.6115	15.3946	-0.545338	0.328494
IPI00392830.3	ENSRNOP00000033922	GS=- Uncharacterized protein (Fragment)	4	91794.2	103178	116939	91629.8	105710	98351.4	91712	104444	107645	116.319	1790.04	13143.5	0.126831	1.71387	12.21	16.4848	16.6724	16.7159	-0.187551	0.231102
IPI00392935.3	D3ZCQ5	GS=Myl6b Uncharacterized protein	20	523239	799554	767239	491029	819144	753371	507134	809349	760305	22775.7	13852.3	9805.84	4.49106	1.71153	1.28972	18.952	19.6264	19.5362	-0.674395	0.584211
IPI00393333.3	O35567	GS=Atic Bifunctional purine biosynthesis protein PURH	9	1381.89	1471.22	1524.11	1321.22	1575.56	1475.44	1351.56	1523.39	1499.78	42.9002	73.7795	34.4149	3.17413	4.84311	2.29467	10.4004	10.5731	10.5505	-0.172665	0.150126
IPI00393489.2	D3ZWP9	GS=Sorbs2 Uncharacterized protein	11	37513.4	66221.4	46386	35962.1	65710.7	44421.3	36737.7	65966	45403.6	1096.91	361.07	1389.27	2.9858	0.547357	3.05983	15.165	16.0094	15.4705	-0.844461	0.305546
IPI00393737.2	ENSRNOP00000030041	GS=- Uncharacterized protein (Fragment)	4	8763	9281	10112.2	7409.5	8324.5	10179.8	8086.25	8802.75	10146	957.069	676.348	47.7297	11.8358	7.68337	0.470429	12.9813	13.1037	13.3086	-0.122483	0.327368
IPI00393814.4	D3ZWJ7	GS=LOC100361099 rCG65904-like	2	3258	3798.5	3807.5	3352.5	4563.5	4258	3305.25	4181	4032.75	66.8216	540.937	318.552	2.02168	12.938	7.89912	11.6905	12.0296	11.9775	-0.339089	0.287005
IPI00393975.2	Q5M7W5-1	GS=Map4 Isoform 1 of Microtubule-associated protein 4	6	20341.5	35571	25489	19961	34345.5	25340.7	20151.2	34958.2	25414.8	269.054	866.559	104.885	1.33517	2.47884	0.412693	14.2986	15.0933	14.6334	-0.794764	0.334801
IPI00394488.2	Q5RK08	GS=Gbas Uncharacterized protein	30	10705.2	10329.2	11657	10123.4	11454.9	11902.2	10414.3	10892	11779.6	411.374	796.033	173.432	3.95008	7.30838	1.47231	13.3463	13.411	13.524	-0.0647076	0.177723
IPI00396852.2	Q9Z2J4-2	GS=Nexn Isoform 2 of Nexilin	9	2412.67	3602.67	2806	2321	3869.44	2847.11	2366.84	3736.06	2826.56	64.8205	188.635	29.0692	2.7387	5.04904	1.02843	11.2087	11.8673	11.4648	-0.658557	0.256086
IPI00396910.1	P15999	GS=Atp5a1 ATP synthase subunit alpha, mitochondrial	555	17961.4	16776.2	17503.4	17109.8	18098.8	17871.1	17535.6	17437.5	17687.2	602.158	935.212	259.947	3.43391	5.36322	1.46968	14.098	14.0899	14.1104	0.00809563	0.0124197
IPI00400573.1	Q6P9T8	GS=Tubb2c Tubulin beta-2C chain	70	14648	17069.1	15916.3	13384.8	17906.7	15856.1	14016.4	17487.9	15886.2	893.21	592.244	42.5537	6.37262	3.38659	0.267866	13.7748	14.0941	13.9555	-0.319246	0.180663
IPI00411230.3	P08010	GS=Gstm2 Glutathione S-transferase Mu 2	17	47428.8	118845	61282.7	43810.2	119954	59028	45619.5	119399	60155.3	2558.72	784.344	1594.27	5.60883	0.656909	2.65026	15.4774	16.8654	15.8764	-1.38807	0.399041
IPI00411290.1	Q63945-2	GS=Set Isoform 2 of Protein SET	2	4111	4561.5	4281	4281	4889.5	4326	4196	4725.5	4303.5	120.208	231.931	31.8198	2.86483	4.90807	0.739394	12.0348	12.2063	12.0713	-0.171452	0.0364958
IPI00417750.3	Q75Q39	GS=Tomm70a Mitochondrial import receptor subunit TOM70	3	23767	22494.7	26291.5	22358	23323.3	23266.5	23062.5	22909	24779	996.313	585.951	2139	4.32006	2.55773	8.6323	14.4933	14.4836	14.5968	0.00963443	0.103569
IPI00421405.1	Q6QI48	GS=Podn Uncharacterized protein	2	63194.5	93650	85791.2	60567.5	95154	81838.8	61881	94402	83815	1857.57	1063.49	2794.84	3.00184	1.12655	3.33453	15.9172	16.5265	16.3549	-0.609321	0.437712
IPI00421428.9	P25113	GS=Pgam1 Phosphoglycerate mutase 1	14	24249.8	36062.6	37613.1	22166.9	38584.4	37054.9	23208.4	37323.5	37334	1472.8	1783.22	394.714	6.34601	4.77775	1.05725	14.5024	15.1878	15.1882	-0.68544	0.685846
IPI00421429.3	Q6P0K8	GS=Jup Junction plakoglobin	16	28240.3	39908.6	32287.2	27397.9	40879.6	31468.3	27819.1	40394.1	31877.8	595.646	686.601	578.986	2.14114	1.69976	1.81627	14.7638	15.3019	14.9603	-0.538066	0.196473
IPI00421513.8	P13221	GS=Got1 Aspartate aminotransferase, cytoplasmic	82	11568	18471.5	18487.3	10762.2	19470.2	18841.8	11165.1	18970.9	18664.5	569.801	706.23	250.648	5.10339	3.72271	1.34291	13.4467	14.2115	14.188	-0.764784	0.741299
IPI00421517.7	P48675	GS=Des Desmin	274	31700.4	27764.4	22297.7	30012.7	29848.7	22362.2	30856.6	28806.6	22330	1193.38	1473.82	45.6225	3.8675	5.11627	0.204311	14.9133	14.8141	14.4467	0.0991805	-0.466598
IPI00421659.4	Q2TA68-1	GS=Opa1 Isoform 1 of Dynamin-like 120 kDa protein, mitochondrial	12	4941.67	4311.58	4940.58	4638.33	4626.92	4906.58	4790	4469.25	4923.58	214.494	222.979	24.0416	4.47795	4.98918	0.488296	12.2258	12.1258	12.2655	0.0999929	0.039682
IPI00421711.1	Q6PDU7	GS=Atp5l ATP synthase, H+ transporting, mitochondrial F0 complex, subunit G	21	22679	25186	26155.6	20533.5	25739.9	25505.5	21606.2	25463	25830.6	1517.11	391.603	459.655	7.02164	1.53793	1.7795	14.3992	14.6361	14.6568	-0.236952	0.257631
IPI00421874.4	Q9Z2L0	GS=Vdac1 Voltage-dependent anion-selective channel protein 1	132	40722.1	34972.6	35872.5	38766	37790.2	35519	39744.1	36381.4	35695.7	1383.19	1992.36	249.934	3.48023	5.47631	0.700179	15.2785	15.1509	15.1235	0.127537	-0.154987
IPI00421889.1	Q6IMZ5	GS=Tmod1 Uncharacterized protein	14	15238.1	15139.6	15133.9	14663.4	16806.9	15742.4	14950.8	15973.2	15438.1	406.431	1179	430.225	2.71846	7.3811	2.78677	13.8679	13.9634	13.9142	-0.09544	0.0462811
IPI00421899.1	Q6Q0N1	GS=Cndp2 Cytosolic non-specific dipeptidase	2	10920	12171	11856.8	11219	14029.5	12838.2	11069.5	13100.2	12347.5	211.425	1314.16	694.025	1.90998	10.0315	5.62078	13.4343	13.6773	13.5919	-0.243004	0.157629
IPI00421940.1	Q704E8	GS=Abcb7 ATP-binding cassette sub-family B member 7, mitochondrial	2	1773.5	1718.5	1662.5	1573.5	1724.5	1650	1673.5	1721.5	1656.25	141.421	4.24264	8.83883	8.45063	0.24645	0.533665	10.7087	10.7495	10.6937	-0.0407976	-0.0149481
IPI00422011.2	Q6MG74	GS=Cfb complement factor B	3	61515.7	25422.3	53562.2	59888	25468.7	54766.5	60701.8	25445.5	54164.3	1150.94	32.7673	851.597	1.89605	0.128775	1.57225	15.8895	14.6351	15.7251	1.25433	-0.164397
IPI00454264.1	Q6TXF3	GS=- LRRGT00046	16	10871.2	19612.5	18436.8	10945.6	21335.4	19051.1	10908.4	20474	18743.9	52.5451	1218.3	434.383	0.481694	5.95049	2.31746	13.4132	14.3215	14.1941	-0.908351	0.780984
IPI00454367.3	Q6P6U3	GS=Lmna Lmna protein	16	19393.8	18004.4	16645.8	18599.9	19460	16058.5	18996.8	18732.2	16352.2	561.351	1029.24	415.291	2.95497	5.49447	2.53967	14.2135	14.1932	13.9972	0.0202357	-0.216277
IPI00454431.1	Q6T487	GS=Actn1 Uncharacterized protein	97	21899.6	23377.5	23757	20817.1	25971.6	23370.3	21358.3	24674.6	23563.7	765.436	1834.33	273.389	3.58378	7.43408	1.16021	14.3825	14.5907	14.5243	-0.208225	0.141765
IPI00454446.1	Q6PEC5	GS=- Putative uncharacterized protein (Fragment)	4	85427.5	105314	100067	86384.5	104901	90563.8	85906	105108	95315.2	676.701	292.212	6719.64	0.787723	0.278012	7.04991	16.3905	16.6815	16.5404	-0.291037	0.149948
IPI00464458.1	Q6URK4-2	GS=Hnrnpa3 Isoform 2 of Heterogeneous nuclear ribonucleoprotein A3	7	34202.4	31383.1	35475.9	34448.1	33801	35854.9	34325.3	32592.1	35665.4	173.743	1709.69	267.993	0.506167	5.24571	0.75141	15.067	14.9922	15.1222	0.0747507	0.0552547
IPI00464465.2	Q63862-2	GS=Myh11 Isoform 2 of Myosin-11 (Fragment)	24	124037	108648	130347	116287	123256	130089	120162	115952	130218	5480.2	10329.8	182.731	4.56067	8.9087	0.140327	16.8746	16.8232	16.9906	0.0514559	0.115946
IPI00464520.1	Q6AXR6	GS=Gsto1 Uncharacterized protein	2	4009.5	4614	5389	3991	5302	5371	4000.25	4958	5380	13.0815	486.489	12.7279	0.327016	9.81221	0.236578	11.9659	12.2755	12.3934	-0.309668	0.427516
IPI00464730.1	Q6AYJ9;Q91YC0	GS=Art3 Uncharacterized protein	6	1867	2096.33	2273.33	1649.5	2336.67	2210.67	1758.25	2216.5	2242	153.796	169.946	44.3073	8.74709	7.66732	1.97624	10.7799	11.1141	11.1306	-0.334143	0.350646
IPI00464791.5	Q6AYS7	GS=Acy1 Aminoacylase-1A	2	5043.5	8417	7470	4957.5	9390	6338	5000.5	8903.5	6904	60.8112	688.015	800.445	1.2161	7.72747	11.5939	12.2879	13.1202	12.7532	-0.8323	0.46536
IPI00470288.4	P07335	GS=Ckb Creatine kinase B-type	74	16094.5	21553	22166.4	15119	23017.5	22391.5	15606.7	22285.3	22278.9	689.811	1035.53	159.163	4.41996	4.6467	0.714409	13.9299	14.4438	14.4434	-0.513921	0.51351
IPI00470317.5	Q68FR6	GS=Eef1g Elongation factor 1-gamma	7	31643.1	45729.1	40020.6	32100.9	47093.3	38741.4	31872	46411.2	39381	323.657	964.6	904.595	1.01549	2.07838	2.29703	14.96	15.5022	15.2652	-0.542184	0.30521
IPI00471525.2	Q68FR9-2	GS=Eef1d Uncharacterized protein	3	36386.3	54327	51114	35348	55012.3	45704.7	35867.2	54669.7	48409.3	734.21	484.601	3824.97	2.04703	0.886418	7.90132	15.1304	15.7385	15.563	-0.608077	0.432621
IPI00471539.4	B1H270;Q499V7;Q5EBA9;Q68FT4	GS=Suclg2 Suclg2 protein	27	25364.6	21616.2	24143.9	23637.6	22384	24171	24501.1	22000.1	24157.5	1221.17	542.952	19.1697	4.98416	2.46795	0.0793529	14.5806	14.4252	14.5602	0.155335	-0.020376
IPI00471550.1	Q68FU7	GS=Coq6 Uncharacterized protein	8	25706.2	27623.5	31150.8	25289.9	28433.2	29858.2	25498.1	28028.4	30504.5	294.418	572.58	913.936	1.15467	2.04286	2.99607	14.6381	14.7746	14.8967	-0.1365	0.258634
IPI00471577.1	Q68FY0	GS=Uqcrc1 Cytochrome b-c1 complex subunit 1, mitochondrial	123	15882.3	13622.5	13873.4	14822.5	14386.5	13953.3	15352.4	14004.5	13913.4	749.349	540.244	56.519	4.88099	3.85764	0.406221	13.9062	13.7736	13.7642	0.132574	-0.141992
IPI00471584.7	P34058	GS=Hsp90ab1 Heat shock protein HSP 90-beta	51	14244.8	15575.5	16396.5	13390	16750	16615.8	13817.4	16162.8	16506.1	604.449	830.504	155.09	4.37455	5.13837	0.939588	13.7542	13.9804	14.0107	-0.226191	0.256518
IPI00471647.1	Q641Y2	GS=Ndufs2 NADH dehydrogenase [ubiquinone] iron-sulfur protein 2, mitochondrial	129	5747.07	5187.78	5511.48	5584.6	5519.42	5596.28	5665.84	5353.6	5553.88	114.884	234.505	59.9627	2.02766	4.38032	1.07965	12.4681	12.3863	12.4393	0.0817792	-0.0287926
IPI00471687.1	Q6AXS5-1	GS=Serbp1 Isoform 1 of Plasminogen activator inhibitor 1 RNA-binding protein	2	862	1205	1390	771	1164	1260	816.5	1184.5	1325	64.3467	28.9914	91.9239	7.8808	2.44756	6.93765	9.67331	10.2101	10.3718	-0.536753	0.698468
IPI00471721.1	Q63ZY8	GS=Chchd10 Uncharacterized protein	10	6082.1	6508.4	7026.55	5910.5	6825.7	6611.85	5996.3	6667.05	6819.2	121.34	224.365	293.237	2.02357	3.36528	4.30017	12.5499	12.7028	12.7354	-0.152976	0.18553
IPI00471868.1	Q66HF3	GS=Etfdh Uncharacterized protein	60	15555.7	14858.2	14865.8	14881.1	16028	15033.1	15218.4	15443.1	14949.5	476.993	827.174	118.285	3.13431	5.35625	0.791232	13.8935	13.9147	13.8678	-0.0211489	-0.0257257
IPI00471889.7	P14668	GS=Anxa5 Annexin A5	40	7348.6	6552	6447.32	6955.9	6870.12	6462.24	7152.25	6711.06	6454.78	277.681	224.945	10.55	3.88243	3.35185	0.163445	12.8042	12.7123	12.6562	0.0918565	-0.148029
IPI00471905.1	Q66HP8	GS=Slc25a20 Uncharacterized protein	12	26904.6	25228.9	23515.1	25773.2	26459.8	23593	26338.9	25844.3	23554.1	799.971	870.328	55.0978	3.03722	3.36758	0.23392	14.6849	14.6576	14.5237	0.0273478	-0.161219
IPI00475634.1	Q63610-3	GS=Tpm3 Isoform 3 of Tropomyosin alpha-3 chain	91	348932	326049	326353	326802	357719	327649	337867	341884	327001	15648.9	22394.4	916.212	4.63168	6.55029	0.280187	18.3661	18.3831	18.3189	-0.0170514	-0.0471616
IPI00475874.5	C9EH87	GS=- Alpha II spectrin	120	48535.9	52901.1	53661.4	48348.8	54583.3	51593	48442.3	53742.2	52627.2	132.342	1189.5	1462.56	0.273195	2.21335	2.77909	15.564	15.7138	15.6835	-0.149786	0.11954
IPI00476111.5	ENSRNOP00000046362	GS=Myh2 Uncharacterized protein	334	163461	149437	155288	155473	164165	158100	159467	156801	156694	5648.03	10414.6	1988.94	3.54181	6.64193	1.26932	17.2829	17.2586	17.2576	0.0243272	-0.0253093
IPI00476292.4	P13635	GS=Cp Ceruloplasmin	21	6412.24	2465.38	3031	6255.86	2681.05	3016.19	6334.05	2573.22	3023.6	110.577	152.502	10.4723	1.74576	5.92651	0.346351	12.6289	11.3294	11.562	1.29956	-1.06686
IPI00476295.7	P10760	GS=Ahcy Adenosylhomocysteinase	4	2939.25	3180.5	3187.75	2873.75	3438.75	3181.75	2906.5	3309.62	3184.75	46.3155	182.61	4.24264	1.59351	5.51755	0.133217	11.5051	11.6925	11.637	-0.187385	0.131897
IPI00476408.4	Q80ZF5	GS=Obscn obscurin, cytoskeletal calmodulin and titin-interacting RhoGEF	22	12876.1	16029.4	15677.1	12945.2	16539	14781.5	12910.7	16284.2	15229.3	48.8187	360.299	633.249	0.378127	2.21257	4.15809	13.6563	13.9912	13.8946	-0.334908	0.238289
IPI00476855.4	Q5I0H2;Q6TXE9	GS=Eprs Uncharacterized protein	4	22652.8	19812.8	26874.8	22560.2	21935.5	25817.2	22606.5	20874.1	26346	65.4074	1501.01	747.765	0.28933	7.19077	2.83825	14.4645	14.3494	14.6853	0.115022	0.220846
IPI00480620.1	P29147	GS=Bdh1 D-beta-hydroxybutyrate dehydrogenase, mitochondrial	11	7386.82	6567.18	5903.19	6767.09	6851	5534.1	7076.95	6709.09	5718.64	438.215	200.691	260.986	6.19214	2.99133	4.56378	12.7889	12.7119	12.4815	0.0770116	-0.307457
IPI00480639.3	P01026	GS=C3 Complement C3 (Fragment)	116	27069.8	7529.03	10290.7	26133.8	8167.54	10276.6	26601.8	7848.28	10283.6	661.838	451.495	10.0126	2.48794	5.75278	0.0973646	14.6992	12.9382	13.3281	1.76108	-1.37117
IPI00480692.1	Q5XIJ3	GS=Idh3g Uncharacterized protein	15	19845.5	17305.9	17915.9	19605.7	19006.5	18066.2	19725.6	18156.2	17991.1	169.564	1202.51	106.25	0.859616	6.62312	0.59057	14.2678	14.1482	14.135	0.119607	-0.132786
IPI00551702.2	Q01205	GS=Dlst Dihydrolipoyllysine-residue succinyltransferase component of 2-oxoglutarate dehydrogenase complex, mitochondrial	48	22099.5	21062.1	22875	21094	21885.1	22299.2	21596.8	21473.6	22587.1	710.968	581.963	407.159	3.29201	2.71013	1.80262	14.3985	14.3903	14.4632	0.00825082	0.0646848
IPI00551729.1	D3ZC88	GS=LOC100360413 Elongation factor 1-alpha	24	22407.9	24582.5	25188.2	21399.8	27060.8	25848.3	21903.9	25821.6	25518.3	712.856	1752.44	466.775	3.25448	6.78673	1.82918	14.4189	14.6563	14.6392	-0.237395	0.220346
IPI00551812.1	P10719	GS=Atp5b ATP synthase subunit beta, mitochondrial	915	22532.7	18945.4	21114.9	21118.5	20260	20826.1	21825.6	19602.7	20970.5	999.99	929.556	204.227	4.58174	4.74197	0.973876	14.4137	14.2588	14.3561	0.154964	-0.0576574
IPI00554003.3	P97850;Q5VJM7;Q63580;Q7TMZ9;Q7TN00;Q9JJ49;Q9Z1B6	GS=Ttn Uncharacterized protein	861	15418.1	15077.9	14022.9	14698.9	16265.5	14178.9	15058.5	15671.7	14100.9	508.579	839.76	110.309	3.37736	5.35846	0.782283	13.8783	13.9359	13.7835	-0.0575818	-0.0947949
IPI00554194.1	Q3MID6	GS=Calu calumenin isoform b	8	38377.9	41069.4	48901.1	34377.5	42858.5	47953.4	36377.7	41963.9	48427.2	2828.7	1265.1	670.076	7.77591	3.01473	1.38367	15.1508	15.3569	15.5635	-0.206096	0.412765
IPI00554308.5	Q07443;Q0GC40	GS=Myh2 myosin heavy chain IIa	335	154134	142726	146223	146855	156781	149182	150495	149753	147703	5147.09	9938.3	2092.36	3.42011	6.63645	1.4166	17.1994	17.1922	17.1723	0.0071271	-0.0270149
IPI00554328.1	Q5FVT5	GS=Pdk1 Pyruvate dehydrogenase kinase, isozyme 1	8	34784.4	34721.5	34493.7	31570.6	36569.4	34913.5	33177.5	35645.4	34703.6	2272.47	1306.65	296.815	6.84944	3.66568	0.855286	15.0179	15.1214	15.0828	-0.103512	0.064881
IPI00555171.3	Q5XFX0	GS=Tagln2 Transgelin-2	28	6404.64	5556.07	5543.16	5999.39	5900.68	5360.84	6202.02	5728.38	5452	286.555	243.676	128.92	4.62035	4.25384	2.36463	12.5985	12.4839	12.4126	0.114611	-0.185951
IPI00555213.1	Q5U318	GS=Pea15a Astrocytic phosphoprotein PEA-15	6	16137.7	21351.8	23050.4	15505.7	23917.2	21870.6	15821.7	22634.5	22460.5	446.891	1813.97	834.266	2.82455	8.01418	3.71437	13.9496	14.4662	14.4551	-0.516622	0.505488
IPI00555215.1	P27791-2	GS=Prkaca Isoform 2 of cAMP-dependent protein kinase catalytic subunit alpha	8	14609.9	16899.4	15826.2	14301.4	16937.9	14614	14455.6	16918.6	15220.1	218.142	27.2236	857.183	1.50905	0.160909	5.63191	13.8193	14.0463	13.8937	-0.226981	0.0743482
IPI00555229.2	P55260	GS=Anxa4 Annexin A4	3	1536.33	1710	1552.67	1560	1693.33	1555.67	1548.16	1701.66	1554.17	16.7372	11.7875	2.12132	1.0811	0.692702	0.136492	10.5963	10.7327	10.6019	-0.136388	0.00558508
IPI00555252.3	P04797	GS=LOC685186;Gapdh Glyceraldehyde-3-phosphate dehydrogenase	366	22098.3	29844.5	31299.2	21094.8	33846.6	32053.7	21596.5	31845.6	31676.4	709.575	2829.93	533.512	3.2856	8.8864	1.68426	14.3985	14.9588	14.9511	-0.560294	0.55261
IPI00555259.4	P43244	GS=Matr3 Matrin-3	4	9335.75	13153.8	11481.8	9027.25	13925.8	11203.2	9181.5	13539.8	11342.5	218.142	545.886	196.929	2.37589	4.03173	1.73621	13.1645	13.7249	13.4695	-0.560399	0.304937
IPI00555265.1	Q5BJZ3	GS=Nnt Uncharacterized protein	264	31119.2	29299.4	27084.9	29257.7	31514.6	26741.6	30188.4	30407	26913.2	1316.31	1566.38	242.729	4.36033	5.1514	0.901893	14.8817	14.8921	14.716	-0.0104061	-0.16568
IPI00555287.3	Q6XD99	GS=Sptbn1 Non-erythroid spectrin beta	60	6308.82	5776.03	5172.2	5909.22	6198.85	5188.56	6109.02	5987.44	5180.38	282.56	298.979	11.5612	4.62529	4.99343	0.223173	12.5767	12.5477	12.3388	0.0290017	-0.237883
IPI00555304.3	Q5PQN7	GS=Lzic Protein LZIC	4	1499	2118.25	1927.5	1360.75	2021.5	1925.25	1429.88	2069.88	1926.38	97.7575	68.4126	1.59099	6.83679	3.30516	0.0825899	10.4817	11.0153	10.9117	-0.533655	0.43
IPI00555310.1	Q5BJQ0	GS=Adck3 Chaperone activity of bc1 complex-like, mitochondrial	12	6183.17	6071.25	6434.88	5724.75	6582.08	6343.96	5953.96	6326.66	6389.42	324.152	361.211	64.2901	5.44431	5.70935	1.0062	12.5396	12.6272	12.6415	-0.0875957	0.101835
IPI00556929.4	Q9R1Z0-1	GS=Vdac3 Isoform 1 of Voltage-dependent anion-selective channel protein 3	52	74039.6	65366.7	66575.3	71724.6	71588.9	65764.4	72882.1	68477.8	66169.9	1636.94	4399.78	573.358	2.24601	6.42512	0.866494	16.1533	16.0633	16.0139	0.0899279	-0.13939
IPI00556970.1	Q62952-1	GS=Dpysl3 Isoform 1 of Dihydropyrimidinase-related protein 3	6	261.67	245.17	277.33	268.5	244.33	284	265.085	244.75	280.665	4.82954	0.59397	4.7164	1.82188	0.242684	1.68044	8.05031	7.93517	8.13271	0.115146	0.0823941
IPI00557327.1	D4A311	GS=Ndufa8 Uncharacterized protein	16	18360.6	16148.1	17481.9	18517.1	17851.4	17501.1	18438.9	16999.8	17491.5	110.662	1204.43	13.5199	0.600157	7.08497	0.077294	14.1705	14.0532	14.0944	0.117234	-0.0760962
IPI00557435.2	ENSRNOP00000051491	GS=- Uncharacterized protein (Fragment)	5	67433.4	103272	94920	62781	108823	88670.8	65107.2	106047	91795.4	3289.74	3925.29	4418.85	5.05281	3.70145	4.81381	15.9905	16.6943	16.4861	-0.70382	0.495605
IPI00557984.3	ENSRNOP00000022471	GS=Hsdl2 Uncharacterized protein (Fragment)	38	3442	3317.82	3368.16	3364	3764.11	3494.61	3403	3540.97	3431.39	55.1543	315.575	89.4137	1.62076	8.91211	2.60576	11.7326	11.7899	11.7446	-0.0573354	0.011986
IPI00558635.3	Q5XIE6-1	GS=Hibch Isoform 1 of 3-hydroxyisobutyryl-CoA hydrolase, mitochondrial	5	20274.4	23624	22400.9	20272.6	24265.6	21502.3	20273.5	23944.8	21951.6	1.27279	453.68	635.406	0.00627811	1.89469	2.89458	14.3073	14.5474	14.422	-0.240117	0.114731
IPI00558791.3	ENSRNOP00000044421	GS=Idh1 Isocitrate dehydrogenase	13	170910	234336	210306	159640	226017	193316	165275	230177	201811	7969.26	5882.1	12014	4.82183	2.55547	5.9531	17.3345	17.8124	17.6226	-0.477876	0.288139
IPI00559057.2	ENSRNOP00000045570	GS=- Uncharacterized protein (Fragment)	31	41692.4	66256.4	49706	37630.2	64334.9	47385.1	39661.3	65295.7	48545.6	2872.41	1358.67	1641.1	7.24235	2.0808	3.38054	15.2754	15.9947	15.5671	-0.719256	0.291608
IPI00559220.3	ENSRNOP00000048864	GS=- Uncharacterized protein (Fragment)	2	739	886.5	875	606	1022.5	795.5	672.5	954.5	835.25	94.0452	96.1665	56.215	13.9844	10.0751	6.73032	9.39339	9.8986	9.70606	-0.505211	0.312674
IPI00559851.1	ENSRNOP00000041826	GS=- Uncharacterized protein (Fragment)	62	65437.9	58779.8	59953.6	62831.7	65130.3	61253.5	64134.8	61955.1	60603.5	1842.83	4490.5	919.182	2.87336	7.24799	1.51671	15.9688	15.9189	15.8871	0.0498851	-0.0817061
IPI00559898.2	ENSRNOP00000055701	GS=RGD1564688 Glyceraldehyde-3-phosphate dehydrogenase	41	63459.8	108315	83176.9	58898.3	109568	79648	61179	108942	81412.4	3225.47	886.182	2495.31	5.27219	0.813447	3.06502	15.9007	16.7332	16.313	-0.832445	0.412212
IPI00560498.3	D3ZNU8	GS=Spta1 Uncharacterized protein	10	18563.2	24711	23805.3	17275.9	24247.1	23168.3	17919.6	24479	23486.8	910.259	328.027	450.427	5.0797	1.34003	1.91779	14.1292	14.5793	14.5196	-0.450013	0.390316
IPI00561017.1	D3ZEN5	GS=Prdx5 Uncharacterized protein	25	7945.32	9411.84	8899.78	7470.48	9441.04	8684.22	7707.9	9426.44	8792	335.763	20.6475	152.424	4.35608	0.219038	1.73367	12.9121	13.2025	13.102	-0.290375	0.189854
IPI00561262.3	D3ZH98	GS=- Uncharacterized protein	19	38331.7	58213.5	55975.5	36301.5	64901.4	57396.1	37316.6	61557.5	56685.8	1435.53	4729.05	1004.54	3.8469	7.68234	1.77213	15.1875	15.9096	15.7907	-0.722116	0.603169
IPI00561513.1	Q561S0	GS=Ndufa10 NADH dehydrogenase [ubiquinone] 1 alpha subcomplex subunit 10, mitochondrial	103	9690.57	8694.64	8778.49	9130.19	9249.35	8617.59	9410.38	8971.99	8698.04	396.248	392.239	113.773	4.21076	4.37182	1.30804	13.2	13.1312	13.0865	0.0688242	-0.113563
IPI00561751.1	B5DEL8	GS=LOC100364354;LOC100365025;Ndufs5;LOC100361505;LOC100363268 Uncharacterized protein	13	13352.7	12117.7	12817.8	12947.1	12779.9	12883.7	13149.9	12448.8	12850.8	286.76	468.218	46.563	2.1807	3.76116	0.362336	13.6828	13.6037	13.6496	0.0790508	-0.0331992
IPI00561918.2	ENSRNOP00000043567	GS=- Uncharacterized protein (Fragment)	101	130519	121940	130973	122896	134734	132144	126707	128337	131558	5390.26	9047.37	828.262	4.25411	7.0497	0.629578	16.9511	16.9696	17.0053	-0.0184393	0.0542051
IPI00561922.5	ENSRNOP00000002468	GS=Hrg Uncharacterized protein	4	21769.5	14202	21053.8	21087	14556.2	20667.2	21428.2	14379.1	20860.5	482.6	250.493	273.297	2.25217	1.74206	1.31012	14.3872	13.8117	14.3485	0.575538	-0.0387403
IPI00563195.3	D3ZL02	GS=Dysf Uncharacterized protein	7	11055.7	11331.6	11927.1	10409	11589.9	11241.7	10732.4	11460.7	11584.4	457.293	182.639	484.672	4.26088	1.59361	4.18382	13.3897	13.4844	13.4999	-0.0947304	0.11022
IPI00563816.2	D3ZZ63	GS=Flnc Uncharacterized protein	40	43909.9	51090.1	47840.9	42768.7	53178.6	46032.7	43339.3	52134.4	46936.8	806.979	1476.76	1278.59	1.862	2.83261	2.72407	15.4034	15.6699	15.5184	-0.266558	0.115043
IPI00563928.2	REFSEQ:XP_577708	GS=RGD1561446 zinc finger protein 160-like	5	3776.2	4282.2	4021.8	3826.8	4508.8	4038.8	3801.5	4395.5	4030.3	35.7796	160.23	12.0208	0.941197	3.64533	0.298261	11.8924	12.1018	11.9767	-0.209458	0.0843184
IPI00563980.2	D4A7U4	GS=Smyd1 Uncharacterized protein	12	28600.7	34693	35407.6	26906	38168.6	34874.6	27753.3	36430.8	35141.1	1198.31	2457.61	376.888	4.31772	6.74596	1.0725	14.7604	15.1529	15.1009	-0.392497	0.340497
IPI00564133.1	Q58FK9	GS=Kat3 Kynurenine--oxoglutarate transaminase 3	4	26936.5	32243.5	36572.8	23714.2	38847.2	36257.2	25325.4	35545.4	36415	2278.47	4669.56	223.092	8.99681	13.1369	0.612638	14.6283	15.1174	15.1522	-0.489078	0.523949
IPI00564327.3	D4AA52	GS=Mug2 Uncharacterized protein	129	48825.7	14843.3	20491.4	46900.2	16216.2	20391.1	47862.9	15529.7	20441.2	1361.51	970.766	70.9511	2.84459	6.25101	0.347098	15.5466	13.9227	14.3192	1.62388	-1.22743
IPI00564409.3	P13832	GS=RGD1309537 Myosin regulatory light chain RLC-A	15	126034	132490	138640	113853	153646	138939	119943	143068	138790	8613.69	14960	211.616	7.18146	10.4566	0.152472	16.872	17.1263	17.0825	-0.254345	0.210546
IPI00564419.1	D3ZMT3	GS=Rab5b Uncharacterized protein	2	3330.5	4092.5	3602.5	3139.5	4363	3914.5	3235	4227.75	3758.5	135.057	191.272	220.617	4.17488	4.52421	5.86982	11.6595	12.0457	11.8759	-0.386124	0.216391
IPI00564872.4	O35209;Q9R273	GS=Ryr3 ryanodine receptor 3	2	33848.5	33446.5	38630	32056.5	34106.5	34361	32952.5	33776.5	36495.5	1267.14	466.69	3018.64	3.84534	1.3817	8.27126	15.0081	15.0437	15.1554	-0.0356319	0.147331
IPI00565256.3	D4A5B6	GS=Nebl Uncharacterized protein	32	18379.8	22092	20511.4	17037.5	23873.6	20658.2	17708.7	22982.8	20584.8	949.199	1259.8	103.768	5.36008	5.48147	0.5041	14.1122	14.4883	14.3293	-0.376101	0.217123
IPI00565482.4	ENSRNOP00000046422	GS=Zfp709l1 zinc finger protein 878	2	4867.5	4421	4633	4706.5	5128	4934	4787	4774.5	4783.5	113.844	499.924	212.839	2.37819	10.4707	4.44944	12.2249	12.2211	12.2239	0.00377215	-0.00105521
IPI00565677.3	D4A115	GS=Col6a3 Uncharacterized protein	30	15764.8	23764.1	18601.8	15380.4	24586.8	18040.6	15572.6	24175.5	18321.2	271.812	581.716	396.878	1.74545	2.40622	2.16622	13.9267	14.5613	14.1612	-0.634537	0.234507
IPI00565708.2	P06866-1	GS=Hp Isoform 1 of Haptoglobin	16	23286.2	10204.6	13438.4	21664.2	11129.1	13339	22475.2	10666.8	13388.7	1146.93	653.678	70.2723	5.10307	6.12813	0.524863	14.456	13.3808	13.7087	1.0752	-0.747322
IPI00565949.2	A1KXF7	GS=Dnaja3 TID-1 short isoform	5	32178	38053.4	42632.2	33371.6	36459.4	39896.6	32774.8	37256.4	41264.4	844.003	1127.13	1934.36	2.57516	3.02533	4.68772	15.0003	15.1852	15.3326	-0.184901	0.332311
IPI00567916.3	Q9QX79	GS=Fetub Fetuin-B	11	8896.82	3326.18	4365.69	8782.73	3436.27	4225.6	8839.77	3381.22	4295.64	80.6738	77.8454	99.0586	0.912623	2.30228	2.30603	13.1098	11.7233	12.0687	1.38646	-1.04114
IPI00568124.2	Q91ZW6-1	GS=Tmlhe Isoform 1 of Trimethyllysine dioxygenase, mitochondrial	5	1094.8	766.6	942.2	1035	815.2	972.8	1064.9	790.9	957.5	42.285	34.3654	21.6375	3.97079	4.3451	2.25979	10.0565	9.62735	9.90313	0.429151	-0.153374
IPI00568363.2	D4AEM9	GS=Rtn4 Uncharacterized protein	5	2034.6	1654.2	1608.8	1941	1768.6	1607.8	1987.8	1711.4	1608.3	66.1852	80.893	0.707107	3.32957	4.72672	0.0439661	10.957	10.741	10.6513	0.215996	-0.305636
IPI00568369.3	Q7M0E3	GS=Dstn Destrin	7	8012.43	13981.7	16185.1	7642.86	14863	15060.1	7827.65	14422.4	15622.6	261.325	623.166	795.495	3.33849	4.32083	5.09196	12.9344	13.816	13.9313	-0.881657	0.996982
IPI00568389.2	Q4KM66	GS=- LOC500183 protein	2	51288	28640	31879.5	51868	33776	32919	51578	31208	32399.2	410.122	3631.7	735.037	0.795149	11.6371	2.26869	15.6545	14.9296	14.9837	0.72484	-0.670795
IPI00568450.3	Q5I0K3-1	GS=Clybl Isoform 1 of Citrate lyase subunit beta-like protein, mitochondrial	5	9775	8660	10051.5	7815.6	8734.8	9179.7	8795.3	8697.4	9615.6	1385.51	52.8916	616.456	15.7528	0.608131	6.411	13.1025	13.0864	13.2312	0.0161486	0.128644
IPI00568820.2	D4ADP1	GS=Fam162a Uncharacterized protein	6	70545.3	86047.3	69762.5	67959.7	91535	70680.8	69252.5	88791.2	70221.7	1828.34	3880.37	649.357	2.6401	4.37022	0.924725	16.0796	16.4381	16.0996	-0.35855	0.0200502
IPI00568931.1	ENSRNOP00000047476	GS=- Glyceraldehyde-3-phosphate dehydrogenase (Fragment)	17	339115	466572	498001	327975	539208	513696	333545	502890	505849	7877.04	51361.1	11098.1	2.36161	10.2132	2.19396	18.3475	18.9399	18.9483	-0.592362	0.600825
IPI00569885.2	D3ZNT4	GS=Hspb1 Uncharacterized protein	23	13339.1	15855.5	14981.5	12696.9	17466.7	14906.6	13018	16661.1	14944	454.118	1139.27	52.9411	3.48839	6.83791	0.354262	13.6682	14.0242	13.8673	-0.355975	0.199065
IPI00655254.3	Q6QI47	GS=RGD1310507 Uncharacterized protein	2	424066	155757	217710	397629	174545	221964	410848	165151	219837	18693.8	13285.1	3007.33	4.55005	8.04423	1.36798	18.6482	17.3334	17.7461	1.31482	-0.902169
IPI00655259.1	Q3KRE8	GS=Tubb2b Tubulin beta-2B chain	72	11386.7	12796.8	12261.7	10477.4	13614.6	12237.1	10932.1	13205.7	12249.4	642.979	578.258	17.4019	5.8816	4.37884	0.142063	13.4163	13.6889	13.5804	-0.272598	0.164151
IPI00655289.2	Q6P136	GS=Hyou1 Uncharacterized protein	5	21888.4	21115.6	25307.8	22642.4	22100.4	24063	22265.4	21608	24685.4	533.159	696.359	880.207	2.39456	3.22269	3.5657	14.4425	14.3993	14.5914	0.043238	0.148854
IPI00656375.3	XP_001067272;XP_574168	GS=RGD1562758 glyceraldehyde-3-phosphate dehydrogenase-like	45	64830.4	114309	81410.1	58701.2	115033	78379.8	61765.8	114671	79895	4333.98	511.903	2142.72	7.0168	0.44641	2.68193	15.9145	16.8071	16.2858	-0.892621	0.371297
IPI00679202.2	P12346-1	GS=Tf Isoform 1 of Serotransferrin	169	50084.4	18357.8	26725.5	47439.5	19495.8	26506.2	48762	18926.8	26615.8	1870.26	804.659	155.061	3.83548	4.25143	0.582591	15.5735	14.2081	14.7	1.36533	-0.873472
IPI00679245.2	P08932	GS=Kng1l1 T-kininogen 2	6	72768.5	46577.7	82805.8	70391.2	49944	80113.2	71579.8	48260.8	81459.5	1681.03	2380.35	1903.89	2.34846	4.93227	2.33722	16.1273	15.5586	16.3138	0.5687	0.18653
IPI00734561.1	Q66HD0-2	GS=Hsp90b1 Isoform 2 of Endoplasmin	15	11981.3	11943.8	12048.5	11134.1	12741.3	12332.1	11557.7	12342.6	12190.3	599.018	563.939	200.535	5.18285	4.56906	1.64504	13.4966	13.5914	13.5734	-0.0947879	0.0768829
IPI00734722.2	A4UIA7;A5YMV1;A5YMY4;A5YMY5;A5YN02;A5YN17;A5YN21;A5YN26;B3Y997;D6QSE9;D6R479;E0A0E5;E0A0E7;Q8HIC9	GS=Mt-co1 Cytochrome c oxidase subunit 1	24	28578.9	40477.9	36996.4	27657.1	37984.7	37512	28118	39231.3	37254.2	651.811	1762.97	364.542	2.31813	4.49378	0.978525	14.7792	15.2597	15.1851	-0.480511	0.405911
IPI00734731.2	A7XYC1;A7XYD5;Q06QA1;Q06QG6;Q06QK5;Q8SEZ0	GS=Mt-nd5 NADH-ubiquinone oxidoreductase chain 5	8	163118	185826	169712	164484	179422	171911	163801	182624	170812	965.993	4528.58	1554.84	0.589736	2.47973	0.910268	17.3216	17.4785	17.382	-0.15693	0.0604625
IPI00734740.2	D4A4D5	GS=LOC498555 Uncharacterized protein	5	13547.8	11788.8	12752.2	12659	13308.8	13036.6	13103.4	12548.8	12894.4	628.477	1074.8	201.101	4.79629	8.56498	1.5596	13.6777	13.6153	13.6545	0.0623918	-0.0231966
IPI00734778.2	Q8HIC6	GS=Mt-nd4 NADH-ubiquinone oxidoreductase chain 4	10	19967.7	26390	21875.6	18873.4	24295	22895.8	19420.6	25342.5	22385.7	773.787	1481.39	721.39	3.98437	5.84547	3.22255	14.2453	14.6293	14.4503	-0.383975	0.204993
IPI00758468.2	Q6IRK9	GS=Pgcp Plasma glutamate carboxypeptidase	3	6716.33	5718.33	6281.33	6394.33	6135.67	6073.33	6555.33	5927	6177.33	227.688	295.104	147.078	3.47333	4.97898	2.38093	12.6785	12.5331	12.5928	0.145366	-0.085685
IPI00760113.1	Q9R063-2	GS=Prdx5 Isoform Cytoplasmic+peroxisomal of Peroxiredoxin-5, mitochondrial	25	8099.52	9577.24	9055.96	7610.12	9600.76	8837.8	7854.82	9589	8946.88	346.058	16.6312	154.262	4.40568	0.17344	1.7242	12.9394	13.2272	13.1272	-0.287802	0.187806
IPI00760126.1	P35213-2	GS=Ywhab Isoform Short of 14-3-3 protein beta/alpha	11	26998	47212.6	41365.7	27505.3	47424.9	37859.4	27251.6	47318.8	39612.6	358.694	150.098	2479.38	1.31623	0.317205	6.25907	14.7341	15.5301	15.2737	-0.79607	0.539615
IPI00760146.1	P20070-2	GS=Cyb5r3 Isoform 2 of NADH-cytochrome b5 reductase 3	2	12685	11625	12279	11392	14007	11211.5	12038.5	12816	11745.2	914.289	1684.33	754.836	7.59471	13.1424	6.42674	13.5554	13.6457	13.5198	-0.0902904	-0.0355782
IPI00760151.1	Q920F5-2	GS=Mlycd Isoform Cytoplasmic+peroxisomal of Malonyl-CoA decarboxylase, mitochondrial	11	15974.2	14750.7	17941.6	16289.9	15116.2	17549.3	16132	14933.5	17745.5	223.255	258.412	277.44	1.38392	1.73042	1.56345	13.9776	13.8663	14.1152	0.111381	0.13752
IPI00763463.1	REFSEQ:XP_001067293;XP_002727181	GS=LOC688430 cofilin-1-like isoform 1	5	7188.6	8626.4	9423.4	7164.4	10042.2	9808.4	7176.5	9334.3	9615.9	17.112	1001.12	272.236	0.238445	10.7252	2.8311	12.8091	13.1883	13.2312	-0.379261	0.422141
IPI00763527.1	Q562C0	GS=Pkp2 plakophilin-2	6	18500.8	29622.7	21020.3	18785.7	31351.3	21950.1	18643.2	30487	21485.2	201.412	1222.35	657.489	1.08035	4.0094	3.0602	14.1864	14.8959	14.3911	-0.709541	0.204688
IPI00763589.2	XP_001071565	GS=LOC684681 histone cluster 1, H1c-like	5	31497	61492.2	63092.1	29887	67604.6	60039.5	30692	64548.4	61565.8	1138.44	4322.12	2158.51	3.70925	6.69594	3.50603	14.9056	15.9781	15.9098	-1.07252	1.00427
IPI00763620.1	XP_001053896	GS=RGD1564209 Isobutyryl-CoA dehydrogenase, mitochondrial-like	9	19284	19558.1	22945.1	19369.8	21542.3	21547.2	19326.9	20550.2	22246.1	60.6556	1403.06	988.457	0.313841	6.82745	4.44328	14.2383	14.3269	14.4413	-0.0885443	0.202944
IPI00763881.1	ENSRNOP00000052132	GS=Myh13 myosin, heavy chain 13, skeletal muscle	257	168957	155880	161193	159960	171921	163586	164458	163900	162389	6361.79	11343.1	1691.76	3.86833	6.92072	1.04179	17.3274	17.3225	17.3091	0.00490144	-0.0182623
IPI00764176.1	XP_001060860;XP_002725260	GS=LOC685778;LOC100365902 pyruvate dehydrogenase E1 component subunit alpha, somatic form, mitochondrial-like isoform 1	47	51231.4	60439.1	59575.8	48259.5	62919.9	56455.2	49745.4	61679.5	58015.5	2101.44	1754.21	2206.6	4.22439	2.84408	3.80346	15.6023	15.9125	15.8242	-0.310226	0.221875
IPI00764444.1	XP_001059344	GS=LOC684270 isochorismatase domain containing 2-like isoform 2	10	17854.6	16600.8	20332.7	16364.3	17349.6	20958.5	17109.4	16975.2	20645.6	1053.8	529.482	442.507	6.15918	3.11915	2.14335	14.0625	14.0511	14.3335	0.0113648	0.271041
IPI00764567.1	XP_001072867	GS=Adssl1 adenylosuccinate synthase like 1-like isoform 2	8	5552.38	7367.75	6372.88	5709.38	7261.62	6572.88	5630.88	7314.68	6472.88	111.016	75.0452	141.421	1.97155	1.02595	2.18483	12.4591	12.8366	12.6602	-0.377435	0.201047
IPI00764950.1	B2RYX1	GS=LOC685322 ubiquinol-cytochrome c reductase complex 7.2kDa protein	5	14164.2	11491	11871.3	14003.8	12605.8	12546.3	14084	12048.4	12208.8	113.42	788.283	477.297	0.80531	6.54263	3.90945	13.7818	13.5566	13.5756	0.225216	-0.206136
IPI00765168.2	P86252	GS=Pura purine rich element binding protein A	3	35331.3	51450	45571.7	33716.7	54555.3	43235.7	34524	53002.7	44403.7	1141.74	2195.8	1651.8	3.30708	4.14281	3.71997	15.0753	15.6938	15.4384	-0.618465	0.363079
IPI00765366.1	B4F7C2	GS=Tubb4 tubulin, beta 4	80	11348.1	13152.5	12330.2	10400	13788.2	12224.5	10874.1	13470.4	12277.4	670.45	449.465	74.7907	6.16559	3.3367	0.609176	13.4086	13.7175	13.5837	-0.308898	0.17511
IPI00765535.1	REFSEQ:XP_001070255	GS=Hmcn1 hemicentin 1	3	23783.3	37617.3	25631.7	28079.3	42390.3	27814	25931.3	40003.8	26722.8	3037.73	3375.02	1543.14	11.7145	8.43674	5.77461	14.6624	15.2879	14.7058	-0.625442	0.0433769
IPI00765682.3	P14882	GS=Pcca Propionyl-CoA carboxylase alpha chain, mitochondrial	10	57850.1	56241.5	64998.1	57616.2	60761.2	64802.8	57733.1	58501.3	64900.4	165.392	3195.91	138.098	0.286477	5.46297	0.212784	15.8171	15.8362	15.9859	-0.01907	0.168827
IPI00766356.1	XP_001070753	GS=LOC684509 NADH dehydrogenase (ubiquinone) 1 alpha subcomplex, 3-like	6	19861	12687.7	22786.8	18603.8	14471	23130.6	19232.4	13579.3	22958.7	888.953	1261	243.125	4.62216	9.2862	1.05897	14.2313	13.7291	14.4868	0.502127	0.255499
IPI00766659.1	B0BMY7	GS=LOC684352 Ptk9l protein	7	16081.7	19801.9	19870	14130	20778.4	18863.1	15105.9	20290.1	19366.6	1380.07	690.539	711.958	9.13598	3.40332	3.67622	13.8828	14.3085	14.2413	-0.425671	0.358461
IPI00766664.1	REFSEQ:XP_001059576;XP_573712	GS=LOC498453 transcription elongation factor A (SII) 1-like isoform 1	2	183	98	191.5	125.5	119	162.5	154.25	108.5	177	40.6586	14.8492	20.5061	26.3589	13.6859	11.5854	7.26913	6.76155	7.46761	0.507575	0.198479
IPI00766788.1	B2GV06	GS=Oxct1 Succinyl-CoA:3-ketoacid-coenzyme A transferase 1, mitochondrial	127	11375.4	9830.15	9359.61	10777.6	10455.3	9279.02	11076.5	10142.7	9319.32	422.68	442.076	56.9857	3.816	4.35854	0.61148	13.4352	13.3082	13.186	0.127058	-0.249209
IPI00766829.2	D3ZN29;Q38PF8;Q38PF9;Q38PG2;Q38PG3;Q8VHI9;Q8VHJ0	GS=Ahnak AHNAK nucleoprotein isoform 1	33	20344.3	25121	20001.7	18616.2	26571.7	19657.4	19480.2	25846.4	19829.6	1221.97	1025.8	243.485	6.27285	3.96883	1.22789	14.2497	14.6577	14.2754	-0.407951	0.0256412
IPI00767147.1	XP_001067222	GS=Eno1-ps1 enolase 3	124	12041.4	16301.7	16075.8	10857.5	16993	15922.9	11449.4	16647.3	15999.4	837.151	488.837	108.138	7.31173	2.93643	0.675888	13.483	14.023	13.9657	-0.540019	0.482741
IPI00767439.2	REFSEQ:XP_001077739	GS=Cenpe centromere protein E	2	13245	12116	10826.5	11082.5	12762.5	10828.5	12163.8	12439.2	10827.5	1529.12	457.145	1.41421	12.5711	3.67502	0.0130613	13.5703	13.6026	13.4024	-0.0323114	-0.167888
IPI00768086.2	Q4FZZ4	GS=Pdha1 Uncharacterized protein	92	28041.4	26305.5	29452.2	26932.2	29272.7	29829.5	27486.8	27789.1	29640.8	784.28	2098.16	266.777	2.8533	7.55031	0.900033	14.7465	14.7622	14.8553	-0.0157794	0.108845
IPI00769110.2	XP_001053669	GS=Rrbp1 ribosome binding protein 1 isoform 3	3	34261	46012	45427.2	33181	49269.3	41308.2	33721	47640.7	43367.7	763.675	2303.28	2912.57	2.26469	4.83469	6.716	15.0414	15.5399	15.4043	-0.498546	0.362973
IPI00769218.1	XP_001065101	GS=RGD1565368 glyceraldehyde-3-phosphate dehydrogenase-like	216	35631.1	48318.4	50698.6	34047.4	54932.2	51991.6	34839.3	51625.3	51345.1	1119.82	4676.67	914.289	3.21426	9.05887	1.78067	15.0884	15.6558	15.6479	-0.567364	0.559513
IPI00776558.2	D4AD25	GS=Cltc Uncharacterized protein	27	23943.9	24624.4	28386.9	24143.4	25221.1	26506.1	24043.7	24922.8	27446.5	141.103	421.931	1329.96	0.586862	1.69295	4.84565	14.5534	14.6052	14.7443	-0.051807	0.190966
IPI00776619.2	P16086	GS=Sptan1 Spectrin alpha chain, brain	152	7452.09	6820.55	5797.25	7081.72	7371.88	5938.05	7266.91	7096.22	5867.65	261.891	389.849	99.5606	3.60389	5.49376	1.69677	12.8271	12.7928	12.5186	0.0342913	-0.308558
IPI00776957.2	D3ZE29	GS=- Uncharacterized protein	68	389100	412549	439151	409966	420954	439151	399533	416751	439151	14754.6	5943.23	0.176777	3.69295	1.42609	4.02542e-05	18.608	18.6688	18.7444	-0.0608705	0.136402
IPI00776997.1	D3ZG62	GS=Rapgef6 Uncharacterized protein	2	1008	1381.5	962	991	1457	969.5	999.5	1419.25	965.75	12.0208	53.3866	5.3033	1.20268	3.7616	0.549138	9.96506	10.4709	9.91551	-0.50585	-0.0495568
IPI00777004.2	D4ADX5	GS=Ndufs7 Uncharacterized protein	13	46073.2	42408.2	45724.6	45480.7	46626	45000.3	45776.9	44517.1	45362.5	418.932	2982.47	512.165	0.915161	6.69961	1.12905	15.4823	15.4421	15.4692	0.0402616	-0.0131215
IPI00777035.1	Q5BJX2	GS=Pdhx Uncharacterized protein	3	17402.7	16702.3	18445.8	16253.3	18000	18119.5	16828	17351.2	18282.7	812.706	917.591	230.757	4.82949	5.28836	1.26216	14.0386	14.0827	14.1582	-0.0441688	0.119613
IPI00777106.2	D4AAJ4	GS=Ppp1r12b Uncharacterized protein	8	7756.75	8293.25	5972.5	7449.75	9170.25	6020.5	7603.25	8731.75	5996.5	217.082	620.133	33.9411	2.85512	7.10204	0.566016	12.8924	13.0921	12.5499	-0.199655	-0.342496
IPI00777179.1	D3ZVZ4	GS=Anxa1 Uncharacterized protein	9	19123.9	12572.4	17986.9	19898.4	12979.1	16963.9	19511.2	12775.8	17475.4	547.69	287.559	723.37	2.80706	2.25082	4.13935	14.252	13.6411	14.093	0.610889	-0.158971
IPI00777388.2	D4A8I1	GS=Sccpdh Uncharacterized protein	5	44240.6	49853	51771.9	43778	51805.2	49354.1	44009.3	50829.1	50563	327.108	1380.41	1709.64	0.743269	2.71579	3.38121	15.4255	15.6334	15.6258	-0.207846	0.200274
IPI00778265.1	Q8R5K7	GS=Cfh Uncharacterized protein	13	105006	23819.5	94454.6	109638	27891.4	91243.8	107322	25855.4	92849.2	3275.48	2879.28	2270.36	3.05202	11.1361	2.44521	16.7116	14.6582	16.5026	2.0534	-0.208979
IPI00778558.2	D4A8P9	GS=- Uncharacterized protein	9	18113.2	20534.3	20283.7	18373	20358.7	20422.7	18243.1	20446.5	20353.2	183.692	124.21	98.2878	1.00691	0.60749	0.482911	14.1551	14.3196	14.313	-0.164502	0.157905
IPI00778633.1	Q3T940;Q5I0M1	GS=Apoh Uncharacterized protein	12	28101.7	5829.58	8337.46	27782.5	6167.5	8606.04	27942.1	5998.54	8471.75	225.687	238.946	189.915	0.807697	3.98339	2.24174	14.7702	12.5504	13.0484	2.21976	-1.72171
IPI00778978.2	P23562-2	GS=Slc4a1 Uncharacterized protein	9	70603.7	41000.4	78113.1	72348	44123.6	76222	71475.8	42562	77167.6	1233.43	2208.38	1337.22	1.72566	5.18862	1.73288	16.1252	15.3773	16.2357	0.74789	0.110539
IPI00779086.2	ENSRNOP00000021725	GS=- Uncharacterized protein (Fragment)	2	3814	2231.5	2776	3739	2531	2601	3776.5	2381.25	2688.5	53.033	211.778	123.744	1.40429	8.89358	4.6027	11.8828	11.2175	11.3926	0.665331	-0.490248
IPI00779237.1	Q6P6Q3	GS=Nucb1 Nucleobindin 1, isoform CRAd	3	9399	11952	11352.5	10787.7	12173	10897.5	10093.3	12062.5	11125	981.938	156.271	321.734	9.72858	1.29551	2.89199	13.3011	13.5582	13.4415	-0.257126	0.140402
IPI00779579.2	Q4G024	GS=Col15a1 Uncharacterized protein (Fragment)	3	27015.7	29676	32936.2	25818.7	32904.3	31895.8	26417.2	31290.2	32416	846.407	2282.77	735.624	3.204	7.2955	2.26933	14.6892	14.9334	14.9844	-0.244233	0.29523
IPI00780102.1	Q0GC39;Q9QZV8	GS=Myh1;Myh2 myosin, heavy polypeptide 1, skeletal muscle, adult	336	155301	144714	148283	147800	159046	150995	151550	151880	149639	5304.45	10134.3	1917.31	3.50012	6.67254	1.28129	17.2094	17.2126	17.1911	-0.00313871	-0.0183094
IPI00780167.2	D4A6E3	GS=Mug1;LOC297568 Uncharacterized protein	135	48092.1	14044.4	20239.9	45753.9	15218	20004	46923	14631.2	20121.9	1653.36	829.91	166.785	3.52355	5.6722	0.828874	15.518	13.8368	14.2965	1.68125	-1.22153
IPI00780243.2	D4ACJ8	GS=Hnrnpa1 Uncharacterized protein	12	17817.8	23374.5	22063.7	16469.9	22729.2	20090	17143.9	23051.8	21076.8	953.116	456.317	1395.65	5.55951	1.97953	6.62174	14.0654	14.4926	14.3634	-0.427188	0.297965
IPI00780256.2	D3ZW98	GS=Txnl1 Uncharacterized protein	4	4605.75	5824	5077.5	4059.5	6082.25	5070.25	4332.62	5953.12	5073.88	386.257	182.61	5.12652	8.91508	3.06747	0.101038	12.081	12.5394	12.3089	-0.458406	0.227847
IPI00780387.1	Q5U2Z3	GS=Nap1l4 Nucleosome assembly protein 1-like 4	4	8531.5	11915.2	12362.4	8247.5	13307.5	11168.6	8389.5	12611.4	11765.5	200.818	984.469	844.109	2.39369	7.8062	7.17444	13.0344	13.6224	13.5223	-0.588069	0.487906
IPI00780411.2	Q5U1W6	GS=Apool Uncharacterized protein	4	6952.75	6659.75	6314.5	6892.5	7444.5	6707	6922.62	7052.12	6510.75	42.6032	554.902	277.539	0.615419	7.86858	4.26279	12.7571	12.7838	12.6686	-0.0267388	-0.0884955
IPI00780433.1	Q5I0G7	GS=Pabpc4 Pabpc4 protein	2	10241.5	12080.5	14014.5	9720	13413.5	14574.5	9980.75	12747	14294.5	368.756	942.573	395.98	3.69467	7.39447	2.77015	13.2849	13.6379	13.8032	-0.352938	0.51824
IPI00780608.2	P61980	GS=Hnrnpk Heterogeneous nuclear ribonucleoprotein K	6	51911.3	61636.8	60622.5	49238.7	65135.8	54681.2	50575	63386.3	57651.8	1889.86	2474.17	4201.15	3.73674	3.90331	7.28711	15.6261	15.9519	15.8151	-0.325747	0.188942
IPI00780851.1	B2GUX5	GS=Nt5c3 Uncharacterized protein	2	1005	797.5	913.5	1017	961	852.5	1011	879.25	883	8.48528	115.612	43.1335	0.839296	13.1489	4.88488	9.98157	9.78013	9.78627	0.201438	-0.195298
IPI00780875.2	ENSRNOP00000055459	GS=Fat2 Uncharacterized protein	5	12489.8	11012	11437.2	11613.4	12519.4	11425	12051.6	11765.7	11431.1	619.708	1065.89	8.6267	5.14213	9.05932	0.075467	13.5569	13.5223	13.4807	0.0346375	-0.0762605
IPI00780927.2	D4A9L2	GS=Srsf1 splicing factor, arginine/serine-rich 1B	3	3755	4360.33	4612	3862	4653	4807.33	3808.5	4506.66	4709.66	75.6604	206.949	138.119	1.98662	4.59206	2.93267	11.895	12.1378	12.2014	-0.242837	0.306402
IPI00781123.1	O54975	GS=Xpnpep1 Xaa-Pro aminopeptidase 1	2	21291	28587	27365.8	21145	31353.5	26751.2	21218	29970.2	27058.5	103.238	1956.21	434.517	0.486557	6.52718	1.60584	14.373	14.8712	14.7238	-0.498242	0.350793
IPI00781133.1	D4ACL3	GS=Aco1 Uncharacterized protein	2	15516	29296.5	19826.5	14791	30146	20492.5	15153.5	29721.2	20159.5	512.652	600.687	470.933	3.38306	2.02107	2.33604	13.8874	14.8592	14.2992	-0.971844	0.411809
IPI00781155.1	D3ZF77	GS=Akr1cl1 Uncharacterized protein	7	43260.9	76600.7	59072.9	43650.4	84658.7	55957.9	43455.6	80629.7	57515.4	275.468	5697.87	2202.64	0.633905	7.06671	3.82965	15.4073	16.299	15.8117	-0.891768	0.404405
IPI00782169.1	D3ZMF5	GS=Acadvl Uncharacterized protein	103	12197.6	12907.8	12973.1	11681.2	13834.3	13345.6	11939.4	13371	13159.3	365.199	655.17	263.404	3.05878	4.89991	2.00165	13.5434	13.7068	13.6838	-0.163382	0.140356
IPI00782787.1	P20762	GS=LOC362795 Ig gamma-2C chain C region	2	5183	2404	3926	5444	2514	3955.5	5313.5	2459	3940.75	184.555	77.7817	20.8597	3.47332	3.16315	0.529332	12.3754	11.2639	11.9443	1.11159	-0.431192
IPI00785564.2	P21913	GS=Sdhb Succinate dehydrogenase [ubiquinone] iron-sulfur subunit, mitochondrial	50	18327.3	17061.8	16507.1	17007.6	17499.3	16773.5	17667.4	17280.6	16640.3	933.183	309.402	188.387	5.28194	1.79046	1.13212	14.1088	14.0769	14.0224	0.031943	-0.0864116
IPI00817070.1	ENSRNOP00000040759	GS=Myl6;Myl6b myosin light polypeptide 6	25	292643	393515	356204	278197	415435	355314	285420	404475	355759	10215.2	15499.6	628.929	3.57901	3.83202	0.176785	18.1227	18.6257	18.4405	-0.502963	0.317813
IPI00829462.1	Q07936-2	GS=Anxa2 Isoform Long of Annexin A2	20	7950.3	6701.15	7000.7	7433.3	7068.15	6608.7	7691.8	6884.65	6804.7	365.574	259.508	277.186	4.75278	3.76937	4.07345	12.9091	12.7492	12.7323	0.159938	-0.17679
IPI00829505.1	Q68FS4-2	GS=Lap3 Isoform 2 of Cytosol aminopeptidase	2	69375	81399.5	81519.8	68298	84459	78196.2	68836.5	82929.2	79858	761.554	2163.39	2350.07	1.10632	2.60872	2.94281	16.0709	16.3396	16.2851	-0.268707	0.214263
IPI00831745.1	Q6IMZ3	GS=Anxa6 annexin A6	76	10549.2	8714.18	9333.74	9913.51	9362.58	9351.67	10231.3	9038.38	9342.7	449.479	458.488	12.6784	4.39316	5.07268	0.135704	13.3207	13.1418	13.1896	0.178859	-0.131084
IPI00851115.1	Q68FZ8	GS=Pccb Uncharacterized protein	29	3492.9	3265.07	3346.72	3324.72	3491.79	3415.28	3408.81	3378.43	3381	118.921	160.315	48.4722	3.48864	4.74526	1.43366	11.7351	11.7221	11.7232	0.0129152	-0.0118182
IPI00851130.1	Q9JKB7	GS=Gda Uncharacterized protein	7	16492.7	17417.1	22282.2	16508.7	18137	19051.5	16500.7	17777.1	20666.9	11.3137	509.018	2284.46	0.068565	2.86334	11.0538	14.0102	14.1177	14.335	-0.107489	0.324791
IPI00855220.1	O19446;Q31257;Q31258;Q31266;Q31274	GS=RT1-EC2 MHC class Ia protein	3	4893.33	4064.67	3719.33	4720.67	4214	3508.67	4807	4139.34	3614	122.089	105.592	148.959	2.53982	2.55095	4.12172	12.2309	12.0152	11.8194	0.215738	-0.41154
IPI00867934.1	A7VJC2-1	GS=Hnrnpa2b1 Isoform B1 of Heterogeneous nuclear ribonucleoproteins A2/B1	46	7669.5	7569.67	7786.06	7262.33	8258.13	7936.28	7465.91	7913.9	7861.17	287.913	486.815	106.222	3.85636	6.15139	1.35122	12.8661	12.9502	12.9405	-0.0840698	0.074425
IPI00869481.1	B0BNA5	GS=Cotl1 Coactosin-like protein	2	7962.5	6175	5254.5	7826.5	6879	5205.5	7894.5	6527	5230	96.1665	497.803	34.6482	1.21815	7.62683	0.66249	12.9466	12.6722	12.3526	0.274428	-0.594037
IPI00869617.6	ENSRNOP00000039064	GS=- Uncharacterized protein (Fragment)	81	119693	115743	139028	115918	120057	130414	117806	117900	134721	2669.4	3050.15	6091.02	2.26593	2.58707	4.52121	16.8461	16.8472	17.0396	-0.00115119	0.193566
IPI00869949.2	D3ZUX5	GS=Chchd3 Uncharacterized protein	5	36665.4	34089.6	34111.8	34797.8	35505.4	34712.6	35731.6	34797.5	34412.2	1320.59	1001.12	424.83	3.69587	2.87699	1.23453	15.1249	15.0867	15.0706	0.0382169	-0.0542804
IPI00870055.2	ENSRNOP00000023329	GS=Me3 NADP-dependent malic enzyme, mitochondrial	11	49133.8	51319.3	49479.5	50251.6	53444.3	48111.6	49692.7	52381.8	48795.6	790.354	1502.6	967.195	1.59048	2.86856	1.98214	15.6007	15.6768	15.5745	-0.0760313	-0.0262839
IPI00870112.1	P47942	GS=Dpysl2 Dihydropyrimidinase-related protein 2	10	3170.5	3010.9	2943.55	3051.7	3286.3	2945.05	3111.1	3148.6	2944.3	84.0043	194.737	1.06066	2.70015	6.18488	0.0360242	11.6032	11.6205	11.5237	-0.0172857	-0.0795001
IPI00870114.1	D3ZT90	GS=Gcdh Uncharacterized protein	5	17125.2	20994.4	21312.1	18192	23738.2	21707.9	17658.6	22366.3	21510	754.342	1940.16	279.873	4.27181	8.67448	1.30113	14.1081	14.449	14.3927	-0.340956	0.284637
IPI00870163.1	D4AEH9	GS=Agl Uncharacterized protein	25	19721.6	30787	24253.2	19886	30825.7	23000.6	19803.8	30806.3	23626.9	116.277	27.3509	885.694	0.587144	0.0887833	3.74866	14.2735	14.9109	14.5281	-0.637451	0.254656
IPI00870183.1	B0K020	GS=Cisd1 CDGSH iron-sulfur domain-containing protein 1	6	22652.2	20757	20536.3	21518.8	22583.2	20205	22085.5	21670.1	20370.7	801.392	1291.3	234.293	3.62859	5.95889	1.15015	14.4308	14.4034	14.3142	0.0273947	-0.116606
IPI00870316.1	P56741	GS=Mybpc3 Myosin-binding protein C, cardiac-type	443	26296	30527.4	30788.9	24835.4	33123.5	30917.2	25565.7	31825.5	30853.1	1032.79	1835.75	90.7147	4.03976	5.76817	0.294022	14.6419	14.9579	14.9131	-0.315973	0.271206
IPI00876581.1	P04916	GS=Rbp4 Retinol-binding protein 4	6	44263.5	14201.3	45115.2	44294.5	14849	42485.8	44279	14525.2	43800.5	21.9203	457.972	1859.22	0.049505	3.15295	4.24474	15.4343	13.8263	15.4187	1.60807	-0.0156753
IPI00882405.1	Q68G41	GS=Eci1 Uncharacterized protein	29	14692.5	13119.6	14846.5	13714.3	13893.8	14894.4	14203.4	13506.7	14870.5	691.678	547.442	33.8421	4.86979	4.05312	0.227579	13.794	13.7214	13.8602	0.0725652	0.0662118
IPI00882501.1	P13383	GS=Ncl Nucleolin	3	60877.7	110109	83646.2	58252.7	108381	79982.5	59565.2	109245	81814.3	1856.16	1221.88	2590.6	3.11618	1.11848	3.16644	15.8622	16.7372	16.3201	-0.875026	0.457885
IPI00886470.2	O70351	GS=Hsd17b10 Uncharacterized protein	21	6473.29	5664.67	5671.11	6198.81	6165.62	5634.31	6336.05	5915.15	5652.71	194.087	354.225	26.0286	3.06321	5.98844	0.460462	12.6294	12.5302	12.4647	0.0991702	-0.164641
IPI00886485.9	Q63581	GS=Kng1 Rat T-kininogen	7	10262.9	5008	6092.71	9915.71	5436.29	6385	10089.3	5222.15	6238.85	245.472	302.847	206.68	2.433	5.79928	3.31279	13.3005	12.3504	12.6071	0.95011	-0.693471
IPI00895570.1	B1WBP7	GS=- Putative uncharacterized protein	31	203557	229212	213762	202125	240315	213515	202841	234763	213639	1012.26	7851.05	174.952	0.499041	3.34424	0.0818917	17.63	17.8408	17.7048	-0.21086	0.0748245
IPI00895591.1	B1WBU9;Q64607	GS=Pygm glycogen phosphorylase, muscle form	130	8463.46	12129	12452.1	8056.49	13349.8	12502.7	8259.97	12739.4	12477.4	287.771	863.179	35.7301	3.48392	6.77566	0.286359	13.0119	13.637	13.607	-0.625089	0.595107
IPI00896144.1	P41350-2	GS=Cav1 caveolin-1 alpha isoform	14	22131.9	19277.4	19871.6	21483.9	21142.2	19402	21807.9	20209.8	19636.8	458.156	1318.65	332.093	2.10087	6.5248	1.69118	14.4126	14.3028	14.2613	0.109797	-0.151291
IPI00896197.1	B0BNC0	GS=Ckmt2 Ckmt2 protein	413	27217.6	28779.8	29474.9	25603.7	30692.3	29179.6	26410.7	29736.1	29327.3	1141.24	1352.29	208.823	4.32114	4.54765	0.712043	14.6888	14.8599	14.84	-0.171093	0.151122
IPI00896224.1	P63259	GS=Actg1;LOC100361457 Actin, cytoplasmic 2	456	110207	107117	110664	106370	115481	111631	108288	111299	111147	2713.25	5914.24	683.645	2.50558	5.31384	0.615081	16.7245	16.7641	16.7621	-0.0395638	0.0375968
IPI00900498.1	Q5BK81-1	GS=Ptgr2 Isoform 1 of Prostaglandin reductase 2	7	4264.57	7104.86	6486.86	4226.86	7296.43	6443.86	4245.72	7200.65	6465.36	26.665	135.46	30.4056	0.628045	1.88123	0.470285	12.0518	12.8139	12.6585	-0.762119	0.606723
IPI00911371.2	B5DEF6	GS=Acad10 RGD1310159 protein	3	32063	32804	31994.8	31436	34549.7	30921.2	31749.5	33676.8	31458	443.356	1234.38	759.199	1.39642	3.66535	2.41337	14.9544	15.0395	14.9411	-0.0850227	-0.0133069
IPI00914162.1	Q63781	GS=Myl12b Myosin regulatory light chain	9	43858.7	49901.3	57273.7	41364.9	52703.2	55562.5	42611.8	51302.3	56418.1	1763.37	1981.24	1210.02	4.13822	3.86189	2.14473	15.379	15.6467	15.7839	-0.26777	0.404906
IPI00914175.1	ENSRNOP00000003224	GS=Sgcd delta-sarcoglycan a	2	7259.5	6464.5	6109	7227.5	6967.5	6391.5	7243.5	6716	6250.25	22.6274	355.675	199.758	0.312382	5.29593	3.19599	12.8225	12.7134	12.6097	0.109085	-0.212773
IPI00914273.1	B5DEK5	GS=LOC687056 LOC687056 protein	2	22149.5	28563	27126.5	22803	32932	25563.5	22476.2	30747.5	26345	462.094	3089.35	1105.21	2.05592	10.0475	4.19513	14.4561	14.9082	14.6852	-0.452068	0.229128
IPI00914286.1	B5DF63	GS=Slmap Uncharacterized protein	4	85024.5	116669	111052	85905	138109	113426	85464.8	127389	112239	622.608	15160	1679.03	0.728496	11.9006	1.49594	16.383	16.9589	16.7762	-0.575839	0.393169
IPI00914754.1	ENSRNOP00000016553	GS=Txlnb beta-taxilin	4	21101.2	33604	26690.6	21388.8	36480.2	25525.9	21245	35042.1	26108.2	203.293	2033.82	823.603	0.956899	5.80392	3.15457	14.3748	15.0968	14.6722	-0.721967	0.297382
IPI00921682.2	B4F768	GS=Aldh4a1 delta-1-pyrroline-5-carboxylate dehydrogenase, mitochondrial	14	12762.8	14700.7	12339.9	12896.2	14841.7	13274.3	12829.5	14771.2	12807.1	94.3422	99.7021	660.742	0.735354	0.674976	5.1592	13.6472	13.8505	13.6447	-0.203323	-0.00252449
IPI00923141.1	P29410-2	GS=Ak2 Isoform 2 of Adenylate kinase 2, mitochondrial	27	3168.7	2871.52	3130.12	3004.33	3117.3	3212.31	3086.51	2994.41	3171.22	116.227	173.793	58.1171	3.76564	5.8039	1.83264	11.5918	11.5481	11.6308	0.043707	0.0390592
IPI00923716.1	Q68FP1-2	GS=Gsn Isoform 2 of Gelsolin	37	29112.5	7017.16	9412.26	28401.2	7982.14	9764.22	28756.8	7499.65	9588.24	502.944	682.344	248.866	1.74895	9.09834	2.59554	14.8116	12.8726	13.2271	1.93901	-1.58457
IPI00944216.1	REFSEQ:NP_001157771;NP_001157774;NP_001157777	GS=Plec plectin isoform 1hij	83	4099.51	3952.22	3769.52	3848.46	4223.3	3817.11	3973.99	4087.76	3793.32	177.519	191.683	33.6512	4.46703	4.68918	0.887119	11.9564	11.9971	11.8892	-0.0407241	-0.0671272
IPI00947865.1	ENSRNOP00000061261	GS=Mtch2 Uncharacterized protein (Fragment)	11	111920	122034	134929	113150	128580	124573	112535	125307	129751	869.741	4628.85	7322.48	0.772863	3.694	5.64349	16.78	16.9351	16.9854	-0.155095	0.20537
IPI00947888.1	A2RRU0	GS=Scmh1 Uncharacterized protein	3	951	804	678	921.67	890.33	711.33	936.335	847.165	694.665	20.7394	61.0445	23.5679	2.21496	7.20574	3.3927	9.87088	9.7265	9.44017	0.144382	-0.430707
IPI00947957.1	D4A8V6	GS=Rpn2 Uncharacterized protein	3	3688.67	3076	3549	3633	3636.67	3514.33	3660.84	3356.34	3531.66	39.3646	396.454	24.5154	1.07529	11.8121	0.69416	11.838	11.7127	11.7861	0.125286	-0.0518242
IPI00948000.1	ENSRNOP00000005522	GS=Lasp1 30 kDa protein	3	34556.5	13981.5	39005.9	37011.5	16161.2	41669.5	35784	15071.3	40337.7	1736	1541.24	1883.48	4.85133	10.2263	4.66927	15.127	13.8795	15.2998	1.24751	0.172813
IPI00948006.1	ENSRNOP00000059267	GS=- Uncharacterized protein (Fragment)	8	5682.25	5195.5	6738.62	5566	5883.5	6744.12	5624.12	5539.5	6741.37	82.2012	486.489	3.88909	1.46158	8.78219	0.0576899	12.4574	12.4355	12.7188	0.0218729	0.261413
IPI00948191.1	D3ZEG3	GS=Nsfl1c Uncharacterized protein	2	1636	1726.5	1516	1448.5	1835.5	1633	1542.25	1781	1574.5	132.583	77.0746	82.7315	8.59669	4.3276	5.25446	10.5908	10.7985	10.6207	-0.207651	0.0298571
IPI00948266.1	ENSRNOP00000026391	GS=Grtp1 Uncharacterized protein	3	6094.33	4808	5522	5543	5201	5505.33	5818.66	5004.5	5513.66	389.849	277.893	11.7875	6.69998	5.55286	0.213786	12.5065	12.289	12.4288	0.217462	-0.0776766
IPI00948302.1	P35435	GS=Atp5c1 ATP synthase gamma chain	35	65811.5	61650.9	57352.1	61177.5	66453.4	57166.5	63494.5	64052.1	57259.3	3276.75	3395.93	131.197	5.16068	5.30182	0.229127	15.9543	15.967	15.8052	-0.0126153	-0.149121
IPI00948331.1	D4A6B2	GS=Immt Uncharacterized protein	54	113531	119246	121879	114355	123558	114288	113943	121402	118083	582.67	3049.37	5367.79	0.511369	2.5118	4.54576	16.798	16.8894	16.8494	-0.0914761	0.0514936
IPI00948338.1	Q6MG79	GS=C4b complement C4 precursor	4	6496	2420.5	2498.5	6200.75	2421	2607.5	6348.38	2420.75	2553	208.773	0.353553	77.0746	3.28861	0.0146051	3.01898	12.6322	11.2412	11.318	1.39093	-1.31419
IPI00948380.2	XP_002726818	GS=LOC100363606 mCG147639-like	4	23172	15991.5	10150.8	18602.8	16646	10091.8	20887.4	16318.8	10121.2	3230.95	462.801	41.7193	15.4684	2.83601	0.412195	14.3503	13.9942	13.3051	0.356101	-1.04524
IPI00948383.1	D3ZU18	GS=Nckap1 Uncharacterized protein	2	2486	2693.5	1742	2563	3152.5	1713	2524.5	2923	1727.5	54.4472	324.562	20.5061	2.15675	11.1037	1.18704	11.3018	11.5132	10.7545	-0.211452	-0.547312
IPI00948572.1	Q29RW1	GS=Myh4 Myosin-4	439	290468	337694	340254	287149	337635	326723	288808	337664	333488	2346.56	41.3516	9567.89	0.812498	0.0122464	2.86903	18.1398	18.3652	18.3473	-0.225478	0.207523
IPI00948614.1	D3Z8Y5	GS=Fgb Uncharacterized protein	30	27276.2	8886.4	9668.63	26848.5	10058.2	10027.2	27062.3	9472.3	9847.92	302.408	828.588	253.547	1.11745	8.74748	2.57463	14.724	13.2095	13.2656	1.5145	-1.4584
IPI00948721.1	ENSRNOP00000018850	GS=Acaa2 Uncharacterized protein (Fragment)	137	11934.4	11802.6	11369.1	11268.4	12918.3	11434.9	11601.4	12360.4	11402	470.983	788.919	46.5206	4.05971	6.38262	0.408004	13.502	13.5934	13.477	-0.0914306	-0.0250139
IPI00948784.1	ENSRNOP00000063611	GS=Mybpc3 Uncharacterized protein (Fragment)	383	84735.6	117884	105617	81464.2	122008	98840.4	83099.9	119946	102229	2313.21	2915.77	4791.65	2.78366	2.4309	4.68719	16.3426	16.872	16.6414	-0.529466	0.298881
IPI00948792.1	D3ZFS8	GS=Maoa Uncharacterized protein	10	9171.6	5353.3	5820.5	8620.8	5421.2	5733.4	8896.2	5387.25	5776.95	389.474	48.0126	61.589	4.37799	0.891226	1.06612	13.119	12.3953	12.4961	0.72364	-0.622881
IPI00948818.1	ENSRNOP00000063496	GS=Anxa3 Uncharacterized protein (Fragment)	11	3872.55	3566.64	3425.09	3643.55	3910.91	3362.73	3758.05	3738.77	3393.91	161.927	243.436	44.0952	4.30882	6.51111	1.29924	11.8758	11.8683	11.7287	0.00741861	-0.147036
IPI00948869.1	P53534	GS=Pygb glycogen phosphorylase, brain form	76	7235.26	10410	10472.5	6777.95	11290.1	10297.1	7006.6	10850	10384.8	323.367	622.303	124.034	4.61517	5.7355	1.19438	12.7745	13.4054	13.3422	-0.630912	0.567685
IPI00948886.1	D3ZSA3	GS=Atp1a2 Uncharacterized protein	18	39398	40134.1	45330	38048.6	44237.4	43256.7	38723.3	42185.8	44293.3	954.163	2901.53	1466.02	2.46405	6.87798	3.30981	15.2409	15.3645	15.4348	-0.123554	0.193887
IPI00948980.1	ENSRNOP00000025122	GS=Ezr Uncharacterized protein (Fragment)	6	64080.8	96804.7	93978.8	59016.7	96300.8	85000.2	61548.8	96552.8	89489.5	3580.9	356.269	6348.76	5.81799	0.368989	7.09442	15.9094	16.559	16.4494	-0.649588	0.539989
IPI00949032.1	D3ZBS2	GS=Itih3 Uncharacterized protein	7	15214.4	3525.71	5671.21	14802	3951.29	5695.93	15008.2	3738.5	5683.57	291.632	300.931	17.4797	1.94315	8.0495	0.307548	13.8735	11.8682	12.4726	2.00522	-1.40088
IPI00949068.1	D3ZSP5	GS=Pgm1 Uncharacterized protein	8	24882.6	48817.9	33615.4	25114.2	49657.8	33228.6	24998.4	49237.8	33422	163.787	593.878	273.565	0.65519	1.20614	0.818519	14.6096	15.5875	15.0285	-0.977929	0.41896
IPI00949133.1	D3ZXX2	GS=Flna Uncharacterized protein	27	53918.7	53271.2	59154.6	55782.8	57334.3	59694.4	54850.8	55302.8	59424.5	1318.08	2873.03	381.654	2.40302	5.1951	0.64225	15.7432	15.7551	15.8588	-0.0118399	0.115547
IPI00949148.1	D3Z9T7	GS=Echdc2 Uncharacterized protein	8	3476.88	3282.12	2669.3	3269.25	3236.75	2795.93	3373.07	3259.43	2732.62	146.817	32.0814	89.5409	4.35262	0.984264	3.27674	11.7198	11.6704	11.4161	0.0494382	-0.303775
IPI00949293.1	ENSRNOP00000062836	GS=- Uncharacterized protein (Fragment)	17	896.47	1182.76	1112.82	822.59	1274.41	1179.12	859.53	1228.59	1145.97	52.241	64.8063	46.8812	6.07786	5.27488	4.09096	9.7474	10.2628	10.1624	-0.515378	0.414949
IPI00949353.1	ENSRNOP00000017608	GS=Gfm1 Uncharacterized protein	3	3585.33	3055.33	3598	3594.33	3230.67	3625.67	3589.83	3143	3611.84	6.36396	123.984	19.5656	0.177278	3.94477	0.541709	11.8097	11.6179	11.8185	0.191773	0.00881646
IPI00949396.1	D3ZZB5	GS=- Uncharacterized protein	7	52983.6	94972.1	102231	49451.3	121394	104440	51217.4	108183	103336	2497.7	18682.9	1562.51	4.87666	17.2697	1.51207	15.6443	16.7231	16.657	-1.07877	1.01263
IPI00949424.1	O88771	GS=Psmd1 Uncharacterized protein (Fragment)	9	16094	25794.9	21390.7	15379.3	26872.1	20229.3	15736.7	26333.5	20810	505.348	761.71	821.184	3.21128	2.89255	3.9461	13.9418	14.6846	14.345	-0.742769	0.403147
IPI00949530.1	D3ZM53	GS=Ywhaq Uncharacterized protein	16	55258.5	75576.9	74276.1	50265	81607.5	74062.1	52761.8	78592.2	74169.1	3530.94	4264.25	151.278	6.69223	5.42579	0.203964	15.6872	16.2621	16.1785	-0.574894	0.491326
IPI00949645.1	Q704S8	GS=Crat Carnitine O-acetyltransferase	18	14634.6	13179.6	16330.8	14589.7	14768.9	16655.9	14612.2	13974.2	16493.3	31.742	1123.79	229.852	0.21723	8.04187	1.39361	13.8349	13.7705	14.0096	0.0643991	0.174713
IPI00949810.1	D4A5Q0	GS=Myo1c Uncharacterized protein	2	3993.5	5288	4402.5	4404	5602.5	4965.5	4198.75	5445.25	4684	290.267	222.385	398.101	6.91318	4.08402	8.49917	12.0357	12.4108	12.1935	-0.375038	0.157781
IPI00950270.1	ENSRNOP00000060455	GS=- Uncharacterized protein (Fragment)	4	39504.8	53526.8	52072.5	35849.2	56696.8	55050.8	37677	55111.8	53561.6	2584.83	2241.53	2105.94	6.8605	4.06724	3.93181	15.2014	15.7501	15.7089	-0.548676	0.507516
IPI00950483.1	ENSRNOP00000063713	GS=Dmd Uncharacterized protein (Fragment)	19	24976.2	27262.7	28425.4	24717.4	27964.6	26236.7	24846.8	27613.7	27331	182.992	496.311	1547.63	0.736483	1.79734	5.66254	14.6008	14.7531	14.7383	-0.152325	0.137483
IPI00950672.1	ENSRNOP00000059782	GS=Aco2 Uncharacterized protein (Fragment)	268	29564.5	24749.7	27023.8	28211	26277.7	27305	28887.7	25513.7	27164.4	957.09	1080.49	198.853	3.31314	4.23496	0.732033	14.8182	14.639	14.7294	0.179184	-0.0887388
IPI00950899.1	D4ADE9	GS=- Uncharacterized protein	8	41583	47175.5	45432.4	41074.9	49955.4	46411.8	41328.9	48565.4	45922.1	359.295	1965.67	692.519	0.869355	4.04747	1.50803	15.3349	15.5676	15.4869	-0.232778	0.152035
IPI00950965.1	P36972	GS=Aprt Adenine phosphoribosyltransferase	10	15194.7	26227.6	18357.9	14919.6	28589	18670.2	15057.2	27408.3	18514.1	194.525	1669.76	220.829	1.29191	6.09218	1.19276	13.8782	14.7423	14.1763	-0.864164	0.298176
IPI00951052.1	ENSRNOP00000031961	GS=Adh5 Uncharacterized protein	2	23100.5	17861.5	20949.5	21605.5	26403.5	22032.5	22353	22132.5	21491	1057.12	6040.11	765.797	4.72923	27.2907	3.56334	14.4482	14.4339	14.3914	0.014302	-0.0567359
IPI00951116.1	ENSRNOP00000048250	GS=Hbb 16 kDa protein	504	63276	52853	45352.9	61289	56978.4	45998.7	62282.5	54915.7	45675.8	1405	2917.13	456.692	2.25585	5.31201	0.999855	15.9265	15.7449	15.4791	0.181608	-0.447397
IPI00951317.1	D3ZJT8	GS=Eno1 Enolase	30	78646.3	130646	104213	77659.9	129449	97432.7	78153.1	130048	100823	697.533	846.619	4794.7	0.892521	0.651006	4.75556	16.254	16.9887	16.6215	-0.734667	0.367451
IPI00951369.1	ENSRNOP00000063704	GS=Rab1 Uncharacterized protein (Fragment)	8	15418.6	19808.1	17593.7	15276.2	22072.5	17448.6	15347.4	20940.3	17521.1	100.671	1601.16	102.615	0.655945	7.6463	0.585667	13.9057	14.354	14.0968	-0.448285	0.191097
IPI00951407.1	D3ZDC3	GS=Ndufb6 Uncharacterized protein	23	8247.22	8007.09	7540.17	8060.7	8821.39	7830.61	8153.96	8414.24	7685.39	131.89	575.797	205.372	1.61749	6.84313	2.67224	12.9933	13.0386	12.9079	-0.0453321	-0.0853824
IPI00951503.1	Q9QUK5	GS=Hspb7 heat shock protein beta-7	3	2116.33	2260.67	2296.67	1916.67	2512	2291	2016.5	2386.34	2293.84	141.181	177.717	4.0093	7.00129	7.44728	0.174786	10.9776	11.2206	11.1635	-0.242943	0.185908
IPI00951599.1	D3ZRV4	GS=Gstm1 Uncharacterized protein	2	1243.5	1421	1046	1079	1239	1207	1161.25	1330	1126.5	116.319	128.693	113.844	10.0167	9.6762	10.106	10.1815	10.3772	10.1376	-0.195748	-0.0438313
IPI00951602.1	Q6IMX8	GS=Acot2 Uncharacterized protein	29	15904.7	11387.5	13486.2	14821.4	12028.3	13327.7	15363	11707.9	13406.9	766.037	453.156	112.112	4.98623	3.87053	0.836223	13.9072	13.5152	13.7107	0.391985	-0.196486
IPI00951645.1	ENSRNOP00000023516	GS=Sucla2 Uncharacterized protein (Fragment)	44	69051.1	68841.3	87815.5	71024.9	72114.4	80022.8	70038	70477.9	83919.2	1395.65	2314.41	5510.26	1.99271	3.28388	6.56615	16.0958	16.1049	16.3567	-0.00903244	0.260863
IPI00951738.1	Q4G022	GS=Asna1 arsA arsenite transporter, ATP-binding, homolog 1	2	4328	5863	5469	3673.5	6314	5431.5	4000.75	6088.5	5450.25	462.801	318.905	26.5165	11.5679	5.23783	0.486519	11.9661	12.5719	12.4121	-0.605816	0.446052
IPI00951789.1	ENSRNOP00000062032	GS=Pdlim5 Uncharacterized protein (Fragment)	32	28693.1	33360.5	36721.2	27477.1	36591.2	37663.1	28085.1	34975.8	37192.2	859.842	2284.44	666.003	3.06156	6.53149	1.79071	14.7775	15.0941	15.1827	-0.316552	0.405192
IPI00951813.1	Q5XFW3	GS=Ugp2 Uncharacterized protein (Fragment)	9	39459.9	89851.3	54815.4	35814.1	88844.3	52372.8	37637	89347.8	53594.1	2577.96	712.057	1727.14	6.84953	0.796949	3.22264	15.1999	16.4471	15.7098	-1.24728	0.509923
IPI00951885.1	D4ADB1	GS=- Uncharacterized protein	59	19739.7	26909.3	20985.3	18887.3	28637.1	21486.3	19313.5	27773.2	21235.8	602.717	1221.75	354.296	3.12071	4.39901	1.66839	14.2373	14.7614	14.3742	-0.524085	0.136891
IPI00951911.1	Q6LDG5	GS=Hprt1 Uncharacterized protein	8	4276.75	6647.25	5718.38	3876.62	6805.5	5327.88	4076.68	6726.38	5523.13	282.935	111.9	276.125	6.94031	1.6636	4.99943	11.9932	12.7156	12.4313	-0.722433	0.43809
IPI00951939.1	D3Z982	GS=Srsf2 Uncharacterized protein	2	33995.5	74658.5	41079.8	34015.5	77291.5	42563.2	34005.5	75975	41821.5	14.1421	1861.81	1048.99	0.0415878	2.45056	2.50826	15.0535	16.2132	15.352	-1.15976	0.298477
IPI00951959.1	Q9ES32	GS=Tfam Uncharacterized protein (Fragment)	3	34834.7	38901.3	43205.2	32292.3	40503	38894.2	33563.5	39702.2	41049.7	1797.71	1132.55	3048.34	5.35613	2.85262	7.42597	15.0346	15.2769	15.3251	-0.242325	0.290477
IPI00951991.1	ENSRNOP00000031940	GS=Aldoa 45 kDa protein	156	12593.3	18208.2	16589.6	11709.3	19403	16905.1	12151.3	18805.6	16747.3	625.118	844.858	223.057	5.14445	4.49258	1.33189	13.5688	14.1989	14.0316	-0.630053	0.46282
IPI00952003.1	ENSRNOP00000004147	GS=Myh2 224 kDa protein	325	337308	399988	399836	335300	397807	384463	336304	398897	392149	1419.98	1542.72	10870.4	0.42223	0.386745	2.77202	18.3594	18.6057	18.581	-0.246253	0.221637
IPI00952038.1	D3ZU20	GS=Sh3bgr Uncharacterized protein	7	9844.57	14162.3	12242.1	8251.43	15570.4	12289	9048	14866.4	12265.6	1126.52	995.705	33.135	12.4505	6.69771	0.270147	13.1434	13.8598	13.5823	-0.716381	0.438943
IPI00952169.1	D4A3C4	GS=LOC681849 Uncharacterized protein	2	12915.5	15557.5	13027	12094	17338	13248.5	12504.8	16447.8	13137.8	580.888	1259	156.624	4.64534	7.65456	1.19217	13.6102	14.0056	13.6814	-0.395414	0.071242
IPI00952226.1	ENSRNOP00000062977	GS=- Uncharacterized protein (Fragment)	3	14550.7	18291	17099.5	14766.7	19005.7	17143.8	14658.7	18648.3	17121.7	152.735	505.348	31.346	1.04194	2.70988	0.183078	13.8395	14.1868	14.0635	-0.347293	0.224069
IPI00952280.1	ENSRNOP00000050636	GS=Sdha Uncharacterized protein	123	23093	20280.2	19970.6	21971.5	22428.3	20339.6	22532.3	21354.2	20155.1	793.056	1518.94	260.944	3.51964	7.11305	1.29468	14.4597	14.3822	14.2989	0.0774711	-0.16085
IPI00957241.1	D3ZP84	GS=Vdac3 Uncharacterized protein	48	76506.1	89145.8	79690.1	71168	90001.8	79654.8	73837.1	89573.8	79672.4	3774.56	605.312	24.975	5.11202	0.675769	0.0313471	16.1721	16.4508	16.2818	-0.278731	0.109735
IPI00957286.1	ENSRNOP00000021114	GS=Sorbs1 sorbin and SH3 domain containing 1	23	7500.96	10680.3	7477.29	7308.61	11906.6	7907.85	7404.78	11293.5	7692.57	136.012	867.189	304.452	1.83681	7.67868	3.95774	12.8542	13.4632	12.9092	-0.608957	0.0550078
IPI00957427.1	XP_002725981	GS=LOC100364813 solute carrier family 25 (mitochondrial carrier; adenine nucleotide translocator), member 31-like	57	28575	25964	26682.5	27639.2	27714	27078.5	28107.1	26839	26880.5	661.696	1237.44	279.986	2.3542	4.61059	1.04159	14.7786	14.712	14.7143	0.0666022	-0.0643726
IPI00957456.1	XP_002725425	GS=LOC100365275 microsomal carboxyesterase E1-like	16	55518.7	19117.2	55149.6	55304.4	21566	52515.9	55411.5	20341.6	53832.8	151.54	1731.53	1862.3	0.273481	8.51224	3.45942	15.7579	14.3121	15.7162	1.44575	-0.0417022
IPI00957799.1	XP_002726232	GS=Slc25a12 solute carrier family 25 (mitochondrial carrier, Aralar), member 12	31	6954.19	6121.74	6292.68	6508.23	6707.32	6215.77	6731.21	6414.53	6254.23	315.341	414.068	54.3836	4.68476	6.45515	0.869549	12.7167	12.6471	12.6106	0.0695223	-0.106034
IPI00957853.1	ENSRNOP00000007816	GS=LOC681820 rCG59978-like	2	550	537.5	580	584.5	571	548	567.25	554.25	564	24.3952	23.6881	22.6274	4.30061	4.2739	4.01195	9.14784	9.11439	9.13955	0.0334478	-0.00828954
IPI00957958.1	XP_002726084;XP_002729154	GS=LOC100361144 NADH dehydrogenase (ubiquinone) 1 beta subcomplex 3-like	4	151773	183098	187487	157262	181131	174451	154518	182114	180969	3881.49	1391.06	9217.84	2.512	0.763836	5.0936	17.2374	17.4745	17.4654	-0.237073	0.227973
IPI00957985.1	D4AEE1	GS=Fn1 Uncharacterized protein	9	4993	1961.22	1833.22	4708.67	2108.67	1867.78	4850.84	2034.95	1850.5	201.052	104.263	24.4376	4.14468	5.12362	1.32059	12.244	10.9908	10.8537	1.25324	-1.39032
IPI00958011.1	XP_002724648;XP_002727782	GS=LOC100365148;LOC100359883 rCG32723-like	7	9490.57	9937.29	5168.86	8924.86	10454.1	5174.57	9207.72	10195.7	5171.72	400.017	365.468	4.03758	4.34437	3.58453	0.0780704	13.1686	13.3157	12.3364	-0.147048	-0.8322
IPI00958096.1	XP_002725325;XP_002728526	GS=LOC100360950 GF20391-like isoform 1	45	25987.3	24037.6	24668.2	25396.8	26332.8	23928.1	25692.1	25185.2	24298.2	417.554	1623.01	523.358	1.62522	6.44429	2.1539	14.649	14.6203	14.5686	0.0287461	-0.080474
IPI00958118.1	XP_002726127;XP_002729194;XP_002729307	GS=LOC100365196;LOC100361008;LOC100361427 Cytochrome c oxidase subunit 5A, mitochondrial-like	24	177503	197527	202892	162109	203631	197594	169806	200579	200243	10885.1	4316.41	3746.46	6.41033	2.15198	1.87095	17.3735	17.6138	17.6114	-0.240286	0.237868
IPI00958182.1	D4A0Q0	GS=Brp44 Uncharacterized protein	14	17994.1	16969.1	16303.9	16554.1	18633.4	16988.4	17274.1	17801.2	16646.1	1018.23	1176.78	484.015	5.89456	6.61067	2.90767	14.0763	14.1197	14.0229	-0.0433647	-0.0534288
IPI00958188.1	XP_002724797	GS=LOC100365839 40S ribosomal protein S3a-like	5	5362	6203.8	6163.6	5475.8	6362.8	6106.2	5418.9	6283.3	6134.9	80.4688	112.43	40.5879	1.48496	1.78935	0.661591	12.4038	12.6173	12.5828	-0.213522	0.17904
IPI00958199.1	XP_001080186	GS=Myh8 myosin-8	342	315628	370478	374029	313092	367804	358855	314360	369141	366442	1792.93	1890.75	10729.6	0.570344	0.512202	2.92803	18.2621	18.4938	18.4832	-0.231754	0.221168
IPI00958526.1	XP_002725485	GS=LOC679346 rCG50916-like	5	11361.2	9137.4	10686.2	10613.4	10099	10871.8	10987.3	9618.2	10779	528.774	679.954	131.239	4.8126	7.06945	1.21754	13.4235	13.2316	13.3959	0.191998	-0.0276136
IPI00958555.1	D3ZFH5	GS=- Uncharacterized protein	2	22696.5	10519.5	24557.8	22326.5	11525.5	23973.2	22511.5	11022.5	24265.5	261.63	711.349	413.304	1.1622	6.45361	1.70326	14.4584	13.4282	14.5666	1.03021	0.108244
IPI00958566.1	XP_002727970	GS=LOC100362453 serine/threonine-protein phosphatase 2A catalytic subunit alpha-like	7	3583.71	4692	4862.71	3344.43	5007.29	4725.86	3464.07	4849.65	4794.28	169.197	222.944	96.7676	4.88433	4.59711	2.01839	11.7583	12.2437	12.2271	-0.485411	0.468848
IPI00958686.1	XP_002725956	GS=Cmya5 cardiomyopathy associated 5	2	16969.5	21580	18905.2	15925.5	21746	18324.8	16447.5	21663	18615	738.219	117.38	410.475	4.48834	0.541844	2.20508	14.0056	14.4029	14.1842	-0.397365	0.178597
IPI00958860.1	XP_002727306;XP_002730109	GS=Myom1 myomesin 1	166	10457.6	10565.6	10718.7	10081.7	11415.9	10830.7	10269.7	10990.8	10774.7	265.809	601.267	79.203	2.58828	5.47066	0.735081	13.3261	13.424	13.3954	-0.0978992	0.0692598
IPI00958882.1	XP_002726771;XP_002729650	GS=LOC100360357;LOC100365859 cytochrome c oxidase, subunit VIIc-like	13	51029.5	44993.4	45324.9	48933.2	48474.5	43622.6	49981.3	46733.9	44473.8	1482.32	2461.5	1203.71	2.96574	5.26704	2.70657	15.6091	15.5122	15.4407	0.0969185	-0.168434
IPI00958919.1	D3ZKG1	GS=LOC100365121;Mut;LOC100361295 Uncharacterized protein	10	13276.8	12889.4	14199	12867.7	13647.9	13479.2	13072.2	13268.6	13839.1	289.277	536.34	509.046	2.21291	4.04216	3.67832	13.6742	13.6957	13.7565	-0.0215141	0.0822426
IPI00958962.1	XP_001061900	GS=Hist2h4;Hist1h4b;Hist1h4m histone cluster 1, H4m	26	75445.6	71166.1	77742.5	74904	77838.2	78134.8	75174.8	74502.1	77938.6	383.004	4717.89	277.348	0.509485	6.33256	0.355855	16.198	16.185	16.2501	0.0129678	0.0520893
IPI00959013.1	ENSRNOP00000035227	GS=Myh15 myosin, heavy chain 15	41	243411	228763	247163	240866	265921	262040	242139	247342	254601	1799.38	26274.4	10519.9	0.74312	10.6227	4.1319	17.8855	17.9161	17.9579	-0.0306745	0.0724056
IPI00959144.1	XP_002730137	GS=LOC363331 plasma membrane associated protein, S3-12	16	10002.4	15158.2	10415.5	9627.38	16078.8	10950.2	9814.88	15618.5	10682.9	265.165	650.934	378.076	2.70166	4.1677	3.53908	13.2608	13.931	13.383	-0.670216	0.122258
IPI00959177.1	XP_002724923	GS=RGD1304622 rCG46474-like	3	718.67	633.33	665.33	744.33	797	612.33	731.5	715.165	638.83	18.1444	115.732	37.4767	2.48043	16.1826	5.86645	9.51471	9.48213	9.31929	0.0325817	-0.195426
IPI00959265.1	XP_002726107;XP_002729147	GS=LOC100363379;LOC100365936 peroxiredoxin-1-like	13	22704	29721.5	29103.8	20446.8	30394.2	28798.4	21575.4	30057.8	28951.1	1596.1	475.607	215.943	7.39779	1.58231	0.74589	14.3971	14.8755	14.8213	-0.478355	0.424231
IPI00959327.1	XP_001065955	GS=Ttn titin	2062	14926.3	14544.6	14054.4	14208.7	15657.7	14235.4	14567.5	15101.2	14144.9	507.427	787.123	127.937	3.48328	5.21233	0.904473	13.8305	13.8824	13.788	-0.0519046	-0.0424728
IPI00959660.1	XP_002727643	GS=LOC100363782 RAB1B, member RAS oncogene family-like	11	4552.18	5843.27	4319.91	4327.91	6296.55	4390	4440.05	6069.91	4354.95	158.583	320.517	49.5611	3.57165	5.28043	1.13804	12.1164	12.5675	12.0884	-0.451101	-0.0279165
IPI00959820.1	ENSRNOP00000022241	GS=LOC100360501 Uncharacterized protein	3	15156	21143.3	18867	16185	21978.7	18669	15670.5	21561	18768	727.613	590.675	140.007	4.6432	2.73955	0.745989	13.9358	14.3961	14.196	-0.460373	0.260224
IPI00960109.1	XP_001061208	GS=LOC680988 ribosomal protein S12-like	3	39215.3	35319	42701	36198	40140	40931	37706.7	37729.5	41816	2133.57	3408.96	1251.58	5.65835	9.03527	2.99306	15.2025	15.2034	15.3518	-0.000873426	0.149236
IPI00968497.1	P35745	GS=Acyp2-ps1 Acylphosphatase-2	2	32858	65281.5	42816	33407	69502	42442	33132.5	67391.8	42629	388.202	2984.34	264.458	1.17166	4.42835	0.620371	15.016	16.0403	15.3795	-1.02432	0.363588

## Sheet: MS-2set
				IR	Sham	TALE	IR	Sham	TALE	Avg_IR	Avg_Sham	Avg_TALE	STDEV_IR	STDEV_Sham	STDEV_TALE	CV(%)_IR	CV(%)_Sham	CV(%)_TALE	LOG2_IR	LOG2_Sham	LOG2_TALE	Ratio(IR/Sham)	Ratio(TALE/IR)
IPI NO.	Acc. No.	DESCRIPTION	PEP_NUM	average m/z_126.1277	average m/z_127.1311	avg m/z_128.1344	average m/z_129.1378	average m/z_130.1411	avg m/z_131.1382	Avg(126+129)	Avg(127+130)	Avg(128+131)	STDEV(126+129)	STDEV(127+130)	STDEV(128+131)	CV%(126+129)	CV%(127+130)	CV%(128+131)	LOG2(Avg(126+129))	LOG2(Avg(127+130))	LOG2(Avg(128+131))	Ratio(Avg.IR/Avg.Sham)(LOG2 scale)	Ratio(Avg.TALE/Avg.IR)(LOG2 scale)
IPI00187628.5	Q6XDA0	GS=Sptb Uncharacterized protein	2	2137.5	1517	2308.87	2118	1741.5	2427.66	2127.75	1629.25	2368.27	13.7886	158.745	84	0.648036	9.74347	3.5469	11.0551	10.67	11.2096	0.385121	0.154503
IPI00187731.4	P58775-2	GS=Tpm2 Isoform 2 of Tropomyosin beta chain	105	263792	259171	297333	250910	283951	306372	257351	271561	301853	9109.47	17522.4	6391.79	3.53971	6.45247	2.11752	17.9734	18.0509	18.2035	-0.0775382	0.230107
IPI00188225.1	P48199	GS=Crp C-reactive protein	45	11166.5	1388.13	2747.66	10867	1435.44	2756.26	11016.7	1411.79	2751.96	211.743	33.4532	6.08	1.92201	2.36957	0.220933	13.4274	10.4633	11.4262	2.96411	-2.00117
IPI00188304.3	Q6P7Q4	GS=Glo1 Lactoylglutathione lyase	2	31924	43475.5	38012.9	25527.5	46197.5	44431.3	28725.8	44836.5	41222.1	4523.01	1924.74	4538.5	15.7455	4.29281	11.0099	14.8101	15.4524	15.3311	-0.642329	0.521072
IPI00188330.1	B0BNE6	GS=Ndufs8 Uncharacterized protein	49	41572	44026.6	38215.2	41056	49043.3	38964.7	41314	46535	38589.9	364.839	3547.37	529.97	0.883087	7.62302	1.37334	15.3343	15.506	15.2359	-0.171684	-0.0984071
IPI00188541.3	O35802;Q5EBC0	GS=Itih4 inter-alpha-inhibitor H4 heavy chain	28	11106.9	3094.96	10337.2	10656.1	3470.54	10360.8	10881.5	3282.75	10349	318.728	265.575	16.68	2.92908	8.09002	0.161176	13.4096	11.6807	13.3372	1.7289	-0.0723936
IPI00188584.1	P40307	GS=Psmb2 Proteasome subunit beta type-2	4	38892	52827.5	48620.5	39217	57254.5	46916.2	39054.5	55041	47768.4	229.81	3130.36	1205.09	0.588433	5.68733	2.52277	15.2532	15.7482	15.5438	-0.495018	0.290567
IPI00188622.7	D4A8G5	GS=Tgfbi transforming growth factor, beta induced	3	13198.3	14345.7	14116	12561	15314.3	13279.7	12879.7	14830	13697.8	450.66	684.946	591.375	3.49901	4.61865	4.31729	13.6528	13.8562	13.7417	-0.203424	0.0888528
IPI00188924.4	P32551	GS=Uqcrc2 Cytochrome b-c1 complex subunit 2, mitochondrial	109	39200.8	43141.8	34300.1	38635.8	48776.4	37152.6	38918.3	45959.1	35726.3	399.515	3984.25	2017.09	1.02655	8.66912	5.64595	15.2482	15.4881	15.1247	-0.239902	-0.123461
IPI00188989.1	P18163	GS=Acsl1 Long-chain-fatty-acid--CoA ligase 1	60	41666.1	54065	41961.7	42466.1	59959.9	43750.5	42066.1	57012.4	42856.1	565.671	4168.28	1264.86	1.34472	7.31118	2.95141	15.3604	15.799	15.3872	-0.43862	0.0268452
IPI00189176.6	Q80W89	GS=Ndufa11 NADH dehydrogenase [ubiquinone] 1 alpha subcomplex subunit 11	8	64772.6	62874.8	63274.7	58185.2	77118	64027.9	61478.9	69996.4	63651.3	4657.97	10071.5	532.62	7.57654	14.3886	0.836778	15.9078	16.095	15.9579	-0.187188	0.0500974
IPI00189624.1	Q9EPX0	GS=Hspb8 Heat shock protein beta-8	4	32626.2	42937.2	35345.5	31188.8	45382.5	35919.3	31907.5	44159.9	35632.4	1016.47	1729.05	405.75	3.18566	3.91544	1.13871	14.9616	15.4304	15.1209	-0.468841	0.159296
IPI00189795.1	P68370	GS=Tuba1a Tubulin alpha-1A chain	122	14232.7	17649.9	16120.6	14166.2	19728.2	17231.7	14199.5	18689.1	16676.1	47.0014	1469.57	785.68	0.331008	7.86327	4.7114	13.7936	14.1899	14.0255	-0.396357	0.231947
IPI00189809.2	P02563	GS=Myh6 myosin-6	2883	67179	80294.2	65355	67471.8	91512.1	72444.8	67325.4	85903.1	68899.9	207.062	7932.3	5013.24	0.307554	9.234	7.27612	16.0389	16.3904	16.0722	-0.35156	0.0333522
IPI00189811.1	P02564	GS=Myh7 Myosin-7	2226	55867	61352.9	53614	56804.6	70406	59745.2	56335.8	65879.5	56679.6	662.997	6401.48	4335.38	1.17687	9.71696	7.64892	15.7818	16.0075	15.7905	-0.225776	0.00877682
IPI00189813.1	P68136	GS=Acta1 Actin, alpha skeletal muscle	658	72312	86676.8	70153.7	69097.4	98883.8	77682.5	70704.7	92780.3	73918.1	2273.05	8631.64	5323.63	3.21485	9.30331	7.20207	16.1095	16.5015	16.1736	-0.392012	0.0641219
IPI00189981.1	P18292	GS=F2 Prothrombin (Fragment)	29	110649	15918.8	27833.5	113219	16642.1	31483.8	111934	16280.4	29658.7	1817.43	511.457	2581.14	1.62366	3.14154	8.70281	16.7723	13.9909	14.8562	2.78144	-1.91612
IPI00190161.1	Q5PQZ9	GS=Ndufc2 NADH dehydrogenase [ubiquinone] 1 subunit C2	18	38951.8	46827.4	33539.4	37591	51361.1	38532.3	38271.4	49094.2	36035.8	962.252	3205.75	3530.5	2.51428	6.52979	9.79719	15.224	15.5833	15.1371	-0.359287	-0.0868353
IPI00190417.1	Q9ER30	GS=Kbtbd10 Kelch repeat and BTB domain-containing protein 10	3	1726	1916	1798.98	1636.33	2173.67	1977.65	1681.16	2044.84	1888.31	63.4063	182.2	126.34	3.77157	8.91026	6.69063	10.7152	10.9978	10.8829	-0.282523	0.167637
IPI00190557.2	Q5XIH7	GS=Phb2 Prohibitin-2	16	17057.6	20100.1	16933.3	16348.4	22511.8	17759.6	16703	21306	17346.4	501.466	1705.32	584.25	3.00226	8.00397	3.36812	14.0278	14.379	14.0824	-0.351153	0.0545356
IPI00190559.3	Q9EQX9	GS=Ube2n Ubiquitin-conjugating enzyme E2 N	2	6253.5	9305	6820.27	5919	10612	8036.49	6086.25	9958.5	7428.38	236.527	924.189	860	3.88626	9.2804	11.5772	12.5713	13.2817	12.8588	-0.710375	0.287493
IPI00190701.5	P02650	GS=Apoe Apolipoprotein E	13	20477.8	6107.92	23037.5	19974.9	6707.69	23197.6	20226.3	6407.81	23117.5	355.569	424.101	113.23	1.75795	6.61851	0.489802	14.3039	12.6456	14.4967	1.65833	0.192751
IPI00190886.3	Q4G064	GS=Coq5 2-methoxy-6-polyprenyl-1,4-benzoquinol methylase, mitochondrial	6	2771.5	2103.33	3439.44	2593.83	2308	3481.16	2682.66	2205.66	3460.3	125.632	144.724	29.5	4.68309	6.56145	0.852527	11.3895	11.107	11.7567	0.282453	0.36723
IPI00191103.2	D3ZS58	GS=Ndufa2 NADH dehydrogenase [ubiquinone] 1 alpha subcomplex subunit 2	25	138813	157888	130401	134231	169950	146373	136522	163919	138387	3239.62	8529.35	11294.2	2.37297	5.20338	8.16131	17.0588	17.3226	17.0783	-0.263853	0.0195764
IPI00191112.1	D3ZF13	GS=Ndufab1 Acyl carrier protein	38	154140	166869	142819	157161	182319	162348	155651	174594	152583	2136.26	10925.2	13809.3	1.37247	6.25749	9.05031	17.248	17.4136	17.2192	-0.165694	-0.0287137
IPI00191312.1	A9UMV9	GS=Ndufa7 Uncharacterized protein	11	104099	131130	81125	113597	140204	86671.6	108848	135667	83898.3	6715.85	6416.41	3922	6.16992	4.72952	4.67471	16.732	17.0497	16.3564	-0.317755	-0.375604
IPI00191444.4	D3ZPF3	GS=Capzb Uncharacterized protein	3	6383	6869.67	7057.45	6151.33	7463.33	7111.66	6267.16	7166.5	7084.55	163.815	419.781	38.33	2.61387	5.85755	0.541036	12.6136	12.8071	12.7905	-0.193456	0.176864
IPI00191681.1	P49134	GS=Itgb1 Integrin beta-1	3	5322	4681.67	6049.51	5502.67	5773.33	6282.39	5412.34	5227.5	6165.95	127.753	771.92	164.67	2.3604	14.7665	2.67064	12.402	12.3519	12.5901	0.05013	0.188071
IPI00191728.1	P18418	GS=Calr Calreticulin	5	173388	196935	152968	166581	216927	175796	169985	206931	164382	4813.13	14136.9	16141.8	2.83151	6.8317	9.81966	17.375	17.6588	17.3267	-0.283745	-0.0483495
IPI00191737.6	P02770	GS=Alb Serum albumin	765	110510	35025.9	45182.5	110528	38246.8	55718.4	110519	36636.3	50450.4	12.339	2277.46	7449.97	0.0111646	6.21639	14.7669	16.7539	15.161	15.6226	1.59294	-1.13135
IPI00191913.1	Q5XIH3	GS=Ndufv1 Uncharacterized protein	75	25159.7	28702.2	23257.3	24713	31692	23513.9	24936.4	30197.1	23385.6	315.893	2114.07	181.43	1.2668	7.00089	0.775819	14.606	14.8821	14.5133	-0.276159	-0.0926302
IPI00192043.3	Q5XIT9	GS=Mccc2 Methylcrotonoyl-CoA carboxylase beta chain, mitochondrial	2	36747	47720	29293.8	34432.5	51594	37335.7	35589.8	49657	33314.8	1636.6	2739.33	5686.5	4.59851	5.51651	17.069	15.1192	15.5997	15.0239	-0.480535	-0.0953001
IPI00192246.1	P11240	GS=Cox5a Cytochrome c oxidase subunit 5A, mitochondrial	62	91675.4	119751	88383.7	92766.6	134624	99297.7	92221	127188	93840.7	771.602	10516.8	7717.33	0.836688	8.26873	8.22386	16.4928	16.9566	16.5179	-0.46379	0.0251178
IPI00192301.2	P04041	GS=Gpx1 Glutathione peroxidase 1	34	6529.94	7073.88	7138.64	5968.82	7511.79	7200.66	6249.38	7292.84	7169.65	396.772	309.649	43.85	6.34898	4.24594	0.611606	12.6095	12.8323	12.8077	-0.222767	0.19819
IPI00192310.3	Q9ESS6	GS=Bcam Basal cell adhesion molecule	7	4830.14	4148.14	5299.12	4651.14	4487.86	5319.53	4740.64	4318	5309.33	126.572	240.218	14.43	2.66994	5.56318	0.271786	12.2109	12.0761	12.3743	0.134719	0.163447
IPI00192903.3	Q5BJM6	GS=Afg3l2 Uncharacterized protein	2	96788	121172	78689.5	95530	140124	85506.7	96159	130648	82098.1	889.54	13400.4	4820.5	0.925072	10.2569	5.87164	16.5531	16.9953	16.3251	-0.442191	-0.228074
IPI00193279.1	P04182	GS=Oat Ornithine aminotransferase, mitochondrial	5	4221.4	3224.2	4022.8	3921	3691.8	4238.89	4071.2	3458	4130.85	212.415	330.643	152.8	5.2175	9.56169	3.699	11.9912	11.7557	12.0122	0.235516	0.0209834
IPI00193485.2	P56574	GS=Idh2 Isocitrate dehydrogenase [NADP], mitochondrial	278	132003	135440	125481	132270	148860	132914	132137	142150	129197	188.889	9489.32	5256.14	0.14295	6.67555	4.0683	17.0117	17.1171	16.9792	-0.105386	-0.032454
IPI00193648.3	D3ZYS7	GS=G3bp1 GTPase activating protein (SH3 domain) binding protein 1	3	4900	6048.67	5727	4286	6027.67	5435	4593	6038.17	5581	434.164	14.8492	206.475	9.45272	0.245923	3.69961	12.1652	12.5599	12.4463	-0.394675	0.281087
IPI00193716.1	P12007	GS=Ivd Isovaleryl-CoA dehydrogenase, mitochondrial	20	52541.6	60085.5	44988.8	51628.3	67174.6	49681.7	52084.9	63630.1	47335.2	645.73	5012.75	3318.35	1.23976	7.87796	7.01032	15.6686	15.9574	15.5306	-0.288842	-0.137952
IPI00193918.1	P12075	GS=Cox5b Cytochrome c oxidase subunit 5B, mitochondrial	149	38315.9	51436.4	34510.2	38426.9	55729.5	39488	38371.4	53583	36999.1	78.4818	3035.66	3519.88	0.204532	5.66534	9.51342	15.2277	15.7095	15.1752	-0.481744	-0.0525396
IPI00193919.5	Q07116	GS=Suox Sulfite oxidase, mitochondrial	2	864.5	742.5	916.964	795.5	771	925.449	830	756.75	921.207	48.7904	20.1525	6	5.87836	2.66304	0.65132	9.69697	9.56367	9.84738	0.133295	0.150414
IPI00194042.3	P10818	GS=Cox6a1 Cytochrome c oxidase subunit 6A1, mitochondrial	3	5740	6485.67	6533.33	5045.67	6622.67	7647.67	5392.84	6554.17	7090.5	490.965	96.8736	787.957	9.10403	1.47805	11.1129	12.3968	12.6782	12.7917	-0.281369	0.394843
IPI00194087.3	P68035	GS=Actc1 Actin, alpha cardiac muscle 1	735	66430.1	79802.7	64473.9	63531.7	90954.9	71225.2	64980.9	85378.8	67849.5	2049.46	7885.84	4773.84	3.15395	9.2363	7.03592	15.9877	16.3816	16.0501	-0.393863	0.0623242
IPI00194097.5	P04276	GS=Gc Vitamin D-binding protein	18	47318.7	19588.3	16304.5	46355.8	21647.7	24503.3	46837.2	20618	20403.9	680.831	1456.24	5797.39	1.45361	7.06297	28.4132	15.5154	14.3316	14.3166	1.18375	-1.19881
IPI00194222.1	P10888	GS=Cox4i1 Cytochrome c oxidase subunit 4 isoform 1, mitochondrial	56	53901	70275.6	51434.5	50430.1	76825.7	52739.1	52165.6	73550.6	52086.8	2454.31	4631.68	922.55	4.70485	6.29726	1.77118	15.6708	16.1665	15.6686	-0.49564	-0.00218051
IPI00194324.2	P49432	GS=Pdhb Pyruvate dehydrogenase E1 component subunit beta, mitochondrial	91	60573.5	65403.7	48375.5	56640.2	71228.9	52673.1	58606.8	68316.3	50524.3	2781.27	4119	3038.84	4.74564	6.0293	6.01461	15.8388	16.0599	15.6247	-0.221162	-0.214091
IPI00194348.1	P19357	GS=Slc2a4 Solute carrier family 2, facilitated glucose transporter member 4	4	6922.5	7274.25	6804.9	6484.5	7774	7148.91	6703.5	7524.12	6976.91	309.713	353.377	243.25	4.62017	4.69658	3.4865	12.7107	12.8773	12.7684	-0.166609	0.0576733
IPI00194404.5	Q05982	GS=Nme1 Nucleoside diphosphate kinase A	26	43410.3	67586.4	53192.9	38707.8	72264.6	55281	41059.1	69925.5	54237	3325.17	3308.01	1476.5	8.0985	4.73076	2.72231	15.3254	16.0935	15.727	-0.768119	0.401576
IPI00194849.5	Q8CJH1	GS=Alk anaplastic lymphoma kinase	5	130197	141089	86050.7	93117.8	126770	100340	111657	133929	93195.4	26219	10125.3	10104.2	23.4816	7.56022	10.8419	16.7687	17.0311	16.508	-0.262393	-0.260748
IPI00194851.1	D3ZA93	GS=Acot13 Uncharacterized protein	2	3554	2596.5	3732.32	3411.5	2653.5	3993.24	3482.75	2625	3862.78	100.763	40.3051	184.5	2.89319	1.53543	4.77635	11.766	11.3581	11.9154	0.407909	0.149413
IPI00195109.3	Q5U3Z7	GS=Shmt2 Serine hydroxymethyltransferase	8	873.12	794.62	1011.93	853.75	831.88	1039.5	863.435	813.25	1025.71	13.6967	26.3468	19.5	1.5863	3.23969	1.90111	9.75394	9.66756	10.0024	0.0863887	0.24847
IPI00195123.1	Q06647	GS=Atp5o ATP synthase subunit O, mitochondrial	94	80925.6	87203.8	59380	80431.6	92828	62949.5	80678.6	90015.9	61164.8	349.311	3976.93	2523.99	0.432966	4.41803	4.12654	16.2999	16.4579	15.9004	-0.157995	-0.399484
IPI00195148.1	P10959	GS=Ces1c Liver carboxylesterase 1	2	231832	99056	183032	239479	96725	208240	235656	97890.5	195636	5406.89	1648.27	17824.7	2.2944	1.68379	9.11116	17.8463	16.5789	17.5778	1.26744	-0.268505
IPI00195376.1	P61016	GS=Pln Cardiac phospholamban	14	10630.6	15622.9	11902.3	10696.7	17819.2	13199	10663.6	16721	12550.6	46.768	1553.05	916.85	0.438575	9.28803	7.30521	13.3804	14.0294	13.6155	-0.648964	0.235061
IPI00195516.6	P20059	GS=Hpx Hemopexin	39	97679.3	34357.1	44917.9	95411.3	36658.5	55120	96545.3	35507.8	50018.9	1603.73	1627.31	7214.02	1.66112	4.58296	14.4226	16.5589	15.1158	15.6102	1.44307	-0.948731
IPI00195593.1	P18886	GS=Cpt2 Carnitine O-palmitoyltransferase 2, mitochondrial	27	22223.7	26471.6	19925.1	23259.7	29707.5	22582.9	22741.7	28089.5	21254	732.534	2288.14	1879.37	3.2211	8.14589	8.84242	14.4731	14.7777	14.3754	-0.304691	-0.0976054
IPI00195772.1	P11608	GS=Mt-atp8 ATP synthase protein 8	37	44221.5	43598.3	42918.7	41762	48028.9	43216.1	42991.7	45813.6	43067.4	1739.14	3132.91	210.33	4.0453	6.83837	0.488374	15.3918	15.4835	15.3943	-0.0917183	0.0025366
IPI00195860.1	P35171	GS=Cox7a2l2;Cox7a2 Cytochrome c oxidase subunit 7A2, mitochondrial	47	57196.6	67923.1	44734.9	54699.4	75528.4	50545.8	55948	71725.8	47640.3	1765.78	5377.71	4108.92	3.15611	7.4976	8.62488	15.7718	16.1302	15.5399	-0.358406	-0.231903
IPI00196107.1	P19511	GS=Atp5f1 ATP synthase subunit b, mitochondrial	28	276342	299691	250139	269677	348876	268807	273010	324284	259473	4713.16	34779.1	13200.5	1.72637	10.7249	5.08744	18.0586	18.3069	17.9852	-0.248303	-0.0733684
IPI00196283.1	D4A9P9	GS=Hhatl Uncharacterized protein	9	7477.11	7739	7506.21	7024.44	8372.22	7896.07	7250.77	8055.61	7701.14	320.086	447.754	275.67	4.41451	5.55829	3.5796	12.8239	12.9758	12.9109	-0.151859	0.0869373
IPI00196647.4	Q63704	GS=Cpt1b Carnitine O-palmitoyltransferase 1, muscle isoform	6	39653.7	50921.7	36564.4	40895	62971	42495.3	40274.3	56946.3	39529.9	877.753	8520.16	4193.83	2.17943	14.9617	10.6093	15.2976	15.7973	15.2707	-0.499742	-0.0269181
IPI00196750.1	P28042	GS=Ssbp1 Single-stranded DNA-binding protein, mitochondrial	5	1981.2	2590.2	2018.45	1776.4	2710.2	2218.42	1878.8	2650.2	2118.43	144.815	84.8528	141.4	7.70787	3.20175	6.67474	10.8756	11.3719	11.0488	-0.49629	0.173187
IPI00196751.2	Q07439	GS=Hspa1b;Hspa1a Heat shock 70 kDa protein 1A/1B	22	59318.4	53963.7	72570.7	54949.1	59434.8	73270.2	57133.8	56699.2	72920.5	3089.54	3868.64	494.6	5.40756	6.8231	0.678273	15.8021	15.791	16.154	0.0110148	0.35198
IPI00196994.1	Q5XI73	GS=Arhgdia Rho GDP-dissociation inhibitor 1	7	13189	15056.1	14649.5	12734	15502.9	14780.9	12961.5	15279.5	14715.2	321.734	315.879	92.86	2.48222	2.06734	0.631048	13.6619	13.8993	13.845	-0.237365	0.183075
IPI00197074.3	D9IFS3;Q91XP6;Q91XP7	GS=Dag1 Uncharacterized protein	6	8738	8782.83	11005.9	8413.5	9133	11182	8575.75	8957.92	11094	229.456	247.608	124.5	2.67564	2.76412	1.12223	13.066	13.1289	13.4375	-0.0629001	0.37144
IPI00197362.2	D4ABV5	GS=- Uncharacterized protein	6	150553	179824	126457	126371	206380	128173	138462	193102	127315	17099.5	18777.7	1213.16	12.3496	9.72422	0.952881	17.0791	17.559	16.958	-0.479876	-0.121086
IPI00197369.1	D4AE56	GS=Ptges2 Uncharacterized protein	7	1360	1140	1572.71	1285.86	1178.29	1604.43	1322.93	1159.14	1588.57	52.4249	27.0751	22.43	3.96279	2.33578	1.41196	10.3695	10.1788	10.6335	0.190676	0.263991
IPI00197555.6	P13086	GS=Suclg1 Succinyl-CoA ligase [GDP-forming] subunit alpha, mitochondrial	32	95619.9	138370	106963	97854.8	149121	112857	96737.4	143746	109910	1580.31	7601.84	4167.66	1.63361	5.2884	3.79188	16.5618	17.1332	16.746	-0.571372	0.18418
IPI00197579.2	P69897-1	GS=Tubb5 Isoform 1 of Tubulin beta-5 chain	56	11581.7	16559.1	13106.4	13102.8	18299.7	14424.6	12342.2	17429.4	13765.5	1075.57	1230.75	932.1	8.71459	7.06133	6.77129	13.5913	14.0892	13.7488	-0.497924	0.157454
IPI00197696.2	P04636	GS=Mdh2 Malate dehydrogenase, mitochondrial	231	114845	128906	108871	112821	142331	112536	113833	135619	110704	1431.21	9493.23	2591.67	1.25729	6.99995	2.34109	16.7966	17.0492	16.7563	-0.252639	-0.0402131
IPI00197703.2	P04639	GS=Apoa1 Apolipoprotein A-I	69	40646.9	13293.8	15643.9	39432.9	14951.1	17282.5	40039.9	14122.4	16463.2	858.435	1171.9	1158.66	2.14395	8.29811	7.03789	15.2891	13.7857	14.007	1.50345	-1.2822
IPI00197711.1	P04642	GS=Ldha L-lactate dehydrogenase A chain	47	97843.1	236627	159565	90252.6	256949	168231	94047.8	246788	163898	5367.32	14369.6	6127.77	5.70701	5.82264	3.73878	16.5211	17.9129	17.3224	-1.39181	0.80133
IPI00197770.1	P11884	GS=Aldh2 Aldehyde dehydrogenase, mitochondrial	43	85488	90595.8	80917.2	82376.2	95747.5	86107.9	83932.1	93171.6	83512.5	2200.39	3642.82	3670.41	2.62163	3.90979	4.39504	16.3569	16.5076	16.3497	-0.150669	-0.00722945
IPI00197888.2	P04692-1	GS=Tpm1 Isoform 1 of Tropomyosin alpha-1 chain	471	161109	189798	139985	158035	213692	157743	159572	201745	148864	2173.43	16895.1	12556.4	1.36204	8.37446	8.4348	17.2838	17.6222	17.1836	-0.338327	-0.100212
IPI00197896.1	Q4FZT8	GS=Spryd4 SPRY domain-containing protein 4	5	7407	6458.4	7673.13	6951.6	6796.6	8133.88	7179.3	6627.5	7903.5	322.016	239.144	325.8	4.48535	3.60835	4.12222	12.8096	12.6942	12.9483	0.115378	0.138649
IPI00197986.2	O54755	GS=Ndufv3;Ndufv3-ps1 NADH dehydrogenase [ubiquinone] flavoprotein 3, mitochondrial isoform 1	15	45770.8	43737.3	52918.6	44388.4	49344.7	54449.3	45079.6	46541	53684	977.504	3965.03	1082.34	2.1684	8.51943	2.01613	15.4602	15.5062	15.7122	-0.0460284	0.252017
IPI00198327.2	P81155	GS=Vdac2 Voltage-dependent anion-selective channel protein 2	53	82738.9	100454	71494.7	80888.2	108856	77891.1	81813.6	104655	74692.9	1308.57	5941.01	4522.94	1.59946	5.67673	6.05538	16.3201	16.6753	16.1887	-0.355235	-0.131369
IPI00198467.1	Q60587	GS=Hadhb Trifunctional enzyme subunit beta, mitochondrial	111	63393.3	72980.1	58166	62389.4	79826.1	67785.3	62891.4	76403.1	62975.6	709.872	4840.9	6801.85	1.12873	6.33599	10.8008	15.9406	16.2213	15.9425	-0.280769	0.00193174
IPI00198497.1	P50463	GS=Csrp3 Cysteine and glycine-rich protein 3	30	79757.2	156785	154905	76483.2	174559	167017	78120.2	165672	160961	2315.09	12567.6	8564.26	2.9635	7.58585	5.32071	16.2534	17.338	17.2963	-1.08456	1.04294
IPI00198620.1	P35434	GS=Atp5d ATP synthase subunit delta, mitochondrial	65	38828.1	38509.6	33642.1	37314.9	45485.9	37729.1	38071.5	41997.7	35685.6	1070.02	4933	2889.93	2.81054	11.7459	8.09832	15.2164	15.358	15.1231	-0.1416	-0.0933706
IPI00198667.7	P05371	GS=Clu Clusterin	30	74971.7	15947.1	23404.4	74257.1	18878.6	28480.5	74614.4	17412.9	25942.5	505.341	2072.86	3589.36	0.67727	11.9042	13.8358	16.1872	14.0879	14.663	2.0993	-1.52414
IPI00198717.8	O88989	GS=Mdh1 Malate dehydrogenase, cytoplasmic	90	39410.8	95754.2	70743.1	36937.5	106170	75113.5	38174.1	100962	72928.3	1748.9	7365.03	3090.38	4.58138	7.29485	4.23756	15.2203	16.6235	16.1542	-1.40315	0.933883
IPI00198720.1	Q99NA5	GS=Idh3a Isocitrate dehydrogenase [NAD] subunit alpha, mitochondrial	56	44983.2	54177.9	42145.8	45621.2	58614.2	43485.5	45302.2	56396	42815.6	451.12	3136.95	947.32	0.995801	5.56236	2.21256	15.4673	15.7833	15.3859	-0.316012	-0.081444
IPI00198887.1	P04785	GS=P4hb Protein disulfide-isomerase	8	14272.8	16228.2	14101.9	14122.2	16145	14505	14197.5	16186.6	14303.5	106.42	58.8666	285	0.749566	0.363675	1.99253	13.7933	13.9825	13.8041	-0.189165	0.0107265
IPI00198897.1	D4A3V2	GS=Ndufa6 NADH dehydrogenase [ubiquinone] 1 alpha subcomplex subunit 6	41	24118.2	25409.1	34750.3	23847.5	28778.2	35963.2	23982.8	27093.7	35356.8	191.456	2382.36	857.65	0.798305	8.79307	2.4257	14.5497	14.7257	15.1097	-0.175953	0.559984
IPI00199636.1	P35565	GS=Canx Calnexin	2	71020.5	80050	61684.7	65108.5	85093.5	63714.8	68064.5	82571.8	62699.8	4180.42	3566.29	1435.5	6.14184	4.31902	2.28948	16.0546	16.3334	15.9362	-0.278746	-0.118442
IPI00199695.3	Q68FT8	GS=Serpinf2 Uncharacterized protein	2	28778	10409	21043.2	27819	13026.5	22767.1	28298.5	11717.8	21905.1	678.115	1850.85	1219	2.39629	15.7953	5.56491	14.7884	13.5164	14.419	1.27203	-0.369458
IPI00199861.1	Q01129	GS=Dcn Decorin	6	56202.3	55161	62489.3	55613.5	60690.7	63025.5	55907.9	57925.8	62757.4	416.366	3910.07	379.17	0.744735	6.75013	0.604184	15.7708	15.8219	15.9375	-0.0511544	0.166733
IPI00199887.1	Q2PS20	GS=Jph2 Junctophilin-2	3	1493	1568	2010.82	1489	1789.67	2088.13	1491	1678.84	2049.48	2.82843	156.744	54.67	0.1897	9.3365	2.66751	10.5421	10.7132	11.001	-0.17118	0.458975
IPI00200102.1	P19939	GS=Apoc1 Apolipoprotein C-I	20	108888	17503.5	117244	108838	20471.2	127912	108863	18987.3	122578	34.8957	2098.41	7543.5	0.0320547	11.0516	6.15404	16.7322	14.2128	16.9033	2.5194	0.171186
IPI00200145.1	P19944	GS=Rplp1;LOC100360522 60S acidic ribosomal protein P1	5	4746.4	3709.4	5005.06	4411.8	4288	5100.95	4579.1	3998.7	5053.01	236.598	409.132	67.8	5.16691	10.2316	1.34178	12.1608	11.9653	12.3029	0.195533	0.142078
IPI00200257.1	Q8R490	GS=Cdh13 T-cadherin	2	4244.5	3856.5	4370.55	4447	4181.5	5039.47	4345.75	4019	4705.01	143.189	229.81	473	3.29492	5.71808	10.0531	12.0854	11.9726	12.2	0.112769	0.114593
IPI00200271.1	Q8R3Z7	GS=Ehd4 Uncharacterized protein	7	2482.43	2826.29	2810.13	2264.43	2850.29	2849.94	2373.43	2838.29	2830.03	154.149	16.9706	28.15	6.49479	0.597915	0.994688	11.2128	11.4708	11.4666	-0.258049	0.253846
IPI00200352.1	P36201	GS=Crip2 Cysteine-rich protein 2	34	110330	233488	228943	111198	259072	238995	110764	246280	233969	614.002	18090.3	7108.18	0.554334	7.3454	3.03809	16.7571	17.9099	17.836	-1.15281	1.07883
IPI00200466.3	Q09073	GS=Slc25a5 ADP/ATP translocase 2	203	91005.5	101137	81435.2	94169.4	115788	88424.9	92587.5	108463	84930	2237.27	10359.8	4942.43	2.41639	9.55147	5.81941	16.4985	16.7268	16.374	-0.22831	-0.124542
IPI00200591.1	P05544	GS=LOC299282 Serine protease inhibitor A3L	85	31432.1	17887.7	11324.7	31756.9	18853.1	15361.5	31594.5	18370.4	13343.1	229.654	682.648	2854.47	0.72688	3.71603	21.3928	14.9474	14.1651	13.7038	0.782293	-1.24358
IPI00200593.1	P05545	GS=Serpina3k Serine protease inhibitor A3K	74	12384.3	7581.3	4458.08	11976	8119.22	6653.51	12180.2	7850.26	5555.8	288.698	380.367	1552.4	2.37023	4.84528	27.942	13.5722	12.9385	12.4398	0.633722	-1.13247
IPI00200610.2	Q07803	GS=Gfm1 Elongation factor G, mitochondrial	3	10241.7	10815.3	11514.7	9380.33	11243.7	11429.3	9811	11029.5	11472	609.059	302.882	60.3445	6.20792	2.74611	0.526015	13.2602	13.4291	13.4858	-0.168895	0.225645
IPI00200773.1	B2GVB3;Q8K551;Q8R4I6	GS=Actn3 Uncharacterized protein	42	158179	206291	178977	153388	209766	177609	155783	208029	178293	3387.53	2456.98	967.555	2.17451	1.18108	0.542678	17.2492	17.6664	17.4439	-0.41724	0.194707
IPI00201060.4	P48679	GS=Lmna Prelamin-A/C	13	22706.1	26832.4	19553.6	24401.5	30947	21347.1	23553.8	28889.7	20450.3	1198.87	2909.48	1268.23	5.08992	10.071	6.20151	14.5237	14.8183	14.3198	-0.294594	-0.203836
IPI00201112.1	Q9JJ79	GS=Dync2h1 Cytoplasmic dynein 2 heavy chain 1	2	128483	214008	115572	133350	271548	131708	130917	242778	123640	3441.84	40687.3	11409.9	2.62903	16.7591	9.2283	16.9983	17.8893	16.9158	-0.890987	-0.0825041
IPI00201186.1	Q6AYX5-2	GS=Odf2 Isoform 2 of Outer dense fiber protein 2	2	67387.5	53811.5	51617	58707.5	73145.5	49724	63047.5	63478.5	50670.5	6137.69	13671.2	1338.55	9.73502	21.5367	2.64168	15.9442	15.954	15.6289	-0.00982887	-0.315293
IPI00201262.1	P14046	GS=Mug1;LOC297568 Alpha-1-inhibitor 3	233	75148.3	24763.4	28911.2	75856	26788	36119.4	75502.1	25775.7	32515.3	500.419	1431.62	5096.92	0.662789	5.55413	15.6754	16.2042	14.6537	14.9888	1.55051	-1.2154
IPI00201300.2	P85125	GS=Ptrf Polymerase I and transcript release factor	38	50128.3	51597.1	44143.7	48988.8	57090.7	53102.7	49558.5	54343.9	48623.2	805.706	3884.55	6334.98	1.62577	7.14809	13.0287	15.5968	15.7298	15.5694	-0.132984	-0.0274876
IPI00201307.1	B2RYS2	GS=Uqcrb cytochrome b-c1 complex subunit 7	75	64681.6	74670.6	57110.7	68120.8	85044.6	62527.7	66401.2	79857.6	59819.2	2431.91	7335.55	3830.45	3.66245	9.18578	6.40338	16.0189	16.2851	15.8683	-0.26622	-0.150601
IPI00201413.1	P13437	GS=Acaa2 3-ketoacyl-CoA thiolase, mitochondrial	154	21221.6	24815.1	19862	20346.3	27888.4	21357.8	20784	26351.7	20609.9	618.923	2173.14	1057.71	2.97789	8.24666	5.13205	14.3432	14.6856	14.3311	-0.342427	-0.0121332
IPI00201489.1	P29117	GS=Ppif Peptidyl-prolyl cis-trans isomerase F, mitochondrial	14	103861	126313	105354	108373	143324	111784	106117	134818	108569	3190.37	12028.3	4546.5	3.00647	8.92184	4.18766	16.6953	17.0407	16.7283	-0.345367	0.0329605
IPI00201561.3	P35704	GS=Prdx2 Peroxiredoxin-2	40	50981.2	89846.9	76293.6	52542.1	105124	79243.8	51761.7	97485.2	77768.7	1103.65	10802.2	2086.15	2.13218	11.0809	2.68251	15.6596	16.5729	16.2469	-0.913299	0.587306
IPI00201636.3	P35738	GS=Bckdhb 2-oxoisovalerate dehydrogenase subunit beta, mitochondrial	27	923	886.81	951.526	860.11	931.11	965.724	891.555	908.96	958.625	44.4699	31.3248	10.04	4.98791	3.44623	1.04733	9.80018	9.82807	9.90482	-0.027893	0.104643
IPI00201699.3	P61589	GS=Rhoa Transforming protein RhoA	2	7093	7260	7593.79	6517	7869.5	7755.01	6805	7564.75	7674.4	407.294	430.982	114	5.98521	5.69723	1.48546	12.7324	12.8851	12.9058	-0.152697	0.173459
IPI00202111.1	Q9JJW3	GS=Usmg5;LOC100366152;LOC100360002 Up-regulated during skeletal muscle growth protein 5	23	15022.3	15125.9	15973.8	14306.1	15445.3	16070	14664.2	15285.6	16021.9	506.409	225.843	67.96	3.45337	1.47749	0.424169	13.84	13.8999	13.9678	-0.0598777	0.127749
IPI00202238.1	D4A0T0	GS=Ndufb10 Uncharacterized protein	26	10779.1	12985.7	10437.2	11234.5	14698.2	11026.8	11006.8	13842	10732	322.002	1210.95	416.88	2.92548	8.74839	3.88445	13.4261	13.7568	13.3896	-0.330652	-0.0364741
IPI00202270.3	Q5XID6	GS=Sgcg Uncharacterized protein	7	1407	1406	1375.97	1426.57	1475.86	1427.49	1416.78	1440.93	1401.73	13.8381	49.3985	36.43	0.976724	3.42824	2.59893	10.4684	10.4928	10.453	-0.0243794	-0.0154104
IPI00202543.1	P05708	GS=Hk1 Hexokinase-1	40	11695.5	8663.65	12477.3	10962.6	9397.38	12525.9	11329	9030.51	12501.6	518.189	518.825	34.33	4.57399	5.74525	0.274605	13.4677	13.1406	13.6098	0.327145	0.142089
IPI00202616.1	D3ZG43	GS=Ndufs3 Uncharacterized protein	31	20282.5	25136.7	18907.8	19855.5	27108.7	19337.5	20069	26122.7	19122.6	301.906	1394.48	303.84	1.50434	5.33819	1.5889	14.2927	14.673	14.223	-0.380335	-0.0696866
IPI00202658.1	P29266	GS=Hibadh 3-hydroxyisobutyrate dehydrogenase, mitochondrial	8	6573.25	6974.88	6892.12	6318.62	8123.25	7411.5	6445.93	7549.07	7151.81	180.051	812.02	367.26	2.79324	10.7566	5.1352	12.6542	12.8821	12.8041	-0.227908	0.149919
IPI00203054.2	Q499N5	GS=Acsf2 Acyl-CoA synthetase family member 2, mitochondrial	13	52795	63601.2	55976.5	51002.7	69358.1	58650.1	51898.8	66479.6	57313.3	1267.35	4070.81	1890.54	2.44197	6.1234	3.29861	15.6634	16.0206	15.8066	-0.35721	0.143167
IPI00203203.2	B1H2A6;Q8K4F9	GS=Fxr2 Fxr2 protein	3	2037	1942.67	2333.15	1977.67	2056	2359.55	2007.34	1999.34	2346.35	41.9526	80.1364	18.67	2.08997	4.00815	0.795704	10.9711	10.9653	11.1962	0.00576118	0.225137
IPI00203214.6	P05197	GS=Eef2 Elongation factor 2	2	21706.5	44017	23074	20826	43636	32084	21266.2	43826.5	27579	622.608	269.408	6371	2.92768	0.614714	23.1009	14.3763	15.4195	14.7513	-1.04324	0.375004
IPI00203232.6	Q8K4G6	GS=Macrod1 MACRO domain-containing protein 1	15	5230.67	6396.87	5534.36	5098.73	7001.73	5667.48	5164.7	6699.3	5600.92	93.2957	427.701	94.13	1.80641	6.38426	1.68062	12.3345	12.7098	12.4514	-0.375326	0.116978
IPI00203352.1	Q9WTT7	GS=Bzw2 Basic leucine zipper and W2 domain-containing protein 2	4	3116	3768.25	3940.98	3010.75	3853.75	4185.64	3063.38	3811	4063.31	74.423	60.4576	173	2.42944	1.5864	4.25761	11.5809	11.896	11.9884	-0.315048	0.407535
IPI00203443.3	P97584	GS=Ptgr1 Prostaglandin reductase 1	3	2703.67	3804.67	3197.66	2619.67	4307.67	3296.17	2661.67	4056.17	3246.91	59.397	355.675	69.66	2.23157	8.76873	2.14542	11.3781	11.9859	11.6649	-0.607786	0.286738
IPI00203690.5	Q9JLJ3	GS=Aldh9a1 4-trimethylaminobutyraldehyde dehydrogenase	5	9605.4	12164	10566	9172	13964.8	11119.3	9388.7	13064.4	10842.7	306.46	1273.36	391.2	3.26414	9.74678	3.60797	13.1967	13.6734	13.4044	-0.476644	0.207721
IPI00203972.2	A2RRU1	GS=Gys1 Glycogen [starch] synthase, muscle	5	6554.2	8447.8	7266.41	6081.2	9407.4	8094.01	6317.7	8927.6	7680.21	334.462	678.54	585.2	5.29404	7.60047	7.61958	12.6252	13.1241	12.9069	-0.498873	0.281746
IPI00203974.2	Q156J1;Q5U2U8	GS=Bag3 Bcl-2-interacting death suppressor	14	7436.07	9364.79	8004.63	7112.29	10131.2	8267.07	7274.18	9748	8135.85	228.947	541.941	185.57	3.14739	5.55951	2.28089	12.8286	13.2509	12.9901	-0.422322	0.161509
IPI00204114.1	Q9WUK5	GS=Inhbc Inhibin beta C chain	2	2093	2507	1794	2332.5	2760	2122.5	2212.75	2633.5	1958.25	169.352	178.898	232.285	7.65347	6.79317	11.8618	11.1116	11.3628	10.9353	-0.251141	-0.176276
IPI00204118.1	Q9JM53	GS=Aifm1 Apoptosis-inducing factor 1, mitochondrial	30	12858	10992.7	14748.8	12365.4	11788.7	15005.8	12611.7	11390.7	14877.3	348.321	562.857	181.74	2.76189	4.94137	1.22159	13.6225	13.4756	13.8608	0.146903	0.238351
IPI00204316.1	P21571	GS=Atp5j ATP synthase-coupling factor 6, mitochondrial	98	146906	155697	140706	149320	177622	153081	148113	166660	146894	1706.89	15503.1	8750.31	1.15243	9.30228	5.9569	17.1763	17.3465	17.1644	-0.170206	-0.0119262
IPI00204451.1	Q9WUW3	GS=Cfi Complement factor I	5	5258.4	3246.8	5349.84	5322	3494	5720.93	5290.2	3370.4	5535.39	44.972	174.797	262.4	0.8501	5.18623	4.74041	12.3691	11.7187	12.4345	0.650402	0.0653619
IPI00204641.1	B2RYW3	GS=Ndufb9 Uncharacterized protein	35	39317.6	48349.7	33781.8	36886	54140.5	38944	38101.8	51245.1	36362.9	1719.4	4094.66	3650.23	4.51265	7.99034	10.0383	15.2176	15.6451	15.1502	-0.427554	-0.0673927
IPI00204703.5	P29457	GS=Serpinh1 Serpin H1	11	19178.8	15567.2	22539.2	19174.2	17048.6	23717.5	19176.5	16307.9	23128.4	3.28098	1047.55	833.18	0.0171094	6.42357	3.60242	14.2271	13.9933	14.4974	0.233768	0.270323
IPI00204831.1	Q9WVA1	GS=Timm8a1 Mitochondrial import inner membrane translocase subunit Tim8 A	21	25147.5	30696.4	27623.9	24891.2	32582.4	27863	25019.4	31639.4	27743.5	181.217	1333.64	169.05	0.724308	4.21512	0.609333	14.6108	14.9494	14.7599	-0.338676	0.149102
IPI00205018.3	Q02253	GS=Aldh6a1 Methylmalonate-semialdehyde dehydrogenase [acylating], mitochondrial	90	45509.9	48108.7	38064.3	43716.4	53389.7	40112.1	44613.2	50749.2	39088.2	1268.2	3734.24	1448	2.84267	7.35823	3.70445	15.4452	15.6311	15.2544	-0.185915	-0.190738
IPI00205036.1	ENSRNOP00000044081	GS=Hba2 hemoglobin alpha 2 chain	426	255585	112798	173831	262696	128369	213285	259140	120583	193558	5027.96	11010.4	27898.2	1.94025	9.13097	14.4134	17.9834	16.8797	17.5624	1.1037	-0.420971
IPI00205076.1	Q924S5	GS=Lonp1 Lon protease homolog, mitochondrial	16	3122.44	2519.5	3431.84	3023.44	2717.31	3458.8	3072.94	2618.4	3445.32	70.0036	139.873	19.07	2.27807	5.34191	0.553505	11.5854	11.3545	11.7504	0.230931	0.165018
IPI00205135.6	Q6P6R6;Q9WVJ6	GS=Tgm2 Transglutaminase 2, C polypeptide	17	10631.6	10062.5	11449.9	10090.5	10810.2	11763.3	10361.1	10436.3	11606.6	382.587	528.711	221.59	3.69255	5.06606	1.90918	13.3389	13.3493	13.5027	-0.0104422	0.16377
IPI00205157.1	Q9WVK7	GS=Hadh Hydroxyacyl-coenzyme A dehydrogenase, mitochondrial	86	16390.2	19283	15178	17114.5	21590.6	16583.4	16752.4	20436.8	15880.7	512.108	1631.68	993.77	3.05693	7.98405	6.25773	14.0321	14.3189	13.955	-0.286805	-0.0770913
IPI00205241.1	D4A724	GS=Myoz2 Uncharacterized protein	41	106061	140750	115616	106350	159836	132179	106205	150293	123897	204.488	13495.8	11711.7	0.19254	8.97969	9.4527	16.6965	17.1974	16.9188	-0.500918	0.222289
IPI00205262.5	D4A702	GS=Synpo2 synaptopodin 2-like	2	99698	138865	95532.3	91040.5	140154	114382	95369.2	139509	104957	6121.78	911.107	13328.5	6.41903	0.65308	12.699	16.5412	17.09	16.6794	-0.548765	0.138202
IPI00205325.1	P98158	GS=Lrp2 Low-density lipoprotein receptor-related protein 2	2	86833.5	103495	89180.5	79527.5	105523	86094	83180.5	104509	87637.2	5166.12	1434.01	2182.49	6.21074	1.37214	2.49036	16.344	16.6733	16.4193	-0.32931	0.0752989
IPI00205332.4	P13803	GS=Etfa Electron transfer flavoprotein subunit alpha, mitochondrial	91	37064.9	40438	38060.4	35519.1	46182.1	38232.7	36292	43310.1	38146.5	1093.1	4061.71	121.79	3.01196	9.37821	0.319269	15.1474	15.4024	15.2193	-0.25505	0.0719003
IPI00205374.1	P97519	GS=Hmgcl Hydroxymethylglutaryl-CoA lyase, mitochondrial	2	1421	1228.5	1456.04	1181	1406	1467.35	1301	1317.25	1461.69	169.706	125.511	8	13.0442	9.52829	0.54731	10.3454	10.3633	10.5134	-0.0179082	0.16802
IPI00205389.6	P14480-1	GS=Fgb Isoform 1 of Fibrinogen beta chain	41	98604.1	31230.2	96742.4	100286	34893.9	92545	99444.9	33062.1	94643.7	1189.11	2590.58	2968.03	1.19575	7.83552	3.13601	16.6016	15.0129	16.5302	1.58872	-0.071391
IPI00205394.1	O35094	GS=Timm44 Mitochondrial import inner membrane translocase subunit TIM44	4	6311	5765.75	8509.94	6241	6227	8709.35	6276	5996.38	8609.65	49.4975	326.153	141	0.788679	5.43917	1.6377	12.6156	12.5499	13.0717	0.0657547	0.456108
IPI00205489.1	P97541	GS=Hspb6 Heat shock protein beta-6	23	8070.61	9629.35	8753.33	8163.74	11237.5	9515.96	8117.17	10433.4	9134.64	65.8529	1137.15	539.26	0.811278	10.8991	5.90346	12.9868	13.3489	13.1571	-0.362165	0.17037
IPI00205568.1	P97569;Q5M8C3	GS=Serpina4 Kallistatin	2	5067.5	3097.5	4836.56	4385	3352	4862.72	4726.25	3224.75	4849.64	482.6	179.959	18.5	10.2111	5.58055	0.381471	12.2065	11.655	12.2437	0.551509	0.0371827
IPI00205598.1	P97576	GS=Grpel1 GrpE protein homolog 1, mitochondrial	7	6215.43	6334.43	6893.81	6309.86	7241.71	7508.19	6262.65	6788.07	7201	66.7721	641.544	434.43	1.0662	9.45105	6.03291	12.6126	12.7288	12.814	-0.116229	0.201426
IPI00206193.1	O35115	GS=Fhl2 Four and a half LIM domains protein 2	33	33045.4	72476.7	37326.2	34902.6	78993.8	40299.1	33974	75735.2	38812.7	1313.3	4608.26	2102.15	3.86559	6.08469	5.41614	15.0521	16.2087	15.2442	-1.15653	0.192097
IPI00206399.1	P97615	GS=Txn2 Thioredoxin, mitochondrial	12	15094	18925.4	22925.5	15717	21902.5	25108	15405.5	20414	24016.7	440.528	2105.11	1543.25	2.85955	10.3121	6.42573	13.9112	14.3173	14.5518	-0.406111	0.640593
IPI00206403.1	P51886	GS=Lum Lumican	13	77524.6	77624.1	69573.5	75587.6	82827.4	70661.6	76556.1	80225.7	70117.5	1369.67	3679.29	769.39	1.7891	4.58617	1.09729	16.2242	16.2918	16.0975	-0.0675473	-0.126743
IPI00206433.3	ENSRNOP00000021289	GS=Sorbs1 143 kDa protein	2	140651	367883	128055	151356	399893	137115	146004	383888	132585	7569.46	22634.9	6406.67	5.18443	5.89623	4.83212	17.1556	18.5503	17.0166	-1.39468	-0.139087
IPI00206433.3	ENSRNOP00000021289	GS=Sorbs1 Uncharacterized protein (Fragment)	3	155274	356166	135455	146004	383888	141004	150639	370027	138230	6555.35	19602.4	3923.27	4.35169	5.29756	2.83823	17.2007	18.4973	17.0767	-1.29654	-0.12403
IPI00206624.1	P06761	GS=Hspa5 78 kDa glucose-regulated protein	98	28136.7	30363	28913.4	26679	32903.5	31095.5	27407.8	31633.2	30004.5	1030.77	1796.39	1543.02	3.76086	5.67881	5.14264	14.7423	14.9492	14.8729	-0.206852	0.130588
IPI00206780.1	Q01177	GS=Plg Plasminogen	23	119378	24808.6	28127.7	115267	28352.9	39120.8	117322	26580.7	33624.2	2906.58	2506.2	7773.26	2.47743	9.42863	23.118	16.8401	14.6981	15.0372	2.14203	-1.80291
IPI00206977.1	Q8VHF5	GS=Cs Citrate synthase, mitochondrial	230	24348.2	27216.1	20891.5	24045.6	30827.2	23539.1	24196.9	29021.6	22215.3	213.921	2553.41	1872.11	0.884084	8.79829	8.42711	14.5625	14.8248	14.4393	-0.262306	-0.123267
IPI00207146.1	Q62669;Q62670;Q63011;Q63223;Q6PDU6	GS=Hbb-b1 Zero beta-1 globin	189	251102	101437	184892	253655	115101	215033	252379	108269	199963	1805.83	9661.55	21312.7	0.715524	8.92366	10.6583	17.9452	16.7243	17.6094	1.22097	-0.335858
IPI00207217.1	P14604	GS=Echs1 Enoyl-CoA hydratase, mitochondrial	107	30462.3	31819.1	27612.6	29299	35082.3	28600.7	29880.7	33450.7	28106.7	822.577	2307.41	698.75	2.75288	6.89794	2.48607	14.8669	15.0297	14.7786	-0.162826	-0.0882999
IPI00207390.9	P14669	GS=Anxa3 Annexin A3	2	29023	36678.5	34175.9	30022	40108	36010.8	29522.5	38393.2	35093.3	706.4	2425.02	1297.5	2.39275	6.31627	3.69728	14.8495	15.2286	15.0989	-0.379038	0.249382
IPI00207657.1	D3ZVQ0	GS=Usp5 Ubiquitin carboxyl-terminal hydrolase	3	4414	4948.67	5132.49	4379.67	5010.67	5140.03	4396.84	4979.67	5136.26	24.275	43.8406	5.33	0.552101	0.880392	0.103772	12.1022	12.2818	12.3265	-0.179585	0.224253
IPI00207668.1	P36953	GS=Afm Afamin	18	12891.7	3427.06	12892.2	12388.4	3695.33	12943.4	12640.1	3561.19	12917.8	355.908	189.696	36.17	2.81572	5.32674	0.280001	13.6257	11.7981	13.6571	1.82757	0.031358
IPI00207675.4	Q3T921	GS=Zeb2 Zfhx1b zinc finger homeobox 1b	3	19399.7	33527.7	25661.7	18494.7	33835.7	30434.7	18947.2	33681.7	28048.2	639.932	217.789	3375.02	3.37745	0.64661	12.0329	14.2097	15.0397	14.7756	-0.829981	0.565924
IPI00207766.3	D4ADS4	GS=Mgst3 Uncharacterized protein	4	1511.25	1617.25	1683.18	1449.5	1791.25	1823.19	1480.38	1704.25	1753.19	43.6638	123.037	99	2.94951	7.2194	5.64686	10.5317	10.7349	10.7758	-0.203174	0.244018
IPI00207820.5	O35303-3	GS=Dnm1l Isoform 3 of Dynamin-1-like protein	2	2683.5	2420	2838.87	2446	2935.5	3009.99	2564.75	2677.75	2924.43	167.938	364.514	121	6.54792	13.6127	4.13756	11.3246	11.3868	11.5139	-0.0622031	0.189337
IPI00207890.1	P70623	GS=Fabp4 Adipocyte lipid-binding protein	356	9373.31	11468.2	9340.07	9176.75	13216.7	10781.6	9275.03	12342.4	10060.8	138.989	1236.4	1019.3	1.49853	10.0175	10.1314	13.1791	13.5913	13.2965	-0.412202	0.117325
IPI00207933.2	Q8VID1	GS=Dhrs4 Dehydrogenase/reductase SDR family member 4	7	4403	3801.14	4359.63	4222.43	3777.29	4916.62	4312.72	3789.22	4638.12	127.682	16.8645	393.85	2.9606	0.445066	8.49158	12.0744	11.8877	12.1793	0.186697	0.104944
IPI00208026.1	Q8VIF7	GS=Selenbp1 Selenium-binding protein 1	10	2639.4	3843.9	3068.95	2492	4181.9	3118.44	2565.7	4012.9	3093.69	104.228	239.002	35	4.06234	5.95584	1.13133	11.3251	11.9704	11.5951	-0.645293	0.269978
IPI00208203.2	Q5XIC0	GS=Eci2 Enoyl-CoA delta isomerase 2, mitochondrial	44	70919.7	85961.4	62734.4	68192	94872.1	69686.2	69555.9	90416.8	66210.3	1928.75	6300.79	4915.62	2.77295	6.96861	7.42425	16.0859	16.4643	16.0148	-0.378418	-0.0711165
IPI00208205.1	P63018	GS=Hspa8 Heat shock cognate 71 kDa protein	200	7478.89	12441.5	9048.53	7503.34	13468.7	9253.33	7491.11	12955.1	9150.93	17.2888	726.354	144.82	0.23079	5.6067	1.58257	12.871	13.6612	13.1597	-0.790269	0.288738
IPI00208215.2	Q9Z0V6	GS=Prdx3 Thioredoxin-dependent peroxide reductase, mitochondrial	68	64672.8	58554.6	59744.4	63076.9	66550.8	64482.5	63874.9	62552.7	62113.4	1128.5	5654.21	3350.34	1.76674	9.03912	5.3939	15.963	15.9328	15.9226	0.0301765	-0.0403428
IPI00208306.1	P63029	GS=Tpt1 Translationally-controlled tumor protein	18	8130.89	12597.8	11549.2	7688.67	14389.9	11847.4	7909.78	13493.8	11698.3	312.697	1267.21	210.83	3.95329	9.39105	1.80223	12.9494	13.72	13.514	-0.770591	0.564587
IPI00208784.5	Q9Z1E1-1	GS=Flot1 Isoform 1 of Flotillin-1	2	5135	4912	5175	4758	5297	5233.69	4946.5	5104.5	5204.35	266.579	272.236	41.5	5.38925	5.33326	0.79741	12.2722	12.3176	12.3455	-0.0453616	0.073309
IPI00209018.1	Q9Z1M9	GS=Smc1a Structural maintenance of chromosomes protein 1A	7	16684	19530.1	14365.7	18486.7	24698.4	16762.3	17585.4	22114.3	15564	1274.71	3654.53	1694.64	7.24869	16.5257	10.8882	14.1021	14.4327	13.9259	-0.330604	-0.176162
IPI00209086.1	P62074	GS=Timm10 Mitochondrial import inner membrane translocase subunit Tim10	5	9666.8	8979.8	10470.3	9438.8	9828.6	10737.6	9552.8	9404.2	10604	161.22	600.192	189	1.68768	6.38217	1.78235	13.2217	13.1991	13.3723	0.0226184	0.150612
IPI00209113.3	Q62812	GS=Myh9 Myosin-9	7	19702.4	19137.6	18287.4	20441.6	21497.4	19479.4	20072	20317.5	18883.4	522.651	1668.67	842.85	2.60388	8.21298	4.46344	14.2929	14.3104	14.2048	-0.0175385	-0.0880649
IPI00209115.2	Q6IRH6	GS=Slc25a3 Uncharacterized protein	83	57427.7	62203.3	47934.1	55521.6	68829.4	51470.7	56474.6	65516.3	49702.4	1347.82	4685.3	2500.75	2.3866	7.15135	5.03145	15.7853	15.9996	15.601	-0.214251	-0.184289
IPI00209163.1	D3ZZP9	GS=Hist2h2be Histone H2B	47	236766	246508	191590	226503	254965	219526	231634	250736	205558	7257.11	5979.44	19753.8	3.133	2.38475	9.60981	17.8215	17.9358	17.6492	-0.114322	-0.172302
IPI00209480.5	P07633	GS=Pccb Propionyl-CoA carboxylase beta chain, mitochondrial	22	4424.59	4147.14	4516.14	4165.09	4381.36	4611.8	4294.84	4264.25	4563.97	183.494	165.619	67.64	4.27243	3.88388	1.48204	12.0684	12.0581	12.1561	0.0103124	0.0876859
IPI00209848.1	P01041	GS=Cstb Cystatin-B	3	20751	36163	25055.7	18334.7	38550	23951.3	19542.8	37356.5	24503.5	1708.6	1687.86	780.886	8.74286	4.51826	3.18684	14.2544	15.1891	14.5807	-0.93472	0.326348
IPI00209893.5	D3ZIN5	GS=RGD1308772 Uncharacterized protein	4	5102.25	4634	5225.58	5046	4831.25	5499.59	5074.12	4732.62	5362.58	39.7748	139.477	193.75	0.783874	2.94713	3.613	12.3089	12.2084	12.3887	0.100518	0.0797693
IPI00209908.1	P00406	GS=Mt-co2 Cytochrome c oxidase subunit 2	42	17988.4	21403.3	16941.3	17879.7	22814.6	17285	17934.1	22108.9	17113.2	76.8201	997.982	243.09	0.428347	4.51393	1.42049	14.1304	14.4323	14.0628	-0.301928	-0.0675965
IPI00209976.1	Q03344	GS=Atpif1 ATPase inhibitor, mitochondrial	8	17202.1	21597.6	13066.8	16840.6	24684.6	13896.2	17021.4	23141.1	13481.5	255.619	2182.84	586.545	1.50175	9.43273	4.35074	14.0551	14.4982	13.7187	-0.443112	-0.336366
IPI00210120.2	Q3KR94;Q62905;Q7TQ11	GS=Vtn Uncharacterized protein	16	52757.2	23552.3	10110.8	54601.8	21343.4	12470.2	53679.5	22447.9	11290.5	1304.3	1561.91	1668.32	2.42979	6.95793	14.7763	15.7121	14.4543	13.4628	1.25779	-2.24926
IPI00210187.1	Q62920	GS=Pdlim5 PDZ and LIM domain protein 5	63	74634.2	116733	96313.2	72358.8	129044	100346	73496.5	122888	98329.6	1608.9	8705.01	2851.62	2.18909	7.08368	2.90006	16.1654	16.907	16.5853	-0.741601	0.419951
IPI00210351.2	P39069	GS=Ak1 Adenylate kinase isoenzyme 1	23	8563.96	19603.4	14492.7	8357.48	22568.9	15076.1	8460.72	21086.1	14784.4	146.003	2096.91	412.56	1.72566	9.9445	2.79051	13.0466	14.364	13.8518	-1.31744	0.805224
IPI00210360.3	ENSRNOP00000052803	GS=- Uncharacterized protein (Fragment)	14	6695.5	7396.29	7719.39	6484.43	8196.36	7853.04	6589.97	7796.33	7786.21	149.249	565.735	94.5	2.26479	7.25643	1.21368	12.6861	12.9286	12.9267	-0.242523	0.240651
IPI00210381.4	O35509	GS=Rab11b Ras-related protein Rab-11B	9	8426.78	10267	9317.56	7970.33	10872.7	9374.29	8198.56	10569.8	9345.92	322.759	428.273	40.11	3.93678	4.05185	0.429171	13.0012	13.3677	13.1901	-0.366511	0.188968
IPI00210403.1	Q920B6	GS=Kcnk2 Uncharacterized protein	2	3447	3586.5	3719	3142.5	4567	4112.5	3294.75	4076.75	3915.75	215.314	693.318	278.247	6.53506	17.0066	7.10583	11.686	11.9932	11.9351	-0.30725	0.24912
IPI00210566.3	P82995	GS=Hsp90aa1 Heat shock protein HSP 90-alpha	23	11167.6	12610.3	12468	10616.3	14138.4	12989.6	10892	13374.4	12728.8	389.835	1080.55	368.82	3.57911	8.07927	2.89753	13.411	13.7072	13.6358	-0.296207	0.224832
IPI00210899.3	Q03410	GS=Sycp1 Uncharacterized protein	7	53789.6	76529.3	51983	58634.9	89691.9	59623.6	56212.2	83110.6	55803.3	3426.14	9307.34	5402.7	6.09501	11.1987	9.68169	15.7786	16.3427	15.7681	-0.564148	-0.0105336
IPI00210900.1	Q64240	GS=Ambp Protein AMBP	2	29209	13100	17363.1	30920	13653.5	19925	30064.5	13376.8	18644	1209.86	391.384	1811.5	4.02421	2.92585	9.71624	14.8758	13.7074	14.1864	1.16833	-0.689346
IPI00210920.1	P00507	GS=Got2 Aspartate aminotransferase, mitochondrial	239	74064.8	79506.2	67033.9	74175	90967	74222.8	74119.9	85236.6	70628.4	77.9302	8103.97	5083.34	0.105141	9.50762	7.19731	16.1776	16.3792	16.108	-0.201612	-0.0696137
IPI00211053.6	P00564	GS=Ckm Creatine kinase M-type	457	48351.3	85834.5	70299.4	47667.4	98323.2	75875.6	48009.4	92078.8	73087.5	483.604	8830.79	3942.95	1.00731	9.59047	5.39484	15.551	16.4906	16.1573	-0.939554	0.606308
IPI00211075.2	P09006	GS=Serpina3n Serpina3n-like protein	7	13653.7	6919.14	10768.7	13038.4	7306.29	11424.1	13346.1	7112.72	11096.4	435.069	273.756	463.43	3.2599	3.84883	4.17638	13.7041	12.7962	13.4378	0.907943	-0.266318
IPI00211206.7	P52944	GS=Pdlim1 PDZ and LIM domain protein 1	7	1717.86	2269.86	1561.86	1565.14	2632.43	1681.06	1641.5	2451.14	1621.46	107.989	256.376	84.29	6.5787	10.4594	5.1984	10.6808	11.2592	10.6631	-0.578441	-0.0177212
IPI00211216.4	Q3T1J1	GS=Eif5a Eukaryotic translation initiation factor 5A-1	8	6434.88	10214.4	7437.85	5526.25	10003.4	8658.86	5980.57	10108.9	8048.36	642.498	149.2	863.38	10.7431	1.47593	10.7274	12.5461	13.3033	12.9745	-0.757269	0.428412
IPI00211225.1	P15650	GS=Acadl Long-chain specific acyl-CoA dehydrogenase, mitochondrial	194	42800.2	52572.5	41831.9	42278.4	59523.2	44833.4	42539.3	56047.8	43332.7	368.975	4914.88	2122.4	0.867375	8.76909	4.89792	15.3765	15.7744	15.4032	-0.397861	0.0266583
IPI00211448.2	Q4V8H8	GS=Ehd2 EH domain-containing protein 2	6	28524	33349.8	27267.7	28831.7	34011.7	29417.3	28677.8	33680.8	28342.5	217.556	467.992	1520	0.758619	1.38949	5.36297	14.8076	15.0396	14.7907	-0.231988	-0.0169692
IPI00211593.1	P07895	GS=Sod2 Superoxide dismutase [Mn], mitochondrial	33	82497.4	95747.2	82963.4	81112.5	101220	86448.2	81804.9	98483.8	84705.8	979.23	3870.04	2464.15	1.19703	3.92962	2.90907	16.3199	16.5876	16.3702	-0.267698	0.0502725
IPI00211756.1	P67779	GS=Phb Prohibitin	17	65912.4	70763.9	52690	66188.4	81907.8	57743.5	66050.4	76335.9	55216.7	195.161	7879.87	3573.35	0.295474	10.3226	6.4715	16.0113	16.2201	15.7528	-0.208795	-0.258461
IPI00211936.2	P23565	GS=Ina Alpha-internexin	14	137403	166194	125540	139808	177643	126411	138606	171918	125976	1700.64	8095.67	616.145	1.22696	4.70902	0.489098	17.0806	17.3914	16.9428	-0.310736	-0.13784
IPI00211955.5	P23570	GS=Irf1 Interferon regulatory factor 1	7	1460.43	1863.43	1086	1393.29	1886.71	1125.57	1426.86	1875.07	1105.78	47.4751	16.4614	27.9802	3.32725	0.877911	2.53035	10.4786	10.8727	10.1109	-0.394101	-0.367773
IPI00212014.3	P46462	GS=Vcp Transitional endoplasmic reticulum ATPase	2	40190.5	64294.5	52916.3	39738	76187	59377.1	39964.2	70240.8	56146.7	319.966	8409.27	4568.5	0.80063	11.9721	8.13672	15.2864	16.1	15.7769	-0.813598	0.490492
IPI00212015.1	P08503	GS=Acadm Medium-chain specific acyl-CoA dehydrogenase, mitochondrial	34	48620.7	61874.2	49346.6	49770.7	78030.2	52885.7	49195.7	69952.2	51116.1	813.215	11424	2502.47	1.65302	16.3311	4.89565	15.5862	16.0941	15.6415	-0.507837	0.0552465
IPI00212052.3	Q5XIF3	GS=Ndufs4 NADH dehydrogenase [ubiquinone] iron-sulfur protein 4, mitochondrial	36	14359.9	16544.7	13874.3	13610.3	18204.6	15388.1	13985.1	17374.7	14631.2	530.019	1173.74	1070.42	3.78988	6.75548	7.31603	13.7716	14.0847	13.8368	-0.313092	0.0651525
IPI00212314.5	O35763	GS=Msn Moesin	15	7916.33	7239.47	9416.43	7564	8153.2	9531.08	7740.16	7696.34	9473.76	249.135	646.105	81.07	3.21873	8.39497	0.855732	12.9181	12.91	13.2097	0.00819272	0.291573
IPI00212523.1	O88767	GS=Park7 Protein DJ-1	28	23568.5	45301.1	36039.5	22003.2	51862.8	38573.6	22785.9	48581.9	37306.5	1106.77	4639.76	1791.86	4.85727	9.55038	4.80307	14.4759	15.5681	15.1871	-1.09228	0.71129
IPI00212622.2	Q64428	GS=Hadha Trifunctional enzyme subunit alpha, mitochondrial	209	51196	64654.5	41852.8	52169.2	69947.4	48869.5	51682.6	67301	45361.1	688.185	3742.67	4961.57	1.33156	5.56109	10.9379	15.6574	16.0383	15.4692	-0.380949	-0.188223
IPI00212651.1	P62076	GS=Timm13 Mitochondrial import inner membrane translocase subunit Tim13	7	68804	81752.9	57027.9	65907.4	81392.6	57186.5	67355.7	81572.7	57107.2	2048.18	254.764	112.14	3.04085	0.312315	0.196368	16.0395	16.3158	15.8014	-0.276286	-0.238128
IPI00212658.4	P54313	GS=Gnb2 Guanine nucleotide-binding protein G(I)/G(S)/G(T) subunit beta-2	5	752.2	1765	806.367	791	1726.4	971.83	771.6	1745.7	889.098	27.4357	27.2943	117	3.5557	1.56352	13.1594	9.59171	10.7696	9.7962	-1.17788	0.20449
IPI00212723.2	Q9QX80	GS=Hnrnpab heterogeneous nuclear ribonucleoprotein A/B	4	3518.25	3491.75	4100.14	2996.5	3488.5	4259.24	3257.38	3490.12	4179.69	368.933	2.2981	112.5	11.3261	0.0658457	2.69159	11.6695	11.7691	12.0292	-0.0995689	0.359686
IPI00212767.1	P00762	GS=Prss1 Anionic trypsin-1	109	100419	117427	84896.6	110510	131739	88020.1	105464	124583	86458.4	7135.32	10120.2	2208.63	6.76564	8.12323	2.55456	16.6864	16.9267	16.3997	-0.240355	-0.286675
IPI00212936.1	D3ZNJ6	GS=- Uncharacterized protein	66	24528.3	37880.4	25013.4	23745	42374.9	27488	24136.6	40127.7	26250.7	553.905	3178.14	1749.75	2.29487	7.92007	6.66553	14.5589	15.2923	14.6801	-0.733374	0.121133
IPI00213013.1	O35814	GS=Stip1 Stress-induced-phosphoprotein 1	2	79328.5	146355	114831	80721.5	159224	124596	80025	152790	119713	985	9100.11	6905.5	1.23087	5.95597	5.76836	16.2882	17.2212	16.8692	-0.933025	0.581063
IPI00213015.1	Q6AYH5	GS=Dctn2 Dynactin subunit 2	4	3515.5	3559	3932.12	3538	3662	4230.88	3526.75	3610.5	4081.5	15.9099	72.832	211.25	0.451121	2.01723	5.17579	11.7841	11.818	11.9949	-0.0338593	0.21076
IPI00213190.1	O35854	GS=Bcat2 Branched-chain-amino-acid aminotransferase, mitochondrial	3	31892	36112.3	31634.3	32799.7	39032.7	33058.4	32345.8	37572.5	32346.3	641.82	2064.99	1007	1.98424	5.49602	3.11318	14.9813	15.1974	14.9813	-0.216097	2.15482e-05
IPI00213296.1	O35878	GS=Hspb2 Heat shock protein beta-2	4	32871.8	35747.2	35673.3	32698	38930	36515.4	32784.9	37338.6	36094.4	122.86	2250.54	595.5	0.374745	6.02739	1.64984	15.0007	15.1884	15.1395	-0.187638	0.138743
IPI00213436.2	B2RZD6	GS=Ndufa4 Uncharacterized protein	43	76136	94764.3	88042.4	80197.1	111744	96318.7	78166.5	103254	92180.6	2871.62	12006.3	5852.23	3.67373	11.6279	6.34866	16.2543	16.6558	16.4922	-0.401575	0.237912
IPI00213463.2	Q9QXQ0	GS=Actn4 Alpha-actinin-4	78	15682.4	16337.6	17257	14681.8	17963	17548.3	15182.1	17150.3	17402.7	707.538	1149.3	206.01	4.66033	6.70135	1.18378	13.8901	14.0659	14.087	-0.17586	0.196933
IPI00213611.1	Q63910	GS=LOC287167 Uncharacterized protein	38	341251	139163	358724	334173	155440	420357	337712	147302	389540	5004.25	11509.6	43580.9	1.48181	7.81359	11.1878	18.3654	17.1684	18.5714	1.19702	0.205979
IPI00213618.1	Q64578	GS=Atp2a1 Sarcoplasmic/endoplasmic reticulum calcium ATPase 1	111	48285.9	54823.1	47533	47590.1	60896.6	52909.7	47938	57859.8	50221.3	492.033	4294.58	3801.92	1.02639	7.42239	7.57033	15.5489	15.8203	15.616	-0.271392	0.0671301
IPI00213644.3	P24368	GS=Ppib Peptidyl-prolyl cis-trans isomerase B	6	5179.67	5204.83	5807.35	5086.5	5535	5978.01	5133.09	5369.91	5892.68	65.8811	233.465	120.67	1.28346	4.34766	2.0478	12.3256	12.3907	12.5247	-0.0650731	0.199097
IPI00213659.3	Q64591	GS=Decr1 2,4-dienoyl-CoA reductase, mitochondrial	4	26820.8	25807	16649.7	27820	29098.8	19432.2	27320.4	27452.9	18040.9	706.576	2327.62	1967.5	2.58626	8.4786	10.9058	14.7377	14.7447	14.139	-0.00697996	-0.598703
IPI00213997.2	D4A4L5	GS=RGD1563216 Uncharacterized protein	3	2609.67	2391	3202.81	2638.33	2720.33	3284.83	2624	2555.66	3243.82	20.2657	232.871	58	0.77232	9.11197	1.78802	11.3576	11.3195	11.6635	0.038069	0.305925
IPI00214000.4	P08733	GS=Myl2 Myosin regulatory light chain 2, ventricular/cardiac muscle isoform	932	86817.3	96561.8	85052.8	87185.7	106703	93489.5	87001.5	101633	89271.1	260.498	7171.24	5965.6	0.299418	7.05604	6.68256	16.4088	16.633	16.4459	-0.224253	0.0371543
IPI00214052.1	Q7TP52	GS=Cmbl Carboxymethylenebutenolidase homolog	13	5172	9012.69	6304.01	4979.08	9816.31	6384.41	5075.54	9414.5	6344.21	136.415	568.245	56.85	2.6877	6.03585	0.896092	12.3093	13.2007	12.6312	-0.891323	0.32188
IPI00214454.2	Q5I0P2	GS=Gcsh Glycine cleavage system H protein, mitochondrial	2	152706	163388	168039	169534	173088	188934	161120	168238	178486	11899.9	6858.58	14775.5	7.38574	4.07672	8.27822	17.2978	17.3601	17.4455	-0.0623659	0.147678
IPI00214477.1	Q9QZ58	GS=Hspb3 Heat shock protein beta-3	2	1335.5	1785	1781.45	1382.5	1865.5	1786.4	1359	1825.25	1783.93	33.234	56.9221	3.5	2.44548	3.11859	0.196196	10.4083	10.8339	10.8008	-0.425549	0.392511
IPI00214517.3	Q9QZ76	GS=Mb Myoglobin	348	114849	357079	200313	113413	404728	216831	114131	380904	208572	1015.45	33692.8	11680.2	0.889725	8.8455	5.6001	16.8003	18.5391	17.6702	-1.73873	0.86985
IPI00214801.3	P16638-2	GS=Acly Isoform 2 of ATP-citrate synthase	3	12642	11660.3	14747	13162.3	11969.3	14388.3	12902.2	11814.8	14567.7	367.929	218.496	253.618	2.85168	1.84934	1.74097	13.6553	13.5283	13.8305	0.127014	0.175156
IPI00214905.3	P09495	GS=Tpm4 Tropomyosin alpha-4 chain	80	279330	279546	308296	263090	304250	316342	271210	291898	312319	11483.4	17468.9	5689.88	4.23413	5.98459	1.82182	18.0491	18.1551	18.2527	-0.106053	0.20361
IPI00215093.1	Q5XI78	GS=Ogdh 2-oxoglutarate dehydrogenase, mitochondrial	88	25595.8	31305.4	24289.7	25216.3	35230.5	24894.1	25406.1	33268	24591.9	268.361	2775.43	427.36	1.05629	8.34265	1.73781	14.6329	15.0218	14.5859	-0.388961	-0.046991
IPI00215107.3	P38983	GS=Rpsa 40S ribosomal protein SA	11	10710.5	10112.6	11799	10598.9	10126	12200.6	10654.7	10119.3	11999.8	78.8707	9.44695	284	0.740245	0.0933555	2.36671	13.3792	13.3048	13.5507	0.0743749	0.171519
IPI00215349.5	Q5RKI0	GS=Wdr1 WD repeat-containing protein 1	7	6080.86	8129.57	7110.9	5786.29	8586.86	7201.81	5933.57	8358.22	7156.36	208.292	323.353	64.28	3.5104	3.86868	0.898222	12.5347	13.029	12.805	-0.494293	0.270324
IPI00215465.1	P23928	GS=Cryab Alpha-crystallin B chain	232	46351	43101.2	42416.4	45967	48592.5	46840.1	46159	45846.9	44628.3	271.564	3882.95	3127.99	0.588324	8.46939	7.00899	15.4943	15.4845	15.4457	0.00978919	-0.0486549
IPI00215564.1	P09527	GS=Rab7a Ras-related protein Rab-7a	4	3145	3095.75	3362.67	3161	3340.25	3490.66	3153	3218	3426.66	11.3137	172.888	90.5	0.358824	5.37252	2.64105	11.6225	11.6519	11.7426	-0.0294392	0.120079
IPI00230775.4	P58775-1	GS=Tpm2 Isoform 1 of Tropomyosin beta chain	162	142866	172202	137191	142410	196301	154028	142638	184252	145609	322.851	17040.3	11905.6	0.226343	9.24841	8.1764	17.122	17.4913	17.1517	-0.36932	0.0297474
IPI00230787.5	P27139	GS=Car2 Carbonic anhydrase 2	16	36758.9	21941.2	32811.6	37308	22340.1	35770.3	37033.5	22140.7	34291	388.244	282.001	2092.13	1.04836	1.27368	6.10111	15.1765	14.4344	15.0655	0.742132	-0.111001
IPI00230832.7	P11951	GS=Cox6c Cytochrome c oxidase subunit 6C-2	26	23290.5	31461.5	20289.9	22773.7	34943.7	22843.9	23032.1	33202.6	21566.9	365.383	2462.28	1806	1.58641	7.41593	8.37394	14.4914	15.019	14.3965	-0.52765	-0.094827
IPI00230835.5	P61983	GS=Ywhag 14-3-3 protein gamma	22	45127.4	62051.1	56135	41501.1	67342.8	56238.9	43314.2	64696.9	56186.9	2564.19	3741.78	73.45	5.91997	5.78356	0.130724	15.4026	15.9814	15.7779	-0.578857	0.375394
IPI00230837.5	P35213-1	GS=Ywhab Isoform Long of 14-3-3 protein beta/alpha	8	67458.1	113104	61071	66691.4	127706	64789.4	67074.8	120405	62930.2	542.167	10324.8	2629.29	0.808303	8.57508	4.17811	16.0335	16.8775	15.9415	-0.844054	-0.0920175
IPI00230838.5	P31399	GS=Atp5h ATP synthase subunit d, mitochondrial	127	176524	199121	156025	170995	225273	179983	173760	212197	168004	3909.62	18492.3	16941.1	2.25002	8.71471	10.0838	17.4067	17.695	17.3581	-0.288309	-0.0485967
IPI00230884.3	Q01728-2	GS=Slc8a1 Isoform 2 of Sodium/calcium exchanger 1	3	6289.67	5842.33	6958.24	5982.67	6392.67	7380.14	6136.17	6117.5	7169.19	217.082	389.149	298.33	3.53774	6.36124	4.16128	12.5831	12.5787	12.8076	0.00439626	0.224471
IPI00230897.5	P02091	GS=Hbb Hemoglobin subunit beta-1	562	300700	125390	200958	308655	147032	248052	304677	136211	224505	5624.56	15303.6	33300.6	1.84607	11.2352	14.8329	18.2169	17.0555	17.7764	1.16144	-0.440536
IPI00230925.5	P62329	GS=Tmsb4x Thymosin beta-4	24	38614.8	34429.3	30984.2	39440.2	38903.6	35731.4	39027.5	36666.5	33357.8	583.66	3163.8	3356.8	1.49551	8.62859	10.063	15.2522	15.1622	15.0257	0.090028	-0.226465
IPI00230937.5	P31044	GS=Pebp1 Phosphatidylethanolamine-binding protein 1	36	24700.6	60027.4	37819	25234.6	68056	40921.3	24967.6	64041.7	39370.2	377.595	5677.07	2193.66	1.51234	8.86464	5.57188	14.6078	15.9667	15.2648	-1.35896	0.657049
IPI00230941.5	P31000	GS=Vim Vimentin	72	58403.2	71054	40517.7	60293.8	79251.6	44811.2	59348.5	75152.8	42664.5	1336.86	5796.57	3035.99	2.25255	7.71305	7.11597	15.8569	16.1975	15.3807	-0.340616	-0.476177
IPI00230944.2	P02680-2	GS=Fgg Isoform Gamma-A of Fibrinogen gamma chain	13	94875.3	21192.5	24475.4	99228.9	24902.1	33598	97052.1	23047.3	29036.7	3078.47	2623.04	6450.7	3.17197	11.3811	22.2157	16.5665	14.4923	14.8256	2.07416	-1.74088
IPI00230987.1	Q9JK11-3	GS=Rtn4 Isoform 3 of Reticulon-4	8	2593.5	2434.5	2781.1	2383.88	2565.5	2857.28	2488.69	2500	2819.19	148.224	92.631	53.87	5.95589	3.70524	1.91083	11.2812	11.2877	11.4611	-0.00654156	0.179895
IPI00231028.2	P56571	GS=RGD1303003 ES1 protein homolog, mitochondrial	71	41177.1	49002.4	37039.8	40703	54450.6	43658.3	40940.1	51726.5	40349.1	335.218	3852.45	4680.01	0.818802	7.44774	11.5988	15.3212	15.6586	15.3002	-0.337389	-0.0209784
IPI00231069.5	P11030	GS=LOC100365425;Dbi Acyl-CoA-binding protein	7	153396	387665	234305	153247	383310	197744	153322	385488	216024	105.359	3079.66	25852.5	0.0687176	0.798899	11.9674	17.2262	18.5563	17.7208	-1.33012	0.494633
IPI00231106.5	P97532	GS=Mpst 3-mercaptopyruvate sulfurtransferase	6	9866.67	8447.5	10597.8	9269.83	9278	10811.6	9568.25	8862.75	10704.7	422.03	587.252	151.17	4.41073	6.62607	1.41218	13.224	13.1135	13.386	0.110501	0.161923
IPI00231134.5	P63245	GS=Gnb2l1 Guanine nucleotide-binding protein subunit beta-2-like 1	13	6535.31	5673.15	7164.73	6095.31	6126.77	7190.51	6315.31	5899.96	7177.62	311.127	320.758	18.23	4.92655	5.43661	0.253984	12.6246	12.5265	12.8093	0.0981484	0.184651
IPI00231192.5	P11517	GS=LOC689064;LOC100134871;Hbb Hemoglobin subunit beta-2	332	312256	132059	204661	311219	149136	252187	311738	140598	228424	733.425	12074.8	33606.1	0.23527	8.58822	14.7122	18.25	17.1012	17.8014	1.14876	-0.448621
IPI00231194.5	O08557	GS=Ddah1 N(G),N(G)-dimethylarginine dimethylaminohydrolase 1	3	7086.67	14318.3	6826.55	8365.67	17757	10119.3	7726.17	16037.7	8472.92	904.39	2431.51	2328.33	11.7055	15.1612	27.4797	12.9155	13.9692	13.0486	-1.05364	0.133106
IPI00231196.5	P31232	GS=Tagln Transgelin	3	138027	157085	173939	133981	173664	185580	136004	165375	179759	2860.95	11722.9	8231	2.10358	7.08869	4.5789	17.0533	17.3354	17.4557	-0.282086	0.402414
IPI00231197.6	Q07969	GS=Cd36 Platelet glycoprotein 4	95	23258	25821.4	23665.5	22818.9	27381.3	25034.8	23038.5	26601.3	24350.1	310.484	1102.99	968.27	1.34767	4.14639	3.97644	14.4918	14.6992	14.5716	-0.207453	0.0798848
IPI00231215.1	Q9QY17-2	GS=Pacsin2 Isoform 2 of Protein kinase C and casein kinase substrate in neurons 2 protein	5	4428	6105.6	4164.2	4211.8	6940.8	4244.53	4319.9	6523.2	4204.36	152.876	590.576	56.8	3.53889	9.05346	1.35098	12.0768	12.6714	12.0377	-0.594582	-0.039111
IPI00231229.9	P04906	GS=Gstp1 Glutathione S-transferase P	5	5418.6	6032.8	6218.15	5252	6863.4	6623.75	5335.3	6448.1	6420.95	117.804	587.323	286.8	2.20801	9.10846	4.46663	12.3814	12.6547	12.6486	-0.273305	0.267217
IPI00231260.5	O35244	GS=Prdx6 Peroxiredoxin-6	36	30400.5	64592.8	43956.3	30397.6	71525.2	45723.8	30399	68059	44840.1	2.07889	4901.95	1249.81	0.00683869	7.20251	2.78726	14.8917	16.0545	15.4525	-1.16276	0.560763
IPI00231261.7	P97700	GS=Slc25a11 Mitochondrial 2-oxoglutarate/malate carrier protein	9	47029.1	64863	41625	46560.7	71503.7	43404.1	46794.9	68183.3	42514.6	331.237	4695.66	1258	0.707849	6.88682	2.95899	15.5141	16.0571	15.3757	-0.543068	-0.138394
IPI00231264.7	P55159	GS=Pon1 Serum paraoxonase/arylesterase 1	3	1282.33	520.67	1271.4	1204	570.33	1303.46	1243.16	545.5	1287.43	55.3877	35.1149	22.67	4.45538	6.4372	1.76087	10.2798	9.09144	10.3303	1.18837	0.0504775
IPI00231275.7	P11762	GS=Lgals1 Galectin-1	45	35641.2	60259.8	53421.6	34528.6	69785.4	55036.7	35084.9	65022.6	54229.1	786.713	6735.62	1142.03	2.24231	10.3589	2.10593	15.0986	15.9887	15.7268	-0.89009	0.628218
IPI00231293.7	P47858	GS=Pfkm 6-phosphofructokinase, muscle type	2	48046	63502	56714	40334.5	72773	67476.2	44190.2	68137.5	62095.1	5452.85	6555.59	7610	12.3395	9.62111	12.2554	15.4314	16.0562	15.9222	-0.624721	0.490752
IPI00231302.5	P19527	GS=Nefl Neurofilament light polypeptide	57	35159.8	43253.5	32218.6	36188.3	46068.3	31786	35674	44660.9	32002.3	727.238	1990.41	305.859	2.03856	4.45671	0.95574	15.1226	15.4467	14.9659	-0.324138	-0.156698
IPI00231358.6	P62963	GS=Pfn1 Profilin-1	9	54970.9	66676.2	51322.2	54904.6	76501.8	56590.1	54937.7	71589	53956.1	46.9024	6947.72	3725	0.0853737	9.70501	6.90376	15.7455	16.1275	15.7195	-0.381941	-0.0260099
IPI00231359.3	P15651	GS=Acads Uncharacterized protein	48	61905.7	69850.8	55584.8	56892	72009.1	56304.2	59398.8	70930	55944.5	3545.23	1526.14	508.71	5.96852	2.15162	0.909312	15.8581	16.1141	15.7717	-0.255961	-0.0864374
IPI00231368.5	P11232	GS=Txn1 Thioredoxin	23	3688.96	5947.83	4383.42	3528.39	6127.35	4489.19	3608.68	6037.59	4436.3	113.54	126.94	74.79	3.14631	2.10249	1.68586	11.8173	12.5598	12.1151	-0.742504	0.297889
IPI00231369.5	P11507-2	GS=Atp2a2 Isoform SERCA2A of Sarcoplasmic/endoplasmic reticulum calcium ATPase 2	569	25078.5	28479	24244.4	24628.3	31709.4	27017.5	24853.4	30094.2	25631	318.283	2284.26	1960.82	1.28064	7.59036	7.6502	14.6012	14.8772	14.6456	-0.276044	0.0444445
IPI00231370.7	P50115	GS=S100a8 Protein S100-A8	6	98066.8	54070.8	71987	102124	64069	80930.3	100095	59069.9	76458.6	2868.62	7069.77	6323.84	2.86589	11.9685	8.27093	16.611	15.8501	16.2224	0.760878	-0.388622
IPI00231384.1	Q9JJ54-3	GS=Hnrpd Isoform 3 of Heterogeneous nuclear ribonucleoprotein D0	10	7657.7	8084.3	7148.53	7122.1	8880.1	7474.93	7389.9	8482.2	7311.73	378.726	562.716	230.8	5.12492	6.63408	3.15657	12.8513	13.0502	12.836	-0.198884	-0.0153425
IPI00231408.1	Q63537-2	GS=Syn2 Isoform IIb of Synapsin-2	5	2471.6	4391.6	2945.6	3298	5179.6	2220.6	2884.8	4785.6	2583.1	584.353	557.2	512.652	20.2563	11.6433	19.8464	11.4943	12.2245	11.3349	-0.730229	-0.159368
IPI00231411.7	P29418	GS=Atp5e ATP synthase subunit epsilon, mitochondrial	17	75888.4	90506.4	68858.2	90759.1	105210	84147	83323.7	97858.1	76502.6	10515.2	10396.9	10810.8	12.6197	10.6245	14.1313	16.3464	16.5784	16.2232	-0.231963	-0.123218
IPI00231418.5	P70615	GS=Lmnb1 Lamin-B1	2	10213	8046.5	9723.75	9840	8573.5	10585	10026.5	8310	10154.4	263.751	372.645	609	2.63054	4.4843	5.99741	13.2915	13.0206	13.3098	0.270898	0.0182839
IPI00231423.6	Q62930	GS=C9 Uncharacterized protein	3	4902.67	1183.67	4708.84	4846.67	1208	4866.29	4874.67	1195.84	4787.56	39.598	17.2039	111.33	0.812321	1.43865	2.3254	12.2511	10.2238	12.2251	2.02729	-0.0260126
IPI00231426.6	P16617	GS=Pgk1 Phosphoglycerate kinase 1	53	54502.3	121314	79288.1	51386	136115	84343.1	52944.1	128715	81815.6	2203.51	10465.7	3574.46	4.16196	8.13091	4.36892	15.6922	16.9738	16.3201	-1.28163	0.627905
IPI00231434.6	Q62658	GS=Fkbp1a Peptidyl-prolyl cis-trans isomerase FKBP1A	2	5712.5	8652.5	6442.13	5496.5	10270	7233.38	5604.5	9461.25	6837.76	152.735	1143.75	559.5	2.72522	12.0887	8.18251	12.4524	13.2078	12.7393	-0.755445	0.286938
IPI00231504.3	P10817	GS=Cox6a2 cytochrome c oxidase subunit 6A2, mitochondrial precursor	2	3056.5	4209.5	2593.29	2974	4614.5	2952.5	3015.25	4412	2772.9	58.3363	286.378	254	1.93471	6.49089	9.1601	11.5581	12.1072	11.4372	-0.549155	-0.120884
IPI00231506.5	P16290	GS=Pgam2 Phosphoglycerate mutase 2	9	107275	375326	184083	106489	431777	195628	106882	403551	189855	555.319	39917	8163.66	0.519563	9.89144	4.29994	16.7057	18.6224	17.5345	-1.91673	0.828882
IPI00231539.2	NP_001008218	GS=Psma7 Proteasome subunit alpha type	3	4954.33	4597.33	5393.36	4851.33	5042	5430.12	4902.83	4819.66	5411.74	72.832	314.429	26	1.48551	6.52388	0.480437	12.2594	12.2347	12.4019	0.0246819	0.142478
IPI00231611.7	P14408-1	GS=Fh1 Isoform Mitochondrial of Fumarate hydratase, mitochondrial	211	26118.8	34395	22595	26320.9	38133.2	26137.2	26219.9	36264.1	24366.1	142.885	2643.26	2504.67	0.54495	7.28893	10.2793	14.6784	15.1463	14.5726	-0.467882	-0.105784
IPI00231631.13	P15429	GS=Eno3 Beta-enolase	123	8701.46	15010.9	11489.5	8594.33	15826.6	11699.6	8647.9	15418.8	11594.5	75.7523	576.794	148.57	0.875963	3.74086	1.28138	13.0781	13.9124	13.5012	-0.834265	0.423021
IPI00231674.5	P61206	GS=Arf3 ADP-ribosylation factor 3	2	8449.5	8912.5	9062.32	8389	9834.5	9650.63	8419.25	9373.5	9356.48	42.78	651.952	416	0.508121	6.95527	4.44612	13.0395	13.1944	13.1917	-0.154896	0.152273
IPI00231677.5	P68511	GS=Ywhah 14-3-3 protein eta	17	52458.7	71837.1	65872.3	47758	77594.1	66132.1	50108.3	74715.6	66002.2	3323.86	4070.77	183.65	6.63335	5.44836	0.278248	15.6128	16.1891	16.0102	-0.576359	0.397464
IPI00231683.1	P12928-2	GS=Pklr Isoform L-type of Pyruvate kinase isozymes R/L	6	2931.17	6193.33	2748.83	3332.33	6832.17	2591.83	3131.75	6512.75	2670.33	283.663	451.728	111.016	9.05765	6.93606	4.15738	11.6128	12.6691	11.3828	-1.0563	-0.229951
IPI00231689.7	P23693	GS=Tnni3 Troponin I, cardiac muscle	156	102253	160467	123040	105920	182047	143328	104086	171257	133184	2593.06	15259.3	14345.8	2.49126	8.91021	10.7714	16.6674	17.3858	17.0231	-0.718381	0.355645
IPI00231714.3	P08461	GS=Dlat Dihydrolipoyllysine-residue acetyltransferase component of pyruvate dehydrogenase complex, mitochondrial	183	25522	28436.2	22330.4	25210.2	30064.8	23689.5	25366.1	29250.5	23010	220.49	1151.54	961.08	0.86923	3.93684	4.1768	14.6306	14.8362	14.49	-0.205558	-0.140644
IPI00231736.9	P09117	GS=Aldoc Fructose-bisphosphate aldolase C	10	264573	715755	225684	277775	811981	244759	271174	763868	235221	9335.14	68041.7	13488.6	3.44248	8.90752	5.73444	18.0489	19.543	17.8437	-1.4941	-0.205202
IPI00231736.9	P09117	GS=Aldoc Fructose-bisphosphate aldolase C	12	282608	680534	233457	271174	763868	245139	276891	722201	239298	8084.46	58925.9	8260.07	2.91973	8.1592	3.45179	18.079	19.462	17.8684	-1.38308	-0.21051
IPI00231737.5	P07943	GS=Akr1b1 Aldose reductase	7	96362.6	168020	124180	95856.9	195257	135787	96109.7	181639	129984	357.591	19259.6	8207.57	0.372065	10.6032	6.3143	16.5524	17.4707	16.988	-0.918318	0.435578
IPI00231742.5	P04762	GS=Cat Catalase	9	3703	3518.89	4220.62	3444.22	3918	4273.74	3573.61	3718.44	4247.18	182.985	282.213	37.56	5.12046	7.58955	0.884352	11.8032	11.8605	12.0523	-0.0573172	0.249123
IPI00231749.5	P16446	GS=Pitpna Phosphatidylinositol transfer protein alpha isoform	2	4034.5	4414.5	4868.34	3751.5	4873	4905.82	3893	4643.75	4887.08	200.111	324.208	26.5	5.14028	6.98161	0.542246	11.9267	12.1811	12.2548	-0.254408	0.328091
IPI00231767.5	P48500	GS=Tpi1 Triosephosphate isomerase	78	27271.8	69270.3	44978.6	27776.6	76536.1	46745.7	27524.2	72903.2	45862.1	356.912	5137.74	1249.54	1.29672	7.04734	2.72456	14.7484	16.1537	15.485	-1.40528	0.736601
IPI00231770.5	P09456	GS=Prkar1a cAMP-dependent protein kinase type I-alpha regulatory subunit	20	9633.55	11943	12238.5	9077.6	11771.1	12748.8	9355.58	11857.1	12493.6	393.116	121.587	360.85	4.20194	1.02544	2.88827	13.1916	13.5335	13.6089	-0.34185	0.417296
IPI00231783.5	P42123	GS=Ldhb L-lactate dehydrogenase B chain	176	25932.9	65954.2	43374.1	25384	73456.4	45335.2	25658.4	69705.3	44354.7	388.173	5304.79	1386.75	1.51285	7.61032	3.1265	14.6471	16.089	15.4368	-1.44184	0.789653
IPI00231788.5	P16409	GS=Myl3 Myosin light chain 3	841	95087.7	116249	99712.6	97275.7	126911	111921	96181.7	121580	105817	1547.18	7538.88	8632.79	1.6086	6.20076	8.15823	16.5535	16.8915	16.6912	-0.338071	0.137736
IPI00231812.6	P50753-2	GS=Tnnt2 Uncharacterized protein	276	95189.1	122428	104468	91376.8	135939	117312	93283	129184	110890	2695.73	9553.57	9081.75	2.88984	7.39534	8.18987	16.5093	16.9791	16.7588	-0.469738	0.249444
IPI00231927.11	Q05962	GS=Slc25a4 ADP/ATP translocase 1	349	94588.6	103819	83949.8	95339.6	119335	90150.9	94964.1	111577	87050.4	531.058	10971.2	4384.89	0.55922	9.83287	5.03719	16.5351	16.7677	16.4096	-0.232585	-0.125532
IPI00231929.7	P11980-1	GS=Pkm2 Isoform M1 of Pyruvate kinase isozymes M1/M2	37	43191.2	102655	65065.7	41154.1	113960	65475.6	42172.6	108307	65270.6	1440.43	7993.9	289.89	3.41556	7.38074	0.444135	15.364	16.7248	15.9941	-1.36075	0.630128
IPI00231963.5	P80254	GS=Ddt D-dopachrome decarboxylase	5	4247.8	5947.2	4948.73	3753.6	6229.2	5083.37	4000.7	6088.2	5016.05	349.452	199.404	95.2	8.73478	3.27526	1.89791	11.966	12.5718	12.2923	-0.605763	0.326299
IPI00231971.5	P07483	GS=Fabp3 Fatty acid-binding protein, heart	616	12941	40070.9	22177.1	12939.1	45798.8	23379.6	12940	42934.8	22778.3	1.37179	4050.22	850.33	0.0106011	9.43342	3.73307	13.6596	15.3899	14.4754	-1.73031	0.815821
IPI00231976.7	Q00729	GS=Hist1h2ba Histone H2B type 1-A	22	459129	466518	360058	435703	475310	412194	447416	470914	386126	16564.4	6217.01	36865.5	3.70223	1.3202	9.54755	18.7713	18.8451	18.5587	-0.0738465	-0.212545
IPI00231978.5	P29419	GS=Atp5i ATP synthase subunit e, mitochondrial	3	500869	625742	468490	506786	733116	511950	503828	679429	490220	4183.95	75925.1	30731	0.830433	11.1748	6.26882	18.9426	19.374	18.9031	-0.431392	-0.0395018
IPI00231982.1	P04937-2	GS=Fn1 Isoform 2 of Fibronectin	7	479	573	397.696	506.71	671.57	501.542	492.855	622.285	449.619	19.5939	69.6995	73.43	3.9756	11.2006	16.3316	8.94502	9.28143	8.81256	-0.336412	-0.132461
IPI00231997.6	Q63362	GS=Ndufa5 NADH dehydrogenase [ubiquinone] 1 alpha subcomplex subunit 5	55	34534.1	40169.6	36483.6	35106.8	46090.6	39490.7	34820.4	43130.1	37987.1	404.967	4186.74	2126.36	1.16302	9.70723	5.59758	15.0876	15.3964	15.2132	-0.308762	0.125577
IPI00232012.1	P38718-2	GS=Brp44 Isoform Short of Brain protein 44	6	79761.2	108144	79200.9	73266.8	119696	80194.9	76514	113920	79697.9	4592.19	8168.61	702.83	6.00177	7.1705	0.881868	16.2234	16.7977	16.2823	-0.574222	0.0588176
IPI00287835.7	P01946	GS=Hba-a2 Hemoglobin subunit alpha-1/2	446	257605	112028	173945	263608	127538	214059	260606	119783	194002	4244.86	10966.8	28364.2	1.62884	9.15554	14.6206	17.9915	16.8701	17.5657	1.12145	-0.425801
IPI00324019.1	P17475	GS=Serpina1 Alpha-1-antiproteinase	117	47906.9	16492.5	20211.8	47176.6	18386.4	21217.1	47541.7	17439.5	20714.4	516.358	1339.15	710.87	1.08611	7.67887	3.43176	15.5369	14.0901	14.3383	1.44684	-1.19856
IPI00324272.1	P02651	GS=Apoa4 Apolipoprotein A-IV	13	148125	62331.1	67570.1	153103	70766.8	78348.7	150614	66548.9	72959.4	3519.92	5964.93	7621.61	2.33704	8.96323	10.4464	17.2005	16.0221	16.1548	1.17837	-1.04569
IPI00324302.3	P17764	GS=Acat1 Acetyl-CoA acetyltransferase, mitochondrial	138	26568.4	26012.4	22356.8	26197.1	29527.1	24970.3	26382.7	27769.7	23663.5	262.528	2485.25	1848.02	0.995073	8.94951	7.80958	14.6873	14.7612	14.5304	-0.073919	-0.15693
IPI00324380.3	P02767	GS=Ttr Transthyretin	18	107280	22294.6	81382.8	102199	23682.2	82264.8	104739	22988.4	81823.8	3592.62	981.188	623.66	3.43006	4.2682	0.762199	16.6764	14.4886	16.3202	2.18783	-0.356209
IPI00324633.2	P10860	GS=Glud1 Glutamate dehydrogenase 1, mitochondrial	6	126404	141564	114055	125580	146014	122460	125992	143789	118258	582.302	3146.86	5942.67	0.462174	2.18852	5.02519	16.943	17.1336	16.8516	-0.190624	-0.0914006
IPI00324741.3	P11598	GS=Pdia3 Protein disulfide-isomerase A3	16	8015.31	6968.62	8741.85	7859.44	7681.88	9184.94	7937.38	7325.25	8963.4	110.217	504.351	313.31	1.38858	6.8851	3.49544	12.9544	12.8387	13.1298	0.115784	0.175384
IPI00324893.4	P63102	GS=Ywhaz 14-3-3 protein zeta/delta	12	35418.2	60164.1	46308.6	35726.4	68225.8	51485.5	35572.3	64194.9	48897.1	217.909	5700.46	3660.67	0.61258	8.87993	7.48648	15.1185	15.9702	15.5775	-0.851703	0.458992
IPI00324986.1	P50398	GS=Gdi1 Rab GDP dissociation inhibitor alpha	8	7705.88	8840.88	9268.88	7171.62	9620.38	9431.35	7438.75	9230.63	9350.11	377.779	551.19	114.88	5.07853	5.97131	1.22865	12.8608	13.1722	13.1908	-0.311369	0.329924
IPI00325135.3	P62260	GS=Ywhae 14-3-3 protein epsilon	11	38031.6	66408.4	50534.5	38335.7	74635.6	56058	38183.7	70522	53296.2	215.024	5817.57	3905.72	0.563131	8.24929	7.32832	15.2207	16.1058	15.7017	-0.885117	0.481077
IPI00325146.6	Q07936-1	GS=Anxa2 Isoform Short of Annexin A2	25	42274.3	46977.9	50956.4	41877.8	47444.3	46797.6	42076	47211.1	48877	280.382	329.795	2940.74	0.66637	0.698553	6.01662	15.3607	15.5268	15.5769	-0.166128	0.216157
IPI00325189.4	P19804	GS=Nme2 Nucleoside diphosphate kinase B	75	62458.5	140717	91708.2	58374.4	153338	99817.1	60416.4	147028	95762.7	2887.89	8924.48	5733.87	4.77997	6.06993	5.98758	15.8827	17.1657	16.5472	-1.28308	0.664522
IPI00325281.1	P62632	GS=Eef1a2 Elongation factor 1-alpha 2	37	43894.6	76995.8	62974.5	45366.7	82114.7	66619.2	44630.6	79555.3	64796.9	1040.95	3619.6	2577.16	2.33237	4.54979	3.97729	15.4457	16.2797	15.9836	-0.833923	0.53789
IPI00326135.1	Q924M6	GS=Aifm1 Apoptosis-inducing factor	4	38010.8	45079	36790.2	40015	49990.2	34122.5	39012.9	47534.6	35456.4	1417.22	3472.78	1886.38	3.6327	7.30579	5.3203	15.2517	15.5367	15.1138	-0.285028	-0.137905
IPI00326140.3	Q63041	GS=Pzp Alpha-1-macroglobulin	32	71936	33426.7	28043.9	73661.1	44434.7	37663.3	72798.5	38930.7	32853.6	1219.8	7783.85	6801.97	1.67559	19.9941	20.7039	16.1516	15.2486	15.0038	0.903002	-1.14786
IPI00326179.3	Q9WVH8	GS=Fbln5 Fibulin-5	2	3955	2792	4433.42	3602.5	3160.5	4509.09	3778.75	2976.25	4471.26	249.255	260.569	53.5	6.59623	8.75494	1.19653	11.8837	11.5393	12.1265	0.344413	0.242771
IPI00326305.3	P06685	GS=Atp1a1 Sodium/potassium-transporting ATPase subunit alpha-1	46	21934.7	27176.2	19509.9	23482.3	31752	21832.2	22708.5	29464.1	20671	1094.29	3235.55	1642.13	4.81886	10.9813	7.94411	14.4709	14.8467	14.3353	-0.375726	-0.135622
IPI00326433.11	P26772	GS=Hspe1 10 kDa heat shock protein, mitochondrial	102	73858.9	87499.6	68441.2	77328.7	98601	73394.5	75593.8	93050.3	70917.8	2453.55	7849.83	3502.5	3.2457	8.43612	4.93882	16.206	16.5057	16.1139	-0.299743	-0.0921197
IPI00326561.3	Q62651	GS=Ech1 Delta(3,5)-Delta(2,4)-dienoyl-CoA isomerase, mitochondrial	27	43745.9	55411.1	38171.5	42934.6	57956.4	40269.3	43340.2	56683.8	39220.4	573.676	1799.85	1483.37	1.32366	3.17525	3.78214	15.4034	15.7906	15.2593	-0.387228	-0.144103
IPI00327144.7	P45592	GS=Cfl1 Cofilin-1	15	10403.9	15072.5	9651.93	10289.6	17333.2	10278.9	10346.7	16202.8	9965.43	80.8011	1598.58	443.356	0.780933	9.86604	4.44894	13.3369	13.984	13.2827	-0.647071	-0.0541716
IPI00327469.1	P24090	GS=Ahsg Alpha-2-HS-glycoprotein	81	27187.8	10602	12615.8	26873	11484	14756.3	27030.4	11043	13686.1	222.647	623.682	1513.53	0.82369	5.64778	11.0589	14.7223	13.4308	13.7404	1.29145	-0.981876
IPI00327630.1	P38650	GS=Dync1h1 Cytoplasmic dynein 1 heavy chain 1	11	7278.73	7354.64	6925.44	6750.64	7848.27	8011.17	7014.68	7601.45	7468.31	373.416	349.049	767.73	5.32335	4.59187	10.2798	12.7762	12.8921	12.8666	-0.115897	0.0904026
IPI00331760.1	Q7TPK6	GS=Wnk4 Serine/threonine-protein kinase WNK4	2	18873	25437.5	16266	14695	22752	16475.5	16784	24094.8	16370.8	2954.29	1898.94	148.139	17.6018	7.88112	0.9049	14.0348	14.5564	13.9988	-0.521632	-0.0359662
IPI00337099.2	B1WC61;Q7TSP3	GS=Acad9 Uncharacterized protein	12	6689.58	5699.25	7314.28	6394.17	6400.92	7473.96	6541.88	6050.09	7394.12	208.886	496.156	112.91	3.19307	8.2008	1.52702	12.6755	12.5627	12.8522	0.112749	0.176675
IPI00337168.5	Q7TPB1	GS=Cct4 T-complex protein 1 subunit delta	4	1440.25	1327	1501.69	1477	1316.25	1670.69	1458.62	1321.62	1586.19	25.9862	7.6014	119.5	1.78155	0.575155	7.53376	10.5104	10.3681	10.6314	0.142296	0.12096
IPI00339124.3	P07340	GS=Atp1b1 Sodium/potassium-transporting ATPase subunit beta-1	6	66032.7	87737.5	107736	70827.2	94395.3	113673	68429.9	91066.4	110705	3390.22	4707.8	4198.34	4.9543	5.16963	3.79238	16.0623	16.4746	16.7564	-0.412292	0.694016
IPI00339148.2	P63039	GS=Hspd1 60 kDa heat shock protein, mitochondrial	542	29669.9	31071.7	28727.5	29059.3	35047.7	30738.7	29364.6	33059.7	29733.1	431.724	2811.46	1422.14	1.47022	8.50418	4.78302	14.8418	15.0128	14.8598	-0.170995	0.0179898
IPI00339167.5	Q6P9V9	GS=Tuba1b Uncharacterized protein	122	15610.6	19504.4	17352.1	15363.4	21523.9	18614.8	15487	20514.2	17983.5	174.811	1428.04	892.92	1.12876	6.96127	4.96523	13.9188	14.3243	14.1344	-0.405562	0.215612
IPI00357924.1	Q68FX0	GS=Idh3B Isocitrate dehydrogenase [NAD] subunit beta, mitochondrial	6	94693	112320	81545.9	92821	120030	90173.1	93757	116175	85859.5	1323.7	5451.44	6100.34	1.41185	4.69243	7.10503	16.5166	16.8259	16.3897	-0.309302	-0.126949
IPI00358015.1	D4A4P3	GS=Ndufb3 Uncharacterized protein	12	36304.4	40667	29777.3	32049.3	40866.6	30013.2	34176.9	40766.8	29895.3	3008.8	141.124	166.821	8.80362	0.346175	0.558016	15.0607	15.3151	14.8676	-0.254374	-0.193102
IPI00358033.1	Q66HF1	GS=Ndufs1 NADH-ubiquinone oxidoreductase 75 kDa subunit, mitochondrial	232	34249.3	39696.2	28267.8	34374.8	44168.4	31665.1	34312.1	41932.3	29966.4	88.7348	3162.34	2402.24	0.258611	7.54154	8.01644	15.0664	15.3558	14.8711	-0.289346	-0.19537
IPI00358163.4	ENSRNOP00000013816	GS=Slc25a13 solute carrier family 25, member 13	9	45609.3	45893.2	37838.8	42849.7	48831	40479.6	44229.5	47362.1	39159.2	1951.37	2077.32	1867.34	4.41193	4.38605	4.76859	15.4327	15.5314	15.2571	-0.0987244	-0.175659
IPI00358405.3	Q80UL0	GS=Myom2 myomesin 2	58	33358.3	47080.9	34324.5	34732.4	50161.2	38776.9	34045.3	48621.1	36550.7	971.657	2178.12	3148.31	2.85401	4.47978	8.61353	15.0552	15.5693	15.1576	-0.514124	0.102443
IPI00358406.2	Q5U302	GS=Ctnna1 Uncharacterized protein	8	3759.75	3565.25	3949.84	3449.5	4000.25	4107.71	3604.62	3782.75	4028.78	219.38	307.591	111.63	6.08607	8.13142	2.77082	11.8156	11.8852	11.9761	-0.0695863	0.160493
IPI00358441.1	Q5BK63	GS=Ndufa9 NADH dehydrogenase [ubiquinone] 1 alpha subcomplex subunit 9, mitochondrial	15	125918	136974	110178	117101	149744	115022	121509	143359	112600	6234.56	9030.23	3425.6	5.13094	6.29902	3.04228	16.8907	17.1293	16.7808	-0.238569	-0.109859
IPI00358463.1	Q5M860	GS=Arhgdib Uncharacterized protein	2	76029	48547	52662.2	73352.5	53952	58659.2	74690.8	51249.5	55660.7	1892.57	3821.91	4240.5	2.53388	7.45746	7.61849	16.1886	15.6453	15.7644	0.543392	-0.424271
IPI00358498.2	Q5U2X8	GS=Acot9 Uncharacterized protein	2	6134	4917	6511.36	5742.5	5207.5	6783.6	5938.25	5062.25	6647.48	276.832	205.415	192.5	4.66185	4.05777	2.89583	12.5358	12.3056	12.6986	0.230259	0.16277
IPI00358757.5	D4AB01	GS=Hint2 histidine triad nucleotide binding protein 2	5	2315.2	2136	2306.25	2152.4	2238.2	2318.13	2233.8	2187.1	2312.19	115.117	72.2663	8.4	5.15341	3.30421	0.363293	11.1253	11.0948	11.175	0.0304808	0.0497574
IPI00359074.1	Q5XID1	GS=Ciapin1 Anamorsin	2	2115	2395.5	2568.63	2092.5	2359.5	3164.01	2103.75	2377.5	2866.32	15.9099	25.4558	421	0.756264	1.0707	14.6878	11.0387	11.2152	11.485	-0.176482	0.446238
IPI00359098.3	D4A3B7	GS=- Uncharacterized protein	3	76927.3	53903	22028.6	68015.7	60803	25092.8	72471.5	57353	23560.7	6301.5	4879.04	2166.66	8.69514	8.50703	9.19608	16.1451	15.8076	14.5241	0.337545	-1.62103
IPI00360075.2	Q5SGE0	GS=Lrpprc Leucine-rich PPR motif-containing protein, mitochondrial	9	5088.56	3637.22	4967.54	4889.56	3862.89	5043.28	4989.06	3750.05	5005.41	140.714	159.573	53.56	2.82046	4.25521	1.07004	12.2846	11.8727	12.2893	0.411856	0.00472046
IPI00360307.4	XP_233942	GS=Efr3b EFR3 homolog B	3	13116.3	12001	14164.7	11328	11093	16160.3	12222.2	11547	15162.5	1264.54	642.053	1411.14	10.3463	5.56034	9.30681	13.5772	13.4952	13.8882	0.0819818	0.311008
IPI00360340.3	Q641Z6	GS=Ehd1 EH domain-containing protein 1	2	33201.5	46745.5	31709.4	35859	43498.5	36608.9	34530.2	45122	34159.1	1879.14	2295.98	3464.5	5.442	5.08837	10.1422	15.0756	15.4615	15.06	-0.38597	-0.0155891
IPI00360356.1	D3ZRN3	GS=Actbl2 Uncharacterized protein	202	123598	115809	131219	117202	127216	132224	120400	121513	131722	4522.99	8065.57	711.03	3.75664	6.63764	0.539798	16.8775	16.8907	17.0071	-0.0132736	0.129659
IPI00360767.3	D3ZWC6	GS=Sntb1 Uncharacterized protein	4	2817	2653.75	2832.79	2652.75	2919.25	2842.69	2734.88	2786.5	2837.74	116.142	187.737	7	4.24671	6.73737	0.246675	11.4173	11.4442	11.4705	-0.0269793	0.0532665
IPI00360930.2	B0BNN3	GS=Car1 Carbonic anhydrase 1	8	14086.9	13170.4	14013	14240.4	14255.8	15584.2	14163.6	13713.1	14798.6	108.541	767.472	1111	0.766335	5.59665	7.50748	13.7899	13.7433	13.8532	0.04664	0.0632679
IPI00361106.5	ENSRNOP00000000737	GS=- Uncharacterized protein (Fragment)	3	4426.67	4923.67	5154.92	4651.67	5654.33	5637.65	4539.17	5289	5396.28	159.099	516.655	341.34	3.50502	9.76847	6.32546	12.1482	12.3688	12.3978	-0.220566	0.249538
IPI00361208.4	A0JPQ4	GS=Trim72 Tripartite motif-containing protein 72	3	50401	70919.7	66590.7	40734.3	78654	68123.7	45567.7	74786.8	67357.2	6835.37	5469	1084	15.0005	7.31278	1.60933	15.4757	16.1905	16.0395	-0.714774	0.563822
IPI00361301.4	ENSRNOP00000014917	GS=Lama2 laminin, alpha 2	15	3640.6	5045.2	4071.82	3603.27	5252.13	4220.41	3621.93	5148.66	4146.11	26.3963	146.322	105.07	0.72879	2.84193	2.53418	11.8225	12.33	12.0175	-0.507438	0.194999
IPI00361504.3	B2GUZ6	GS=Rtn4ip1 Uncharacterized protein	2	6862.5	5947.5	6971.34	6621.5	6438.5	7471.26	6742	6193	7221.3	170.413	347.189	353.5	2.52763	5.60616	4.89524	12.719	12.5964	12.818	0.122538	0.0990824
IPI00361686.5	O35796	GS=C1qbp Complement component 1 Q subcomponent-binding protein, mitochondrial	45	37777.5	48378.2	36015.5	37026.4	56571.1	40437.2	37402	52474.7	38226.3	531.073	5793.29	3126.58	1.41991	11.0402	8.17912	15.1908	15.6793	15.2223	-0.488507	0.0314532
IPI00361815.3	D3ZDS1	GS=- Uncharacterized protein	76	21862.7	38518.7	31971.5	21989.3	43296	35557.9	21926	40907.4	33764.7	89.5056	3378.01	2535.96	0.408216	8.25771	7.51069	14.4204	15.3201	15.0432	-0.899717	0.622871
IPI00361887.1	D4AEC0	GS=LOC685909 Histone H2A	13	73235.9	76096.5	77731.8	72501.8	84517.1	82864.1	72868.8	80306.8	80298	519.122	5954.33	3629.07	0.712407	7.41447	4.5195	16.153	16.2932	16.2931	-0.14022	0.140061
IPI00361888.3	Q63429	GS=Ubc Polyubiquitin-C	42	139578	231092	145101	139529	264870	156648	139554	247981	150874	34.5775	23884.5	8164.9	0.0247773	9.63158	5.41172	17.0905	17.9199	17.203	-0.829414	0.112531
IPI00361921.3	D3ZIE1	GS=RGD1566369 40S ribosomal protein S8	4	10322.8	14840.5	11015.2	12154.2	16448.5	12456.5	11238.5	15644.5	11735.9	1295.07	1137.03	1019.12	11.5235	7.26791	8.68378	13.4562	13.9334	13.5186	-0.477206	0.0624759
IPI00362014.6	Q3B7U7;Q498D4	GS=Tln1 talin-1	11	63138.4	58297.9	73937.6	63176.4	66821.8	79964.6	63157.4	62559.9	76951.1	26.8064	6027.31	4261.73	0.0424438	9.63448	5.53823	15.9467	15.9329	16.2317	0.0137145	0.28499
IPI00362131.3	Q9Z1Y3	GS=Cdh2 Cadherin-2	2	92806	128090	88947	86967	133853	99980	89886.5	130972	94463.5	4128.8	4075.06	7801.5	4.59334	3.11141	8.25875	16.4558	16.9989	16.5275	-0.543077	0.0716523
IPI00362160.1	Q4QRB4	GS=Tubb3 Tubulin beta-3 chain	37	17175.6	19409	18872.3	15789.6	20618.1	19133.9	16482.6	20013.5	19003.1	980.071	855.005	184.98	5.94609	4.27214	0.973422	14.0087	14.2887	14.2139	-0.280031	0.205287
IPI00362243.7	P29411	GS=Ak3 GTP:AMP phosphotransferase, mitochondrial	4	2885.25	2846.75	2859.87	2746	2750.5	3054.67	2815.62	2798.62	2957.27	98.4646	68.059	137.75	3.49708	2.43187	4.65801	11.4592	11.4505	11.5301	0.00873701	0.0708106
IPI00362298.1	D4A5L9	GS=LOC690675;LOC684936 Uncharacterized protein	92	142183	216473	168574	137360	248512	174044	139771	232493	171309	3410.22	22655	3867.77	2.43986	9.74437	2.25777	17.0927	17.8268	17.3862	-0.734119	0.293532
IPI00362395.5	B0BNE5	GS=Esd S-formylglutathione hydrolase	5	283.8	240.6	249.128	215	215.8	336.244	249.4	228.2	292.686	48.6489	17.5362	61.6	19.5064	7.6846	21.0464	7.96232	7.83415	8.19321	0.128163	0.230893
IPI00362416.3	Q66H98	GS=Sdpr Serum deprivation-response protein	2	171215	188934	162477	163404	220088	168696	167310	204511	165586	5523.21	22028.9	4397.5	3.30119	10.7715	2.65571	17.3522	17.6418	17.3372	-0.289661	-0.0149358
IPI00362425.1	Q4PP99	GS=Tnnc1 Cardiac troponin C	203	24502.9	34251.6	24516.7	24073.5	38943.2	26555.8	24288.2	36597.4	25536.2	303.66	3317.48	1441.9	1.25024	9.0648	5.64648	14.568	15.1595	14.6403	-0.591486	0.0722914
IPI00362610.1	D3ZE15	GS=- Uncharacterized protein	17	30661.1	34473.7	24386.3	30694.5	39597.6	27458.6	30677.8	37035.6	25922.5	23.582	3623.13	2172.47	0.07687	9.78282	8.38064	14.9049	15.1766	14.6619	-0.27172	-0.242992
IPI00362791.3	D4AA63	GS=Ubqln2 Uncharacterized protein	4	17242.5	12776.8	8338.7	13999.2	13338.2	12036.9	15620.9	13057.5	10187.8	2293.32	397.04	2615	14.6811	3.04071	25.668	13.9312	13.6726	13.3146	0.258597	-0.616635
IPI00362817.4	D3ZEY0	GS=- Uncharacterized protein	3	3370	3151.33	3415.17	3174	3395.67	3617.88	3272	3273.5	3516.52	138.593	172.774	143.34	4.23573	5.27797	4.07618	11.676	11.6766	11.7799	-0.000661231	0.103978
IPI00362927.1	Q5XIF6	GS=Tuba4a Tubulin alpha-4A chain	122	16197.4	20896.4	18873.3	15918.5	22970.7	19962.5	16058	21933.5	19417.9	197.226	1466.78	770.23	1.22821	6.68739	3.9666	13.971	14.4209	14.2451	-0.449848	0.274096
IPI00362949.1	P20788	GS=Uqcrfs1 Cytochrome b-c1 complex subunit Rieske, mitochondrial	69	60911.8	65042.6	53797.1	60818.6	74631.2	56448.8	60865.2	69836.9	55122.9	65.8953	6780.21	1875.01	0.108264	9.70864	3.40151	15.8933	16.0917	15.7504	-0.198371	-0.142965
IPI00362992.5	P51650-1	GS=Aldh5a1 aldehyde dehydrogenase 5 family, member A1 isoform 3	5	4595	3875.6	4741.09	4561.6	4120.4	4928.62	4578.3	3998	4834.86	23.6174	173.1	132.6	0.515854	4.32966	2.74258	12.1606	11.9651	12.2393	0.195534	0.0786611
IPI00363022.4	D3ZCV0	GS=Actn2 actinin alpha 2	266	34305.9	47236.1	35674.4	33576.3	52354.4	40361.6	33941.1	49795.2	38018	515.898	3619.21	3314.39	1.51998	7.26819	8.71795	15.0507	15.6037	15.2144	-0.552976	0.163651
IPI00363265.3	P48721	GS=Hspa9 Stress-70 protein, mitochondrial	262	24418.2	28175.3	21343.2	23272.7	31560.7	24108.5	23845.4	29868	22725.9	809.948	2393.83	1955.38	3.39666	8.0147	8.60421	14.5414	14.8663	14.472	-0.324888	-0.0693794
IPI00363395.2	Q62636	GS=Rap1b Ras-related protein Rap-1b	2	1191.5	1653.5	1024.64	1108	1787	1110.2	1149.75	1720.25	1067.42	59.0434	94.3988	60.5	5.13533	5.4875	5.66786	10.1671	10.7484	10.0599	-0.581298	-0.107188
IPI00363482.2	B1WBN6;Q4VFZ4	GS=Katnb1 Katanin p80 subunit B1	2	2547.88	9781.55	3067.86	3007.46	12117.1	4249.07	2777.67	10949.3	3658.46	324.966	1651.49	835.241	11.6992	15.0831	22.8304	11.4397	13.4186	11.837	-1.9789	0.397363
IPI00363482.2	B1WBN6;Q4VFZ4	GS=Katnb1 Uncharacterized protein	3	3175.67	8926.67	3459.33	2777.67	10949.3	4182.67	2976.67	9938	3821	281.428	1430.24	511.479	9.45447	14.3916	13.386	11.5395	13.2787	11.8997	-1.73926	0.360251
IPI00363849.2	P97552	GS=Lamc1 laminin, gamma 1	17	3609.24	4416.47	3897.47	3361.82	4724.94	4012.19	3485.53	4570.7	3954.83	174.952	218.121	81.12	5.01939	4.77216	2.05116	11.7672	12.1582	11.9494	-0.391039	0.182238
IPI00364060.1	D3ZE63	GS=LOC679748 Uncharacterized protein	23	5919.13	7116.35	5182.26	5667	8509.78	4845.87	5793.07	7813.07	5014.07	178.283	985.304	237.864	3.07752	12.611	4.74393	12.5001	12.9317	12.2918	-0.431562	-0.208346
IPI00364189.2	A0JPM9	GS=Eif3j Eukaryotic translation initiation factor 3 subunit J	3	4600.67	6455.67	5338.58	4379	7032	5822.24	4489.84	6743.84	5580.41	156.744	407.527	342	3.49109	6.04295	6.12858	12.1324	12.7194	12.4462	-0.586907	0.313708
IPI00364298.1	B0BNB9	GS=Htra2 Uncharacterized protein	3	277.33	330.67	279.265	299.67	349.33	313.673	288.5	340	296.469	15.7968	13.1946	24.33	5.47548	3.88077	8.2066	8.17243	8.40939	8.21174	-0.236963	0.0393085
IPI00364311.1	Q6P6V0	GS=Gpi Glucose-6-phosphate isomerase	34	15277.6	19668.1	19176.5	14685.2	21494.6	19614.9	14981.4	20581.3	19395.7	418.897	1291.51	310.03	2.79611	6.27515	1.59845	13.8709	14.329	14.2434	-0.458162	0.372561
IPI00364321.3	Q68FU3	GS=Etfb Electron transfer flavoprotein subunit beta	81	76101.9	82931.9	73819.1	74591.8	93360.6	79922.2	75346.8	88146.2	76870.6	1067.76	7374.23	4315.61	1.41713	8.36591	5.61412	16.2013	16.4276	16.2301	-0.226352	0.028886
IPI00364390.1	Q5HZA9	GS=Tmem126a Transmembrane protein 126A	2	4482.5	4575.5	5440.59	4261.5	4624.5	5726.97	4372	4600	5583.78	156.271	34.6482	202.5	3.57435	0.753222	3.62658	12.0941	12.1674	12.447	-0.0733405	0.352948
IPI00364599.4	ENSRNOP00000041710	GS=Cacna1b Uncharacterized protein	2	6123.5	9139.5	7469.5	5617	8160	9385.5	5870.25	8649.75	8427.5	358.15	692.611	1354.82	6.1011	8.0073	16.0761	12.5192	13.0784	13.0409	-0.559236	0.521683
IPI00364621.2	Q5XI77	GS=Anxa11 Uncharacterized protein	4	10347.2	9100.5	11381.4	10204	9730.75	11812.4	10275.6	9415.62	11596.9	101.293	445.654	304.75	0.98576	4.73313	2.62786	13.3269	13.2008	13.5014	0.126097	0.174511
IPI00364777.1	Q5XIN6	GS=Letm1 LETM1 and EF-hand domain-containing protein 1, mitochondrial	5	84524.8	91034.2	66442	85323.2	100327	75616	84924	95680.7	71029	564.554	6571.14	6487	0.664776	6.86778	9.13289	16.3739	16.5459	16.1161	-0.172056	-0.257764
IPI00365149.2	Q68FT1	GS=Coq9 Ubiquinone biosynthesis protein COQ9, mitochondrial	22	11119.2	12074.5	12212.5	11117.3	14184.9	12834.4	11118.2	13129.7	12523.5	1.35057	1492.21	439.73	0.0121474	11.3652	3.51125	13.4406	13.6805	13.6123	-0.239908	0.171709
IPI00365170.1	D3ZLT1	GS=Ndufb7 Uncharacterized protein	148	4981.59	5220.77	4470	4897.59	5654.73	4600.78	4939.59	5437.75	4535.39	59.397	306.856	92.48	1.20247	5.64307	2.03908	12.2702	12.4088	12.147	-0.138619	-0.123165
IPI00365217.1	Q4KM73	GS=Cmpk1 UMP-CMP kinase	4	7454.75	11491.8	8855.34	7067	12107.2	9856.25	7260.88	11799.5	9355.8	274.181	435.224	707.75	3.77614	3.6885	7.56483	12.8259	13.5264	13.1916	-0.70051	0.365718
IPI00365241.4	B5DEI2	GS=Lao1 Uncharacterized protein	5	717.8	1215.2	643.6	760.8	1445.6	657.8	739.3	1330.4	650.7	30.4056	162.917	10.0409	4.11275	12.2457	1.54309	9.53002	10.3776	9.34585	-0.847628	-0.184167
IPI00365286.3	P85972	GS=Vcl Vinculin	24	41950.7	62082.7	44184.1	41367.1	65675.3	44873.8	41658.9	63879	44529	412.689	2540.34	487.71	0.990638	3.9768	1.09526	15.3463	15.9631	15.4425	-0.616717	0.0961196
IPI00365423.1	O35511;Q5XI34	GS=Ppp2r1a Uncharacterized protein	2	4112.5	4846	4253.31	3865	4102	4920.82	3988.75	4474	4587.07	175.009	526.087	472	4.38756	11.7588	10.2898	11.9617	12.1273	12.1634	-0.165629	0.201635
IPI00365542.4	D3ZQN7	GS=- Uncharacterized protein	2	88363.5	130718	93927.2	86339	140750	102332	87351.2	135734	98129.5	1431.54	7093.34	5943	1.63883	5.2259	6.05628	16.4145	17.0504	16.5824	-0.635885	0.167859
IPI00365545.1	Q6P6R2	GS=Dld Dihydrolipoyl dehydrogenase, mitochondrial	83	43002.3	45416	40423	43508.8	50951.7	42730.1	43255.5	48183.8	41576.5	358.121	3914.32	1631.37	0.82792	8.12372	3.92378	15.4006	15.5563	15.3435	-0.155665	-0.0571148
IPI00365663.1	P11960	GS=Bckdha 2-oxoisovalerate dehydrogenase subunit alpha, mitochondrial	2	2001.5	1959.5	1901.16	1694.5	2061.5	2132.38	1848	2010.5	2016.77	217.082	72.1249	163.5	11.7468	3.58741	8.10701	10.8517	10.9733	10.9778	-0.12159	0.126083
IPI00365897.2	D4A7L4	GS=Ndufb11 Uncharacterized protein	16	20258.7	18835.2	21085.6	18905.7	20302.4	21612.5	19582.2	19568.8	21349	956.715	1037.42	372.56	4.88564	5.30138	1.74509	14.2573	14.2563	14.3819	0.000985724	0.124628
IPI00365929.1	Q63081	GS=Pdia6 protein disulfide-isomerase A6	4	1193.75	984	1181.99	1046.75	1012.5	1186.59	1120.25	998.25	1184.29	103.945	20.1525	3.25	9.27871	2.01879	0.274426	10.1296	9.96326	10.2098	0.166348	0.0802043
IPI00366081.3	Q4QQR7	GS=Dsp Uncharacterized protein	4	14374.5	13890.5	17943.2	15714.8	15069.5	18421.9	15044.6	14480	18182.6	947.7	833.679	338.5	6.29926	5.75745	1.86167	13.877	13.8218	14.1503	0.0551865	0.273309
IPI00366206.5	ENSRNOP00000010117	GS=Ndufa12 NADH dehydrogenase (ubiquinone) 1 alpha subcomplex, 12	12	19920.8	22820.8	17978.9	19473.4	26312.3	18133.9	19697.1	24566.5	18056.4	316.31	2468.92	109.59	1.60587	10.0499	0.606931	14.2657	14.5844	14.1402	-0.318713	-0.125471
IPI00366218.3	Q5XIM9	GS=Cct2 T-complex protein 1 subunit beta	5	2028.4	1494	2026.53	1904.2	1689.8	2054.25	1966.3	1591.9	2040.39	87.8227	138.452	19.6	4.46639	8.69725	0.9606	10.9413	10.6365	10.9946	0.304734	0.0533618
IPI00366416.2	D3ZFQ8	GS=Cyc1 Uncharacterized protein	73	51337.4	55016.2	43534.4	50280.3	59784.5	48396.3	50808.8	57400.4	45965.4	747.468	3371.69	3437.87	1.47114	5.87399	7.47926	15.6328	15.8088	15.4883	-0.175981	-0.144533
IPI00366906.3	D3ZEF4	GS=Cul7 rCG64568-like isoform 3	2	1650.5	2289	1417	1899.5	2306	1363.5	1775	2297.5	1390.25	176.07	12.0208	37.8302	9.91941	0.523213	2.72111	10.7936	11.1658	10.4411	-0.372246	-0.352475
IPI00367152.1	P19234	GS=Ndufv2 NADH dehydrogenase [ubiquinone] flavoprotein 2, mitochondrial	72	53353.9	61026.1	55080.7	51093.7	68727	59271.4	52223.8	64876.6	57176	1598.21	5445.37	2963.26	3.06031	8.39343	5.1827	15.6724	15.9854	15.8031	-0.31299	0.130702
IPI00367286.2	B1PRL5	GS=Murc Muscle-related coiled-coil protein	12	4866	6469	6021.1	4528.17	7220.33	6369.7	4697.09	6844.66	6195.4	238.882	531.271	246.5	5.08575	7.76182	3.97876	12.1975	12.7408	12.597	-0.543214	0.399432
IPI00367331.3	B2GV54	GS=Aadacl1 Neutral cholesterol ester hydrolase 1	2	1163.5	1224.5	1366.82	1181	1187	1404.3	1172.25	1205.75	1385.56	12.3744	26.5165	26.5	1.05561	2.19917	1.91259	10.1951	10.2357	10.4363	-0.0406505	0.241187
IPI00367393.2	D3ZVS2	GS=L2hgdh Uncharacterized protein	3	38867	44009	51255	39613.7	44890.7	47696.7	39240.3	44449.8	49475.8	527.975	623.435	2516.12	1.34549	1.40256	5.08555	15.26	15.4399	15.5944	-0.179841	0.334387
IPI00368005.2	Q5EIC4	GS=Irf2bpl Interferon regulatory factor 2-binding protein-like	2	5653.5	10487.5	8089.5	3690	10587.5	7158.5	4671.75	10537.5	7624	1388.4	70.7107	658.316	29.7191	0.671038	8.63479	12.1897	13.3632	12.8963	-1.1735	0.706585
IPI00368326.5	P27321-1	GS=Cast Isoform 1 of Calpastatin	3	3109.33	4146.67	3700.12	2996.67	4027	3727.94	3053	4086.84	3714.03	79.6626	84.6195	19.67	2.60932	2.07054	0.529614	11.576	11.9968	11.8588	-0.420756	0.282757
IPI00368347.2	Q5U300	GS=Uba1 Ubiquitin-like modifier-activating enzyme 1	4	4889	4639.75	5385.59	4652.75	5194.75	5753.64	4770.88	4917.25	5569.61	167.054	392.444	260.25	3.50154	7.98097	4.67268	12.22	12.2636	12.4434	-0.0435978	0.223324
IPI00368570.5	D4A3J5	GS=Hrc Uncharacterized protein	7	4576.57	4313.57	5639.84	4162.71	4895.71	5719.85	4369.64	4604.64	5679.84	292.643	411.635	56.57	6.69719	8.93957	0.995978	12.0933	12.1689	12.4716	-0.0755739	0.378337
IPI00368608.2	D3Z9M7;Q5M842	GS=IgG-2a IgG-2a protein	2	120730	52780	87259.5	117672	53707.5	93124.2	119201	53243.8	90191.8	2162.33	655.842	4147	1.81402	1.23177	4.59798	16.863	15.7003	16.4607	1.16271	-0.402328
IPI00368704.3	ENSRNOP00000019892	GS=Cpamd8 similar to Murinoglobulin 1 homolog	143	70779.4	24690.4	29152.6	72795.3	26800.4	33787.6	71787.3	25745.4	31470.1	1425.42	1491.97	3277.45	1.98562	5.7951	10.4145	16.1314	14.652	14.9417	1.47941	-1.18975
IPI00369006.3	Q4G069	GS=Fam82b Regulator of microtubule dynamics protein 1	12	4032.08	3784.25	4542.9	3876.08	4314.83	4761.75	3954.08	4049.54	4652.33	110.309	375.177	154.75	2.78974	9.26467	3.32629	11.9491	11.9835	12.1837	-0.034416	0.234611
IPI00369093.1	Q5M9I5	GS=Uqcrh Cytochrome b-c1 complex subunit 6, mitochondrial	42	43134	52626.5	39110.7	43189.2	58309	47270	43161.6	55467.7	43190.4	39.0252	4018.15	5769.54	0.0904165	7.24412	13.3584	15.3975	15.7594	15.3984	-0.3619	0.000960573
IPI00369195.3	D4A830	GS=Ppa2 Uncharacterized protein	3	4036	4129.33	4345.27	3694	4255.67	4409.86	3865	4192.5	4377.56	241.831	89.3359	45.67	6.25693	2.13085	1.04327	11.9163	12.0336	12.0959	-0.117342	0.179659
IPI00369217.1	Q5XHZ0	GS=Trap1 Heat shock protein 75 kDa, mitochondrial	5	5352.4	4444.2	5697.07	5164.2	4885.2	5973.12	5258.3	4664.7	5835.1	133.077	311.834	195.2	2.53081	6.68498	3.34527	12.3604	12.1876	12.5105	0.172812	0.15016
IPI00369397.5	D3ZXP3	GS=H2afx Histone H2A	14	75771.6	78025.2	80909.9	76166.5	86961.6	86408.5	75969.1	82493.4	83659.2	279.208	6318.96	3888.07	0.367529	7.65996	4.64751	16.2131	16.332	16.3522	-0.118866	0.139112
IPI00369582.5	D3ZGP9	GS=Dhrs7c Uncharacterized protein	4	2273	2228.75	2668.37	2277.75	2459.5	2702.66	2275.38	2344.12	2685.51	3.35876	163.165	24.25	0.147613	6.96059	0.902993	11.1519	11.1948	11.391	-0.0429452	0.239094
IPI00369635.3	Q5PQK5;Q5WQV5	GS=Rdx Radixin	7	6047.86	6591.43	7738.13	5868	7186.29	7817.32	5957.93	6888.86	7777.72	127.18	420.63	56	2.13464	6.10594	0.720005	12.5406	12.75	12.9251	-0.209454	0.384537
IPI00370372.2	B2RYS8	GS=Ndufb8 Uncharacterized protein	21	20944.2	22756.5	19386	20452.9	25666.3	19622	20698.6	24211.4	19504	347.43	2057.55	166.86	1.67852	8.49825	0.855517	14.3372	14.5634	14.2515	-0.226157	-0.0857613
IPI00370681.1	Q3T1K5	GS=Capza2 F-actin-capping protein subunit alpha-2	9	11873.6	10282.4	12863.8	10965.7	11453.7	13296.4	11419.6	10868.1	13080.1	641.975	828.185	305.89	5.62169	7.62036	2.33859	13.4792	13.4078	13.6751	0.0714202	0.195859
IPI00370815.4	D4ACB8	GS=Cct8 Uncharacterized protein	6	2207.17	1957.83	2515.31	2096	2185.17	2533.46	2151.59	2071.5	2524.38	78.6091	160.754	12.84	3.65354	7.76025	0.508639	11.0712	11.0165	11.3017	0.054724	0.230532
IPI00370981.5	D3ZGS2	GS=Trrap Uncharacterized protein	2	8004.5	19831	7918	8906	20193	9822	8455.25	20012	8870	637.457	255.973	1346.33	7.53918	1.2791	15.1785	13.0456	14.2886	13.1147	-1.24295	0.0690867
IPI00371236.3	P85834	GS=Tufm Elongation factor Tu, mitochondrial	56	33079.7	38281.1	30356	32773	44863.2	34057.8	32926.4	41572.2	32206.9	216.841	4654.32	2617.52	0.658564	11.1958	8.1272	15.007	15.3433	14.9751	-0.336374	-0.0318739
IPI00371621.1	D4A197	GS=Mcee Uncharacterized protein	3	31022.7	29007.3	30854.5	28307.3	33799.7	32844.8	29665	31403.5	31849.6	1920.04	3388.7	1407.34	6.47239	10.7908	4.4187	14.8565	14.9386	14.959	-0.0821636	0.102514
IPI00371663.4	ENSRNOP00000044449	GS=- Glyceraldehyde-3-phosphate dehydrogenase (Fragment)	102	57714.1	79978.8	65834.7	55956.8	92539.3	69663.8	56835.5	86259.1	67749.2	1242.61	8881.57	2707.58	2.18632	10.2964	3.99648	15.7945	16.3964	16.0479	-0.601884	0.253412
IPI00371853.4	D3ZUL3	GS=Col6a1 collagen, type VI, alpha 1	3	45380.7	108872	50493.7	51710.7	135481	54775	48545.7	122177	52634.4	4475.99	18815.2	3027.33	9.22015	15.4	5.75162	15.5671	16.8986	15.6837	-1.33155	0.116663
IPI00372007.4	XP_001071159	GS=Mrps36 28S ribosomal protein S36, mitochondrial	3	177283	209898	167974	169688	229244	165760	173485	219571	166867	5370.24	13679.5	1565.77	3.0955	6.23008	0.938332	17.4045	17.7443	17.3483	-0.339875	-0.0561136
IPI00372111.4	D3ZBJ3	GS=Gapvd1 Uncharacterized protein	2	163398	167312	121250	166842	209869	140374	165120	188590	130812	2434.92	30092.7	13522	1.47464	15.9567	10.337	17.3332	17.5249	16.9971	-0.191738	-0.336022
IPI00372179.1	D4A565	GS=Ndufb5 Uncharacterized protein	15	26069.6	30799.1	24172	26598.2	37465.3	26611.5	26333.9	34132.2	25391.7	373.777	4713.76	1725	1.41937	13.8103	6.79355	14.6846	15.0588	14.6321	-0.374212	-0.0525622
IPI00372191.2	Q5I0C3	GS=Mccc1 Methylcrotonoyl-CoA carboxylase subunit alpha, mitochondrial	9	2969.89	2481.44	3334.32	2745.11	2609	3395.13	2857.5	2545.22	3364.72	158.943	90.1985	43	5.56233	3.54384	1.27797	11.4805	11.3136	11.7163	0.166963	0.235733
IPI00372372.2	Q5M7T5	GS=Serpinc1 Uncharacterized protein	3	275096	162315	114221	293717	181607	162202	284406	171961	138212	13167	13641.5	33927.3	4.62966	7.93289	24.5474	18.1176	17.3917	17.0765	0.725869	-1.04107
IPI00372792.1	Q6P734	GS=Serping1 Plasma protease C1 inhibitor	4	10311.2	5860	11288	10296.8	6389.25	10169	10304	6124.62	10728.5	10.253	374.236	791.252	0.0995055	6.11035	7.37524	13.3309	12.5804	13.3892	0.750511	0.0582439
IPI00372839.3	Q5EB88	GS=Col6a2 collagen, type VI, alpha 2	7	5415.86	7594.43	5757.01	5425	8490.71	6296.04	5420.43	8042.57	6026.53	6.46296	633.766	381.15	0.119233	7.88014	6.32454	12.4042	12.9734	12.5571	-0.569249	0.152919
IPI00372941.1	Q6AXV4	GS=Samm50 Sorting and assembly machinery component 50 homolog	20	5394.55	4814.6	5647.71	5130.4	5188.95	5659.87	5262.48	5001.77	5653.79	186.782	264.705	8.6	3.54932	5.29223	0.15211	12.3615	12.2882	12.465	0.0733013	0.103478
IPI00373135.2	Q52KK2	GS=Tmx4 thioredoxin domain containing 13	4	35261.8	39856.5	39571.8	33794.5	40795	38176.5	34528.1	40325.8	38874.1	1037.5	663.62	986.591	3.0048	1.64565	2.53791	15.0755	15.2994	15.2465	-0.223929	0.171038
IPI00373168.3	D3ZZN3	GS=Acss1 Uncharacterized protein	9	15994.6	18156.8	14051.6	17673.2	18474.3	16235.2	16833.9	18315.6	15143.4	1186.99	224.542	1544	7.0512	1.22596	10.1958	14.0391	14.1608	13.8864	-0.121701	-0.152678
IPI00373218.3	Q6DGG0	GS=Ppid Peptidyl-prolyl cis-trans isomerase D	4	179555	228938	208520	170093	235815	192519	174824	232377	200519	6690.82	4862.42	11314.2	3.82717	2.09247	5.64247	17.4155	17.8261	17.6134	-0.410561	0.197836
IPI00373418.3	B2GV15;Q99PU6	GS=Dbt lipoamide acyltransferase component of branched-chain alpha-keto acid dehydrogenase complex, mitochondrial	9	3219.22	3385.33	3130.81	3213.33	3629.89	3233.58	3216.27	3507.61	3182.19	4.16486	172.93	72.67	0.129493	4.93014	2.28364	11.6512	11.7763	11.6358	-0.125098	-0.015369
IPI00382069.1	Q8VBU2-1	GS=Ndrg2 Isoform 1 of Protein NDRG2	12	61009.9	83676.1	69545.8	60416.7	94640.9	79636.4	60713.3	89158.5	74591.1	419.491	7753.31	7135.17	0.690938	8.6961	9.56571	15.8897	16.4441	16.1867	-0.55436	0.296991
IPI00382134.2	P14480-2	GS=Fgb Isoform 2 of Fibrinogen beta chain	8	55270.9	26118.8	45539.5	57757.6	27776.5	49871.2	56514.2	26947.6	47705.4	1758.39	1172.21	3063.01	3.11141	4.34994	6.42068	15.7863	14.7179	15.5419	1.06846	-0.244463
IPI00382166.2	P26453-1	GS=Bsg Isoform 1 of Basigin	2	106712	135776	99368.7	103798	139510	113326	105255	137644	106347	2060.16	2640.34	9869	1.95729	1.91824	9.27999	16.6835	17.0706	16.6984	-0.387044	0.0148889
IPI00382312.3	Q7TQ16	GS=Uqcrq Cytochrome b-c1 complex subunit 8	12	9084.83	10762.4	13979.7	9155.5	12146.1	14407.2	9120.17	11454.2	14193.5	49.9712	978.395	302.25	0.54792	8.54177	2.1295	13.1548	13.4836	13.7929	-0.328751	0.638095
IPI00382317.1	P06399-2	GS=Fga Uncharacterized protein	51	59671.9	14556.5	18536.6	58155.6	18015	21279.5	58913.7	16285.7	19908	1072.22	2445.58	1939.53	1.81999	15.0167	9.74246	15.8463	13.9913	14.2811	1.855	-1.56526
IPI00387771.6	P10111	GS=LOC100362969;Ppia;LOC100360977 Peptidyl-prolyl cis-trans isomerase A	30	37946.3	53963.2	42499.1	38388.7	64415.6	47442.9	38167.5	59189.4	44971	312.782	7391.01	3495.76	0.819497	12.487	7.77337	15.2201	15.8531	15.4567	-0.632994	0.23665
IPI00387868.2	O88600	GS=Hspa4 Heat shock 70 kDa protein 4	4	2324	2745.5	2553.74	2264.25	2832.75	2560.11	2294.12	2789.12	2556.92	42.2496	61.6951	4.5	1.84164	2.21199	0.175993	11.1637	11.4456	11.3202	-0.281869	0.156465
IPI00389152.4	D3ZD09	GS=Cox6b1 Uncharacterized protein	65	57744.3	81973.5	56977.1	56312.4	89272.6	62801.5	57028.4	85623	59889.3	1012.5	5161.29	4118.49	1.77543	6.02792	6.87684	15.7994	16.3857	15.87	-0.586319	0.0706183
IPI00389231.1	D3ZCZ9	GS=LOC679739 Uncharacterized protein	71	37856.7	41730.3	38531.4	37983.2	50927.4	44646.2	37919.9	46328.8	41588.8	89.4207	6503.32	4323.8	0.235814	14.0373	10.3965	15.2107	15.4996	15.3439	-0.288954	0.133238
IPI00389790.2	D3ZGS0	GS=Dap3 Uncharacterized protein	4	34910.2	32229	34449.2	34097.5	33232	35650.8	34503.9	32730.5	35050	574.701	709.228	849.589	1.66561	2.16687	2.42393	15.0745	14.9983	15.0971	0.0761228	0.022656
IPI00389830.1	D3ZGP8	GS=Ctsd Uncharacterized protein	3	6496.33	5922	7223.38	6282.33	6721	8120.45	6389.33	6321.5	7671.91	151.321	564.978	634.33	2.36834	8.93741	8.26821	12.6414	12.6261	12.9054	0.0153977	0.263922
IPI00390086.4	D3ZAF6	GS=Atp5j2 ATP synthase, H+ transporting, mitochondrial F0 complex, subunit f, isoform 2	15	208785	213646	176963	194220	243423	195603	201503	228534	186283	10298.4	21055.3	13180.7	5.11083	9.21318	7.07565	17.6204	17.8021	17.5071	-0.181613	-0.113302
IPI00390280.3	Q9EPH3	GS=Myh14 Uncharacterized protein	3	14944	12985	17394	14939	13226.3	15480.7	14941.5	13105.7	16437.3	3.53553	170.646	1352.93	0.0236625	1.30208	8.23083	13.867	13.6779	14.0047	0.189134	0.137651
IPI00390362.1	Q6PCU8	GS=Ndufv3;Ndufv3-ps1 NADH dehydrogenase [ubiquinone] flavoprotein 3, mitochondrial	166	10408.6	12116.6	11830.3	10999.6	14196.6	11941.4	10704.1	13156.6	11885.8	417.872	1470.81	78.57	3.90384	11.1792	0.661039	13.3859	13.6835	13.537	-0.297621	0.151075
IPI00391297.1	D3ZG91	GS=Osbpl6 Oxysterol-binding protein	7	147758	147658	76574.3	147124	183952	106356	147441	165805	91465.4	448.306	25664.1	21059.1	0.304059	15.4785	23.0242	17.1698	17.3391	16.4809	-0.169353	-0.688836
IPI00391300.3	ENSRNOP00000031321	GS=Myh10 Uncharacterized protein	27	41713.3	55029.8	42711.2	41653	64847.7	47725.3	41683.2	59938.8	45218.2	42.6315	6942.25	3545.52	0.102275	11.5822	7.84091	15.3472	15.8712	15.4646	-0.524024	0.117439
IPI00391519.4	ENSRNOP00000038718	GS=LOC100360150 eukaryotic translation elongation factor 1 alpha 2	33	50601	85155.4	45653.5	51628.4	90811.6	48508.7	51114.7	87983.5	47081.1	726.453	3999.53	2018.95	1.42122	4.54577	4.28823	15.6415	16.4249	15.5229	-0.783494	-0.118591
IPI00391995.2	P04692-2	GS=Tpm1 Isoform 2 of Tropomyosin alpha-1 chain	195	224333	202236	223282	211941	223392	226662	218137	212814	224972	8762.55	14959.9	2390.42	4.01699	7.02956	1.06254	17.7349	17.6992	17.7794	0.0356403	0.0445102
IPI00392216.1	Q7TMB9	GS=LOC299282 Liver regeneration protein lrryan	84	23902.8	7827.21	22887.6	22102	8538.71	22987.2	23002.4	8182.96	22937.4	1273.36	503.106	70.41	5.53579	6.14822	0.306966	14.4895	12.9984	14.4854	1.49109	-0.00408273
IPI00392676.4	B5DF65	GS=Blvrb Uncharacterized protein	12	4633.08	6393.5	5158.84	4400.92	6628.75	5322.65	4517	6511.12	5240.74	164.162	166.347	115.83	3.63431	2.55481	2.21018	12.1411	12.6687	12.3556	-0.527542	0.214406
IPI00392830.3	ENSRNOP00000033922	GS=- Uncharacterized protein (Fragment)	6	18212	21866.7	16806.3	17435.8	24509.3	17809.7	17823.9	23188	17308	548.835	1868.64	709.5	3.07921	8.05866	4.09926	14.1215	14.5011	14.0792	-0.379564	-0.0423734
IPI00392935.3	D3ZCQ5	GS=Myl6b Uncharacterized protein	24	304643	409750	436690	289613	432552	437980	297128	421151	437335	10627.8	16123.9	912.29	3.57684	3.82853	0.208602	18.1807	18.684	18.7384	-0.503254	0.557655
IPI00393489.2	D3ZWP9	GS=Sorbs2 Uncharacterized protein	4	67243.5	110749	72837.7	63240.5	128886	81447.4	65242	119817	77142.5	2830.55	12824.6	6088	4.33854	10.7035	7.89188	15.9935	16.8705	16.2352	-0.876964	0.241726
IPI00393737.2	ENSRNOP00000030041	GS=- Uncharacterized protein (Fragment)	7	737.43	716.71	882.038	737.29	813.43	980.637	737.36	765.07	931.337	0.0989949	68.3914	69.72	0.0134256	8.93923	7.48601	9.52623	9.57945	9.86316	-0.0532226	0.336935
IPI00393975.2	Q5M7W5-1	GS=Map4 Isoform 1 of Microtubule-associated protein 4	9	6116.89	7290.89	7323.61	5750.44	8072.78	7556.16	5933.66	7681.84	7439.88	259.119	552.88	164.44	4.36693	7.19724	2.21025	12.5347	12.9072	12.8611	-0.372527	0.326356
IPI00394488.2	Q5RK08	GS=Gbas Uncharacterized protein	12	9483.58	11602.2	10680.4	9953	12955.8	11762	9718.29	12279	11221.2	331.93	957.069	764.83	3.41552	7.79436	6.81593	13.2465	13.5839	13.4539	-0.337419	0.207453
IPI00396910.1	P15999	GS=Atp5a1 ATP synthase subunit alpha, mitochondrial	840	28737.8	32246.3	28800.4	28801	35486.7	30442.1	28769.4	33866.5	29621.2	44.7316	2291.26	1160.85	0.155483	6.76557	3.91898	14.8122	15.0476	14.8543	-0.235324	0.042098
IPI00400573.1	Q6P9T8	GS=Tubb2c Tubulin beta-2C chain	51	8915.92	13387.3	10675.3	10514.6	14944	11263.9	9715.27	14165.7	10969.6	1130.46	1100.73	416.23	11.6359	7.77042	3.79439	13.246	13.7901	13.4212	-0.544072	0.175187
IPI00411230.3	P08010	GS=Gstm2 Glutathione S-transferase Mu 2	5	16584.4	29265.6	19057.6	14280.4	31148.8	20116.3	15432.4	30207.2	19586.9	1629.17	1331.62	748.6	10.5568	4.4083	3.82193	13.9137	14.8826	14.2576	-0.96893	0.343929
IPI00417750.3	Q75Q39	GS=Tomm70a Mitochondrial import receptor subunit TOM70	3	413667	563203	359704	398774	676325	406642	406220	619764	383173	10530.9	79989.3	33190	2.59242	12.9064	8.66189	18.6319	19.2414	18.5476	-0.609455	-0.0842682
IPI00421405.1	Q6QI48	GS=Podn Uncharacterized protein	3	5617.67	6368	6960.66	5277.67	6941.33	7100.67	5447.67	6654.66	7030.66	240.416	405.406	99	4.4132	6.09205	1.40812	12.4114	12.7002	12.7794	-0.288727	0.368022
IPI00421428.9	P25113	GS=Pgam1 Phosphoglycerate mutase 1	2	40577.5	74742	60108.4	36526.5	92245	62070	38552	83493.5	61089.2	2864.49	12376.5	1387	7.4302	14.8233	2.27045	15.2345	16.3494	15.8986	-1.11486	0.664112
IPI00421429.3	Q6P0K8	GS=Jup Junction plakoglobin	17	2986.12	3234.35	3190.22	2843.29	3505.59	3318.08	2914.7	3369.97	3254.15	100.996	191.796	90.41	3.46505	5.69132	2.7783	11.5091	11.7185	11.6681	-0.209386	0.158932
IPI00421434.3	D3ZQ61	GS=Sdhd Uncharacterized protein	2	84760	189228	114398	95654.5	196867	114424	90207.2	193047	114411	7703.57	5401.94	18.0312	8.53986	2.79825	0.01576	16.461	17.5586	16.8039	-1.09764	0.342914
IPI00421513.8	P13221	GS=Got1 Aspartate aminotransferase, cytoplasmic	49	13476.1	34096.3	22882	13504.5	40176.6	23077.5	13490.3	37136.5	22979.7	20.0748	4299.41	138.24	0.148809	11.5773	0.601574	13.7196	15.1805	14.4881	-1.46092	0.768442
IPI00421517.7	P48675	GS=Des Desmin	428	22282.1	27137.8	15279.1	22026.5	29911.8	16878.3	22154.3	28524.8	16078.7	180.708	1961.52	1130.81	0.81568	6.87654	7.03297	14.4353	14.7999	13.9729	-0.364633	-0.462436
IPI00421601.3	Q6P7S1	GS=Asah1 Acid ceramidase	3	8907.67	9838.67	9829	8353.33	9799.33	9240.67	8630.5	9819	9534.83	391.978	27.8176	416.012	4.54177	0.283304	4.36308	13.0752	13.2614	13.219	-0.186132	0.143764
IPI00421626.4	P29314	GS=Rps9 40S ribosomal protein S9	3	21562	31305.7	30486.7	21746	29444.7	27289	21654	30375.2	28887.8	130.108	1315.93	2261.09	0.600848	4.33224	7.82715	14.4023	14.8906	14.8182	-0.488259	0.415829
IPI00421711.1	Q6PDU7	GS=Atp5l ATP synthase, H+ transporting, mitochondrial F0 complex, subunit G	17	120117	135499	133326	123860	159966	151011	121988	147732	142169	2646.53	17300.7	12504.8	2.16949	11.7108	8.79577	16.8964	17.1726	17.1172	-0.276242	0.22086
IPI00421874.4	Q9Z2L0	GS=Vdac1 Voltage-dependent anion-selective channel protein 1	382	32701.2	37879.2	27828.1	31348.6	42687.7	29128	32024.9	40283.5	28478	956.39	3400.1	919.12	2.98639	8.44044	3.22747	14.9669	15.2979	14.7976	-0.330994	-0.169344
IPI00421889.1	Q6IMZ5	GS=Tmod1 Uncharacterized protein	9	48764.3	58938.6	48093.5	46649.1	61483.2	54313.3	47706.7	60210.9	51203.4	1495.69	1799.35	4398	3.13517	2.98841	8.58927	15.5419	15.8777	15.644	-0.335832	0.102047
IPI00421899.1	Q6Q0N1	GS=Cndp2 Cytosolic non-specific dipeptidase	3	4702.33	4899.33	5301.51	4352.67	5209.67	5601.79	4527.5	5054.5	5451.65	247.247	219.444	212.33	5.461	4.34155	3.89478	12.1445	12.3034	12.4125	-0.158854	0.267978
IPI00422011.2	Q6MG74	GS=Cfb complement factor B	6	22069.2	9198.67	19454.5	21637.7	9853.5	20412.4	21853.4	9526.08	19933.4	305.117	463.035	677.33	1.3962	4.8607	3.39796	14.4156	13.2177	14.2829	1.1979	-0.13267
IPI00454264.1	Q6TXF3	GS=- LRRGT00046	24	31988	84305.2	55077.4	31409.5	95189.3	57428.9	31698.7	89747.3	56253.1	409.09	7696.18	1662.75	1.29056	8.57539	2.95584	14.9521	16.4536	15.7796	-1.50144	0.827508
IPI00454446.1	Q6PEC5	GS=- Putative uncharacterized protein (Fragment)	8	12612.9	14951.5	12025	12039.9	16055.1	12600.9	12326.4	15503.3	12312.9	405.172	780.377	407.24	3.28703	5.03362	3.30742	13.5895	13.9203	13.5879	-0.330827	-0.00157529
IPI00454545.2	ENSRNOP00000045996	GS=Slc1a2 Uncharacterized protein (Fragment)	3	4414.67	5793.67	3929.33	4789	6877.67	4502.33	4601.84	6335.67	4215.83	264.691	766.504	405.172	5.75186	12.0982	9.61073	12.168	12.6293	12.0416	-0.461288	-0.126393
IPI00464458.1	Q6URK4-2	GS=Hnrnpa3 Isoform 2 of Heterogeneous nuclear ribonucleoprotein A3	12	15575.8	17476.8	15398.8	14902.8	18847.6	16606.3	15239.3	18162.2	16002.5	475.939	969.323	853.84	3.12311	5.33705	5.33566	13.8955	14.1486	13.966	-0.25314	0.0705046
IPI00464465.2	Q63862-2	GS=Myh11 Isoform 2 of Myosin-11 (Fragment)	32	39560.1	51705.4	39922	38059.6	59820.3	44026.4	38809.9	55762.9	41974.2	1060.99	5738.06	2902.19	2.73382	10.2901	6.91422	15.2441	15.767	15.3572	-0.522882	0.11308
IPI00464791.5	Q6AYS7	GS=Acy1 Aminoacylase-1A	5	2873	4634.4	3226.5	2758.4	5054.4	3273.74	2815.7	4844.4	3250.12	81.0344	296.985	33.4	2.87795	6.13048	1.02765	11.4593	12.2421	11.6663	-0.782824	0.206999
IPI00470288.4	P07335	GS=Ckb Creatine kinase B-type	72	12973.5	23214.8	18074	12672.5	26772.5	18906	12823	24993.6	18490	212.804	2515.66	588.29	1.65955	10.0652	3.18167	13.6464	14.6093	14.1745	-0.962828	0.528013
IPI00470317.5	Q68FR6	GS=Eef1g Elongation factor 1-gamma	4	1537.75	2284.25	1672.55	1568	2462.75	2040.25	1552.88	2373.5	1856.4	21.39	126.219	260	1.37744	5.31782	14.0056	10.6007	11.2128	10.8583	-0.612074	0.257566
IPI00471525.2	Q68FR9-2	GS=Eef1d Uncharacterized protein	3	5899.33	7143.67	6857.11	5557.67	7823.33	6878.32	5728.5	7483.5	6867.72	241.59	480.592	15	4.21734	6.42202	0.218413	12.4839	12.8695	12.7456	-0.385556	0.261673
IPI00471539.4	B1H270;Q499V7;Q5EBA9;Q68FT4	GS=Suclg2 Suclg2 protein	18	53138.9	59241.2	51663.6	55701.7	65318.7	55771	54420.3	62279.9	53717.3	1812.12	4297.41	2904.39	3.32987	6.90014	5.4068	15.7319	15.9265	15.7131	-0.194623	-0.0187579
IPI00471550.1	Q68FU7	GS=Coq6 Uncharacterized protein	4	7146.75	6305	7951.22	6795	6510.75	8021.22	6970.88	6407.88	7986.22	248.725	145.487	49.5	3.56806	2.27044	0.619818	12.7671	12.6456	12.9633	0.121494	0.196173
IPI00471577.1	Q68FY0	GS=Uqcrc1 Cytochrome b-c1 complex subunit 1, mitochondrial	104	31942.4	41668.4	27570.3	32233.7	48888.2	30924.6	32088.1	45278.3	29247.4	205.987	5105.19	2371.85	0.641943	11.2751	8.1096	14.9698	15.4665	14.836	-0.496783	-0.133728
IPI00471584.7	P34058	GS=Hsp90ab1 Heat shock protein HSP 90-beta	18	4124.78	8024.39	5103.59	4579.17	8088.17	5432.24	4351.98	8056.28	5267.91	321.302	45.0993	232.39	7.38291	0.559803	4.41142	12.0875	12.9759	12.363	-0.888444	0.275562
IPI00471647.1	Q641Y2	GS=Ndufs2 NADH dehydrogenase [ubiquinone] iron-sulfur protein 2, mitochondrial	86	29846.7	35584.8	29508.2	30667.1	37707.1	30715.6	30256.9	36645.9	30111.9	580.167	1500.69	853.77	1.91747	4.09511	2.83533	14.885	15.1614	14.878	-0.27639	-0.00693112
IPI00471721.1	Q63ZY8	GS=Chchd10 Uncharacterized protein	15	989.93	904.27	1002.66	931	964.2	1049.04	960.465	934.235	1025.85	41.6698	42.3769	32.8	4.3385	4.536	3.19735	9.90759	9.86764	10.0026	0.0399475	0.0950134
IPI00471868.1	Q66HF3	GS=Etfdh Uncharacterized protein	40	64869.4	64562.2	60854.6	61828.2	70494.9	64996.4	63348.8	67528.6	62925.5	2150.42	4195.1	2928.68	3.39458	6.21234	4.6542	15.951	16.0432	15.9414	-0.0921806	-0.00967202
IPI00471889.7	P14668	GS=Anxa5 Annexin A5	44	13077.6	13655.1	10859	13122.8	14755.5	12841	13100.2	14205.3	11850	31.9683	778.136	1401.48	0.244029	5.47779	11.8268	13.6773	13.7941	13.5326	-0.116841	-0.144698
IPI00471905.1	Q66HP8	GS=Slc25a20 Uncharacterized protein	2	222383	163195	178604	218476	202722	216946	220429	182959	197775	2763.02	27950.2	27111.5	1.25347	15.2768	13.7082	17.75	17.4812	17.5935	0.268797	-0.156454
IPI00475874.5	C9EH87	GS=- Alpha II spectrin	149	7751.03	7086.62	7792.15	7371.23	7657.89	7990.81	7561.13	7372.26	7891.48	268.559	403.949	140.47	3.55184	5.47931	1.78002	12.8844	12.8479	12.9461	0.0364959	0.061694
IPI00476111.5	ENSRNOP00000046362	GS=Myh2 Uncharacterized protein	425	73483.3	84231.6	69006.5	74010.3	97714.6	78523.8	73746.8	90973.1	73765.1	372.631	9533.96	6729.72	0.505285	10.48	9.12317	16.1703	16.4732	16.1707	-0.30286	0.000358577
IPI00476408.4	Q80ZF5	GS=Obscn obscurin, cytoskeletal calmodulin and titin-interacting RhoGEF	9	3463.89	3114.78	3685.75	3209	3224.78	3722.68	3336.44	3169.78	3704.21	180.234	77.7817	26.11	5.40199	2.45385	0.704873	11.7041	11.6302	11.855	0.073929	0.150855
IPI00476545.1	Q7TMA9	GS=Crp Ba2-693	5	47410.2	38761.4	35562.2	47919.6	36949.2	33101.4	47664.9	37855.3	34331.8	360.2	1281.42	1740.05	0.755693	3.38504	5.06833	15.5406	15.2082	15.0673	0.332432	-0.473382
IPI00476855.4	Q5I0H2;Q6TXE9	GS=Eprs Uncharacterized protein	4	1435.5	1467.75	1479.53	1360.5	1600.25	1648.18	1398	1534	1563.86	53.033	93.6916	119.25	3.79349	6.10767	7.62538	10.4491	10.5831	10.6109	-0.133934	0.161744
IPI00480620.1	P29147	GS=Bdh1 D-beta-hydroxybutyrate dehydrogenase, mitochondrial	7	52979.6	61487	34659.1	53223.7	69052	45621.1	53101.6	65269.5	40140.1	172.633	5349.26	7751.29	0.325099	8.19565	19.3106	15.6965	15.9941	15.2928	-0.297653	-0.403711
IPI00480639.3	P01026	GS=C3 Complement C3 (Fragment)	60	40802.5	14160.5	13550.1	40265.6	15016.6	17745.8	40534.1	14588.6	15648	379.639	605.333	2966.83	0.936591	4.14937	18.9599	15.3068	13.8326	13.9337	1.4743	-1.37316
IPI00480692.1	Q5XIJ3	GS=Idh3g Uncharacterized protein	3	21591	27213	18485.4	21295.7	25083	20956.9	21443.3	26148	19721.1	208.83	1506.14	1747.66	0.973868	5.76005	8.86186	14.3882	14.6744	14.2675	-0.286171	-0.120787
IPI00551702.2	Q01205	GS=Dlst Dihydrolipoyllysine-residue succinyltransferase component of 2-oxoglutarate dehydrogenase complex, mitochondrial	63	31870.2	36350.8	31119.4	31861.4	39126.6	33835.5	31865.8	37738.7	32477.5	6.22961	1962.79	1920.54	0.0195495	5.20101	5.91346	14.9597	15.2038	14.9872	-0.244035	0.0274295
IPI00551812.1	P10719	GS=Atp5b ATP synthase subunit beta, mitochondrial	826	44160.8	49373	39682.3	44101.3	54750.7	43954	44131.1	52061.8	41818.2	42.0375	3802.6	3020.54	0.095256	7.30401	7.22304	15.4295	15.6679	15.3518	-0.238432	-0.0776653
IPI00554003.3	P97850;Q5VJM7;Q63580;Q7TMZ9;Q7TN00;Q9JJ49;Q9Z1B6	GS=Ttn Uncharacterized protein	304	53848.7	75393.1	48250.1	53306.5	85422.5	53200.6	53577.6	80407.8	50725.4	383.407	7091.9	3500.5	0.715612	8.81992	6.90089	15.7093	16.295	15.6304	-0.585706	-0.0789218
IPI00554194.1	Q3MID6	GS=Calu calumenin isoform b	8	9792.12	8508	11739.3	8826	9294.5	12560.8	9309.06	8901.25	12150	683.15	556.139	580.88	7.33855	6.24788	4.78089	13.1844	13.1198	13.5687	0.0646275	0.384254
IPI00554240.3	D3ZFM2	GS=Tulp4 Uncharacterized protein	3	1014.33	1732	1071	1179	1856.67	882.67	1096.66	1794.34	976.835	116.439	88.155	133.169	10.6176	4.91296	13.6327	10.0989	10.8092	9.93197	-0.710326	-0.166936
IPI00554308.5	Q07443;Q0GC40	GS=Myh2 myosin heavy chain IIa	377	98955	111477	92540.9	96966.5	127045	103598	97960.7	119261	98069.6	1406.07	11008.7	7818.79	1.43534	9.2308	7.9727	16.5799	16.8638	16.5815	-0.283847	0.00160195
IPI00554328.1	Q5FVT5	GS=Pdk1 Pyruvate dehydrogenase kinase, isozyme 1	6	6320.67	5334	6495.06	6032.83	5792.33	6582.98	6176.75	5563.16	6539.02	203.534	324.088	62.17	3.29516	5.82561	0.950754	12.5926	12.4417	12.6749	0.150942	0.0822265
IPI00555171.3	Q5XFX0	GS=Tagln2 Transgelin-2	8	107476	121998	89192.6	107598	134502	93550	107537	128250	91371.3	85.7367	8841.58	3081.12	0.0797275	6.89401	3.37209	16.7145	16.9686	16.4795	-0.254125	-0.235022
IPI00555213.1	Q5U318	GS=Pea15a Astrocytic phosphoprotein PEA-15	3	4305	4615.33	5716.07	4265.67	4863.67	5811.77	4285.34	4739.5	5763.92	27.8105	175.603	67.67	0.648969	3.70509	1.17403	12.0652	12.2105	12.4928	-0.145327	0.427642
IPI00555215.1	P27791-2	GS=Prkaca Isoform 2 of cAMP-dependent protein kinase catalytic subunit alpha	6	1825.67	1802	1635.1	1665.33	1862.33	1747.77	1745.5	1832.16	1691.43	113.378	42.6598	79.67	6.49542	2.32838	4.7102	10.7694	10.8393	10.724	-0.0699091	-0.0453929
IPI00555252.3	P04797	GS=LOC685186;Gapdh Glyceraldehyde-3-phosphate dehydrogenase	434	15434.9	26901.7	22538.9	15684.1	29316.6	24191.7	15559.5	28109.1	23365.3	176.19	1707.61	1168.74	1.13236	6.07494	5.00204	13.9255	14.7788	14.5121	-0.853243	0.586571
IPI00555259.4	P43244	GS=Matr3 Matrin-3	2	3421	4206	3982.44	3228	4105.5	4029.82	3324.5	4155.75	4006.13	136.472	71.0642	33.5	4.10503	1.71002	0.836219	11.6989	12.0209	11.968	-0.321971	0.269071
IPI00555265.1	Q5BJZ3	GS=Nnt Uncharacterized protein	578	28846.3	29623.1	24082.6	28614.8	33685.3	26491	28730.5	31654.2	25286.8	163.66	2872.43	1703.05	0.569637	9.07441	6.73493	14.8103	14.9501	14.6261	-0.139811	-0.1842
IPI00555287.3	Q6XD99	GS=Sptbn1 Non-erythroid spectrin beta	4	32620.2	36629.5	25764	30011.8	38720.5	27514.8	31316	37675	26639.4	1844.49	1478.56	1238	5.88992	3.92451	4.64725	14.9346	15.2013	14.7013	-0.266708	-0.233337
IPI00555310.1	Q5BJQ0	GS=Adck3 Chaperone activity of bc1 complex-like, mitochondrial	3	61072	92780.7	58338.5	64009	105498	73980.6	62540.5	99139.3	66159.6	2076.77	8992.51	11060.7	3.32068	9.07058	16.7182	15.9325	16.5972	16.0137	-0.664667	0.0811588
IPI00556929.4	Q9R1Z0-1	GS=Vdac3 Isoform 1 of Voltage-dependent anion-selective channel protein 3	36	79218.2	90664.6	68062.1	75559.4	97738.1	70738.9	77388.8	94201.4	69400.5	2587.16	5001.7	1892.81	3.34307	5.30958	2.72737	16.2398	16.5235	16.0827	-0.283624	-0.157178
IPI00557327.1	D4A311	GS=Ndufa8 Uncharacterized protein	24	138068	160327	133380	145394	177345	135812	141731	168836	134596	5180.53	12033.5	1719.21	3.65519	7.12731	1.27731	17.1128	17.3653	17.0383	-0.252467	-0.0745201
IPI00557435.2	ENSRNOP00000051491	GS=- Uncharacterized protein (Fragment)	4	1090.5	832.5	1319.48	964.5	878.75	1380.64	1027.5	855.625	1350.06	89.0955	32.7037	43.25	8.67109	3.8222	3.20356	10.0049	9.74083	10.3988	0.264088	0.393887
IPI00557688.1	ENSRNOP00000041424	GS=- Uncharacterized protein (Fragment)	54	593130	677983	669413	595984	705181	642967	594557	691582	656190	2018.2	19231.9	18700.7	0.339447	2.78086	2.84989	19.1815	19.3995	19.3238	-0.218086	0.142299
IPI00557984.3	ENSRNOP00000022471	GS=Hsdl2 Uncharacterized protein (Fragment)	11	41355.6	42649.1	40925.5	43387.1	46314.7	47673	42371.3	44481.9	44299.3	1436.52	2592	4771.19	3.3903	5.82709	10.7704	15.3708	15.4409	15.435	-0.0701307	0.0641945
IPI00558635.3	Q5XIE6-1	GS=Hibch Isoform 1 of 3-hydroxyisobutyryl-CoA hydrolase, mitochondrial	2	4558	4287.5	4362.54	4105.5	4752.5	4634.07	4331.75	4520	4498.3	319.966	328.805	192	7.38653	7.27444	4.26828	12.0807	12.1421	12.1352	-0.0613728	0.0544307
IPI00558791.3	ENSRNOP00000044421	GS=Idh1 Isocitrate dehydrogenase	10	71765.3	76962.6	75875.1	68052	82200.8	80477.5	69908.6	79581.7	78176.3	2625.7	3703.97	3254.4	3.7559	4.65429	4.1629	16.0932	16.2801	16.2544	-0.186966	0.16126
IPI00559016.2	D3ZWG6	GS=- Uncharacterized protein	2	103682	143644	131046	97939.5	151380	118991	100811	147512	125019	4060.56	5470.18	8524.53	4.0279	3.70829	6.8186	16.6213	17.1705	16.9318	-0.549183	0.310495
IPI00559057.2	ENSRNOP00000045570	GS=- Uncharacterized protein (Fragment)	49	79886.5	106494	90241.3	78434	126605	94279.1	79160.2	116550	92260.2	1027.09	14221.1	2855.18	1.29749	12.2018	3.0947	16.2725	16.8306	16.4934	-0.558096	0.220933
IPI00559898.2	ENSRNOP00000055701	GS=RGD1564688 Glyceraldehyde-3-phosphate dehydrogenase	92	73926.3	102958	90335.8	70982.5	117709	94139.5	72454.4	110333	92237.6	2081.57	10430.3	2689.62	2.87294	9.45341	2.91597	16.1448	16.7515	16.4931	-0.606721	0.348281
IPI00560095.1	D3ZZH5	GS=LOC683418;LOC100361460 Uncharacterized protein	2	4079.5	3801.5	4317.5	4617	4064.5	4368.5	4348.25	3933	4343	380.07	185.969	36.0624	8.74076	4.72843	0.830358	12.0862	11.9414	12.0845	0.144805	-0.00174294
IPI00560498.3	D3ZNU8	GS=Spta1 Uncharacterized protein	10	5950.8	5080.3	7154.69	5374	5003.3	7285.93	5662.4	5041.8	7220.31	407.859	54.4472	92.8	7.20294	1.07992	1.28526	12.4672	12.2997	12.8178	0.167475	0.350647
IPI00561017.1	D3ZEN5	GS=Prdx5 Uncharacterized protein	26	43335.8	60564.9	45975	42127.7	64100	49118.7	42731.8	62332.4	47546.9	854.242	2499.71	2222.93	1.99908	4.01028	4.67524	15.383	15.9277	15.5371	-0.544674	0.154041
IPI00561386.3	ENSRNOP00000043446	GS=Tcp1-ps1 T-complex protein 1 subunit alpha-like	7	14593.9	15975.1	16583.3	13954.7	16874.4	15751.3	14274.3	16424.8	16167.3	451.947	635.894	588.313	3.16616	3.87155	3.63891	13.8011	14.0036	13.9808	-0.202456	0.179659
IPI00561513.1	Q561S0	GS=Ndufa10 NADH dehydrogenase [ubiquinone] 1 alpha subcomplex subunit 10, mitochondrial	46	37278.2	45143.2	33582.7	40018.5	51304.4	36541.2	38648.3	48223.8	35061.9	1937.71	4356.64	2092.02	5.01369	9.03422	5.96664	15.2381	15.5575	15.0976	-0.319338	-0.1405
IPI00561647.6	P97852	GS=Hsd17b4 Peroxisomal multifunctional enzyme type 2	6	18740.7	19214.5	19314.8	18060.7	20359.8	19318.8	18400.7	19787.2	19316.8	480.833	809.871	2.82843	2.61313	4.09291	0.0146423	14.1675	14.2723	14.2376	-0.104807	0.0701001
IPI00561751.1	B5DEL8	GS=LOC100364354;LOC100365025;Ndufs5;LOC100361505;LOC100363268 Uncharacterized protein	31	17894.2	21972.1	16892.6	18745.5	23385	19097	18319.8	22678.5	17994.8	602.002	999.071	1558.71	3.28607	4.40536	8.66199	14.1611	14.469	14.1353	-0.307921	-0.0258254
IPI00561922.5	ENSRNOP00000002468	GS=Hrg Uncharacterized protein	6	10944.7	3154.33	10144.6	10371.7	3389.5	10222.4	10658.2	3271.91	10183.5	405.172	166.29	55	3.80152	5.08235	0.540087	13.3797	11.6759	13.314	1.70375	-0.065721
IPI00562143.3	D4A5E0	GS=Coq10a Uncharacterized protein	2	12944.5	13037.5	13650	11993	14837.5	13949	12468.8	13937.5	13799.5	672.812	1272.79	211.425	5.39599	9.13214	1.53212	13.606	13.7667	13.7523	-0.160655	0.146299
IPI00562259.1	P16036	GS=Slc25a3 Phosphate carrier protein, mitochondrial	62	224646	260030	249050	221714	254042	235650	223180	257036	242350	2073.15	4233.97	9475.25	0.928913	1.64723	3.90973	17.7678	17.9716	17.8867	-0.203765	0.118888
IPI00563195.3	D3ZL02	GS=Dysf Uncharacterized protein	4	1420.5	1230.75	1356.89	1382	1336	1489.12	1401.25	1283.38	1423.01	27.2236	74.423	93.5	1.94281	5.79901	6.57059	10.4525	10.3257	10.4747	0.126772	0.0222291
IPI00563816.2	D3ZZ63	GS=Flnc Uncharacterized protein	26	11956.6	10446.1	12315	11747	11316.9	12367.2	11851.8	10881.5	12341.1	148.252	615.749	36.96	1.25088	5.65866	0.299487	13.5328	13.4096	13.5912	0.123225	0.0583655
IPI00563980.2	D4A7U4	GS=Smyd1 Uncharacterized protein	14	5007.86	5773.86	6021.21	4731.64	6101.14	6123.84	4869.75	5937.5	6072.52	195.317	231.422	72.57	4.01082	3.89763	1.19506	12.2496	12.5356	12.5681	-0.286008	0.318448
IPI00564133.1	Q58FK9	GS=Kat3 Kynurenine--oxoglutarate transaminase 3	3	3973.67	3669	5466.02	3776.33	3959.67	5581.04	3875	3814.34	5523.53	139.54	205.535	81.33	3.60104	5.38848	1.47243	11.92	11.8972	12.4314	0.0227648	0.511395
IPI00564207.1	ENSRNOP00000048739	GS=Nepn Uncharacterized protein (Fragment)	15	955944	339655	821399	706679	406691	754151	831311	373173	787775	176257	47401.4	47551.2	21.2022	12.7023	6.03614	19.665	18.5095	19.5874	1.15554	-0.0776054
IPI00564327.3	D4AA52	GS=Mug2 Uncharacterized protein	166	78739.4	24063.6	30064.6	80097.6	25928.7	37438.4	79418.5	24996.2	33751.5	960.357	1318.82	5214.03	1.20924	5.27608	15.4483	16.2772	14.6094	15.0427	1.66777	-1.23452
IPI00564409.3	P13832	GS=RGD1309537 Myosin regulatory light chain RLC-A	17	98686.1	107720	108460	92219.2	125533	112918	95452.6	116627	110689	4572.73	12595.5	3151.77	4.79058	10.7998	2.84741	16.5425	16.8315	16.7562	-0.289043	0.213654
IPI00564419.1	D3ZMT3	GS=Rab5b Uncharacterized protein	2	2026	2610.5	2258.87	1891.5	2453.5	2670.4	1958.75	2532	2464.63	95.1059	111.016	291	4.85544	4.38451	11.807	10.9357	11.3061	11.2672	-0.370344	0.33144
IPI00564872.4	O35209;Q9R273	GS=Ryr3 ryanodine receptor 3	3	2841.67	2603.33	2707.99	2897.33	2821	2904.57	2869.5	2712.16	2806.28	39.3576	153.916	139	1.37158	5.67502	4.95318	11.4866	11.4052	11.4544	0.0813544	-0.0321404
IPI00565213.1	D3ZFF3	GS=Itih1 Uncharacterized protein	3	32840	28264.7	34455	33918.3	29054.3	36702.7	33379.2	28659.5	35578.8	762.494	558.374	1589.34	2.28434	1.9483	4.4671	15.0267	14.8067	15.1187	0.219934	0.0920714
IPI00565256.3	D4A5B6	GS=Nebl Uncharacterized protein	17	55966.3	63032.9	61993	57955.7	66006.2	71375.6	56961	64519.6	66684.3	1406.69	2102.44	6634.53	2.46957	3.25861	9.94916	15.7977	15.9774	16.0251	-0.179762	0.227372
IPI00565256.3	D4A5B6	GS=Nebl Uncharacterized protein	25	37373.6	53985.2	45390.2	35466.8	59681.9	45993.8	36420.2	56833.6	45692	1348.31	4028.19	426.81	3.7021	7.08769	0.934102	15.1524	15.7945	15.4797	-0.642006	0.327203
IPI00565677.3	D4A115	GS=Col6a3 Uncharacterized protein	48	3265.38	4327.12	3618.64	3085.71	4699.42	3624.54	3175.55	4513.27	3621.59	127.046	263.256	4.17	4.00076	5.83293	0.115143	11.6328	12.14	11.8224	-0.507169	0.189619
IPI00565708.2	P06866-1	GS=Hp Isoform 1 of Haptoglobin	4	48096	26423.8	28242.3	48288.5	26473	28748.6	48192.2	26448.4	28495.4	136.118	34.825	358	0.282448	0.131672	1.25634	15.5565	14.6909	14.7984	0.865622	-0.758071
IPI00565949.2	A1KXF7	GS=Dnaja3 TID-1 short isoform	7	4866.29	4840.14	5362.68	4712.57	5183	5897.86	4789.43	5011.57	5630.27	108.696	242.439	378.43	2.26951	4.83758	6.72135	12.2256	12.291	12.459	-0.0654087	0.23335
IPI00566985.2	Q3KR86	GS=Immt Uncharacterized protein	28	69666.5	80890.6	56888.8	70005.1	93193.3	62019.4	69835.8	87041.9	59454.1	239.433	8699.34	3627.86	0.342852	9.99442	6.10195	16.0917	16.4094	15.8595	-0.317744	-0.232191
IPI00567578.2	D4ABM3	GS=Daam1 Uncharacterized protein	2	49652	64295.5	48584	55090	73317	63168	52371	68806.2	55876	3845.25	6379.16	10312.4	7.34232	9.2712	18.4559	15.6765	16.0703	15.7699	-0.393771	0.0934606
IPI00567916.3	Q9QX79	GS=Fetub Fetuin-B	2	83599.5	21054.5	36316.6	81946.5	22222.5	41506.1	82773	21638.5	38911.3	1168.85	825.901	3669.5	1.41211	3.81681	9.43042	16.3369	14.4013	15.2479	1.93556	-1.08897
IPI00568029.2	ENSRNOP00000027893	GS=Ryr1l Uncharacterized protein	4	295648	77127.5	258219	287340	85123.5	265011	291494	81125.5	261615	5875	5654.03	4802.49	2.01548	6.96948	1.83571	18.1531	16.3079	17.9971	1.84524	-0.15602
IPI00568168.2	D3ZE88	GS=Atp1a3 Uncharacterized protein	25	13195.8	16305.1	14888	16186.6	18364	16575	14691.2	17334.5	15731.5	2114.87	1455.82	1192.89	14.3955	8.39838	7.58283	13.8427	14.0814	13.9414	-0.238697	0.0987003
IPI00568259.1	D3ZFC6	GS=Itih4 Uncharacterized protein	4	45215.5	28347	33668.8	41363.2	31587.5	28742.8	43289.4	29967.2	31205.8	2723.95	2291.38	3483.21	6.29243	7.64628	11.1621	15.4017	14.8711	14.9295	0.530626	-0.472201
IPI00568369.3	Q7M0E3	GS=Dstn Destrin	8	2445.62	2833.25	4369.55	2280.5	3160.38	4383.69	2363.06	2996.82	4376.62	116.757	231.316	10	4.94094	7.71872	0.228487	11.2064	11.5492	12.0956	-0.342774	0.889161
IPI00568450.3	Q5I0K3-1	GS=Clybl Isoform 1 of Citrate lyase subunit beta-like protein, mitochondrial	6	2023.33	1766.33	1871.39	1853.17	1760.17	1982.41	1938.25	1763.25	1926.9	120.321	4.35578	78.5	6.20773	0.247031	4.0739	10.9205	10.784	10.9121	0.136518	-0.00847239
IPI00568820.2	D4ADP1	GS=Fam162a Uncharacterized protein	8	11366.6	11899	11002.9	10242	11640.1	11194.7	10804.3	11769.6	11098.8	795.226	183.056	135.62	7.36027	1.55533	1.22194	13.3993	13.5228	13.4381	-0.123453	0.0387948
IPI00569885.2	D3ZNT4	GS=Hspb1 Uncharacterized protein	29	26394.1	32000	29265.2	27555.9	33125.9	32356.6	26975	32563	30810.9	821.517	796.132	2186	3.04547	2.4449	7.09489	14.7193	14.9909	14.9112	-0.271608	0.191819
IPI00655259.1	Q3KRE8	GS=Tubb2b Tubulin beta-2B chain	56	8228.62	12319.2	9938.15	9678.21	13084.2	10086.3	8953.42	12701.7	10012.2	1025.01	540.887	104.73	11.4483	4.25839	1.04602	13.1282	13.6327	13.2895	-0.504511	0.16125
IPI00655289.2	Q6P136	GS=Hyou1 Uncharacterized protein	2	2040	1698	1979.18	1843.5	1676	2109.29	1941.75	1687	2044.24	138.946	15.5563	92	7.15573	0.922131	4.50045	10.9231	10.7202	10.9973	0.202897	0.074206
IPI00655291.1	Q91XN6	GS=Tpm1 tropomyosin alpha-1 chain isoform a	418	158933	185516	155618	155521	209060	168483	157227	197288	162050	2412.3	16648.1	9097.06	1.53428	8.43849	5.61372	17.2625	17.5899	17.3061	-0.327453	0.0435914
IPI00656375.3	XP_001067272;XP_574168	GS=RGD1562758 glyceraldehyde-3-phosphate dehydrogenase-like	77	88452.7	123700	105363	84789.7	141433	110229	86621.2	132566	107796	2590.13	12539.2	3440.99	2.99018	9.45882	3.19213	16.4024	17.0164	16.7179	-0.613922	0.315513
IPI00679201.2	Q9WV97	GS=Timm9 Mitochondrial import inner membrane translocase subunit Tim9	2	151668	169262	127136	135836	183684	129716	143752	176473	128426	11195.3	10198.2	1824.34	7.78789	5.77892	1.42053	17.1332	17.4291	16.9706	-0.295865	-0.162647
IPI00679202.2	P12346-1	GS=Tf Isoform 1 of Serotransferrin	208	83575.2	34813.2	40546.6	82964.5	39535.8	49607.2	83269.9	37174.5	45076.9	431.865	3339.35	6406.81	0.518633	8.98292	14.2131	16.3455	15.182	15.4601	1.16348	-0.885408
IPI00679245.2	P08932	GS=Kng1l1 T-kininogen 2	5	12031.8	4733.4	12799.2	11436.4	5187.8	13025.4	11734.1	4960.6	12912.3	421.011	321.309	160	3.58793	6.47723	1.23913	13.5184	12.2763	13.6565	1.24212	0.138038
IPI00734561.1	Q66HD0-2	GS=Hsp90b1 Isoform 2 of Endoplasmin	6	1027	1308.83	1087.92	1065.67	1434.17	1170.65	1046.34	1371.5	1129.28	27.3438	88.6288	58.5	2.61329	6.46218	5.18028	10.0311	10.4215	10.1412	-0.39041	0.110062
IPI00734679.2	Q8HIC8	GS=Mt-atp8 ATP synthase protein 8	11	13598.6	15802.5	11444	14420.2	17946.6	12079.6	14009.4	16874.5	11761.8	580.917	1516.17	449.465	4.14662	8.98496	3.82139	13.7741	14.0426	13.5218	-0.268452	-0.252285
IPI00734686.2	Q8SEZ5	GS=Mt-co2 Cytochrome c oxidase subunit 2	42	14594.5	30137.6	15631.9	14006.8	32960.7	15656.1	14300.7	31549.2	15644	415.609	1996.21	17.1403	2.90622	6.3273	0.109564	13.8038	14.9453	13.9333	-1.14152	0.129527
IPI00734722.2	A4UIA7;A5YMV1;A5YMY4;A5YMY5;A5YN02;A5YN17;A5YN21;A5YN26;B3Y997;D6QSE9;D6R479;E0A0E5;E0A0E7;Q8HIC9	GS=Mt-co1 Cytochrome c oxidase subunit 1	7	8826	8967.86	11245.7	8452.71	9642	11964.1	8639.35	9304.93	11604.9	263.956	476.689	508	3.05527	5.12297	4.37746	13.0767	13.1838	13.5024	-0.107072	0.425738
IPI00734731.2	A7XYC1;A7XYD5;Q06QA1;Q06QG6;Q06QK5;Q8SEZ0	GS=Mt-nd5 NADH-ubiquinone oxidoreductase chain 5	16	33869.4	33618.4	33325.6	31549.1	35874.8	35771.1	32709.3	34746.6	34548.3	1640.71	1595.49	1729.19	5.01605	4.59181	5.00513	14.9974	15.0846	15.0763	-0.0871704	0.078916
IPI00734740.2	D4A4D5	GS=LOC498555 Uncharacterized protein	17	2129.59	3124.65	2303.02	2534.71	3422	2388.12	2332.15	3273.32	2345.57	286.463	210.258	60.18	12.2832	6.42338	2.56569	11.1874	11.6765	11.1957	-0.489096	0.00827781
IPI00734778.2	Q8HIC6	GS=Mt-nd4 NADH-ubiquinone oxidoreductase chain 4	3	838	857.33	912.071	775.67	842.67	1032.75	806.835	850	972.408	44.074	10.3662	85.33	5.46257	1.21955	8.77512	9.65613	9.73132	9.92542	-0.0751892	0.269288
IPI00760113.1	Q9R063-2	GS=Prdx5 Isoform Cytoplasmic+peroxisomal of Peroxiredoxin-5, mitochondrial	24	54549.9	75788	57784.7	53134.2	81195.7	61879.9	53842	78491.8	59832.3	1001.06	3823.8	2895.79	1.85925	4.87159	4.83984	15.7164	16.2603	15.8686	-0.54381	0.152192
IPI00760126.1	P35213-2	GS=Ywhab Isoform Short of 14-3-3 protein beta/alpha	19	47291.7	64671	59864.8	43164.5	69979.2	59982.3	45228.1	67325.1	59923.6	2918.38	3753.44	83.05	6.45257	5.57509	0.138593	15.4649	16.0389	15.8708	-0.573924	0.405903
IPI00760151.1	Q920F5-2	GS=Mlycd Isoform Cytoplasmic+peroxisomal of Malonyl-CoA decarboxylase, mitochondrial	6	3781.5	3012.83	3933.82	3570	3172.17	3974.12	3675.75	3092.5	3953.97	149.553	112.67	28.5	4.06864	3.64334	0.720795	11.8438	11.5946	11.9491	0.249265	0.105263
IPI00763073.2	XP_001055452	GS=Inadl InaD-like (Drosophila) isoform 2	4	645.5	868.5	627	670.5	836.5	485.25	658	852.5	556.125	17.6777	22.6274	100.232	2.68658	2.65424	18.0234	9.36194	9.73556	9.11927	-0.373612	-0.242678
IPI00763527.1	Q562C0	GS=Pkp2 plakophilin-2	4	3244	3782	4056.32	3560	4168.5	4124.21	3402	3975.25	4090.26	223.446	273.297	48	6.56807	6.87496	1.17352	11.7322	11.9568	11.998	-0.224662	0.265811
IPI00763589.2	XP_001071565	GS=LOC684681 histone cluster 1, H1c-like	11	16606	25252.2	30786.5	16289.7	31113.9	31928	16447.9	28183	31357.3	223.637	4144.87	807.18	1.35967	14.707	2.57414	14.0056	14.7825	14.9365	-0.776927	0.930899
IPI00763620.1	XP_001053896	GS=RGD1564209 Isobutyryl-CoA dehydrogenase, mitochondrial-like	5	6396.2	5873.8	6691.15	6133.6	6429	6824.94	6264.9	6151.4	6758.05	185.686	392.586	94.6	2.96391	6.38205	1.39981	12.6131	12.5867	12.7224	0.0263767	0.109315
IPI00763822.2	XP_001055923	GS=RGD1565598 rCG64303-like	2	4932.5	6023	3455.5	3993.5	6595	3164.5	4463	6309	3310	663.973	404.465	205.768	14.8773	6.41092	6.21656	12.1238	12.6232	11.6926	-0.499398	-0.431183
IPI00763881.1	ENSRNOP00000052132	GS=Myh13 myosin, heavy chain 13, skeletal muscle	264	97464.3	104201	91534.1	94106.4	118695	100414	95785.3	111448	95974	2374.46	10249.2	6278.88	2.47894	9.19638	6.54227	16.5475	16.766	16.5504	-0.218494	0.00283811
IPI00764176.1	XP_001060860;XP_002725260	GS=LOC685778;LOC100365902 pyruvate dehydrogenase E1 component subunit alpha, somatic form, mitochondrial-like isoform 1	93	26729.9	25066.7	28673.2	25592.3	27839.8	29065.3	26161.1	26453.2	28869.2	804.391	1960.86	277.23	3.07476	7.41257	0.960296	14.6751	14.6912	14.8172	-0.0160196	0.142108
IPI00764444.1	XP_001059344	GS=LOC684270 isochorismatase domain containing 2-like isoform 2	2	4052.5	3440	4971.21	3993.5	3614.5	5032.02	4023	3527.25	5001.61	41.7193	123.39	43	1.03702	3.4982	0.859723	11.9741	11.7843	12.2882	0.189728	0.314122
IPI00764567.1	XP_001072867	GS=Adssl1 adenylosuccinate synthase like 1-like isoform 2	6	2612.67	2836.5	3051.28	2563	2930.17	3082.15	2587.84	2883.34	3066.72	35.122	66.2347	21.83	1.3572	2.29716	0.711836	11.3375	11.4935	11.5825	-0.155993	0.244949
IPI00764910.1	Q569A0	GS=LOC681849 hypothetical protein	9	36255.1	57072.3	45673.9	34799.3	56608.7	41382.9	35527.2	56840.5	43528.4	1029.39	327.857	3034.2	2.89747	0.576802	6.97061	15.1166	15.7946	15.4097	-0.677994	0.293032
IPI00764950.1	B2RYX1	GS=LOC685322 ubiquinol-cytochrome c reductase complex 7.2kDa protein	9	14818.9	14334.6	13999.9	18093	16935.3	16107.3	16455.9	15634.9	15053.6	2315.15	1839.02	1490.11	14.0687	11.7623	9.89869	14.0063	13.9325	13.8778	0.0738347	-0.128499
IPI00764966.2	ENSRNOP00000036621	GS=Ahnak2 similar to KIAA2019 protein	2	17535.5	20301	19233	15928	22569	19428	16731.8	21435	19330.5	1136.67	1603.72	137.886	6.79352	7.48177	0.713307	14.0303	14.3877	14.2386	-0.35738	0.208291
IPI00765168.2	P86252	GS=Pura purine rich element binding protein A	3	5675	6734.33	6694.39	5482.33	7473	6900.87	5578.66	7103.66	6797.63	136.238	522.319	146	2.44213	7.3528	2.14781	12.4457	12.7943	12.7308	-0.348644	0.285112
IPI00765366.1	B4F7C2	GS=Tubb4 tubulin, beta 4	51	9762.22	14419	11378.1	11382.5	15890.8	12289.8	10572.4	15154.9	11833.9	1145.75	1040.71	644.69	10.8372	6.86719	5.44782	13.368	13.8875	13.5306	-0.519479	0.162627
IPI00765682.3	P14882	GS=Pcca Propionyl-CoA carboxylase alpha chain, mitochondrial	24	5042.17	4502	5504.63	4948.46	4919	5692.48	4995.32	4710.5	5598.56	66.263	294.864	132.83	1.3265	6.25971	2.37258	12.2864	12.2017	12.4508	0.0846955	0.164479
IPI00765883.1	ENSRNOP00000063802	GS=LOC688661 ubiquitin B-like	17	10490.3	17875.8	8532.18	9875.35	18693.3	8175.06	10182.8	18284.6	8353.62	434.828	578.123	252.522	4.27021	3.16181	3.0229	13.3138	14.1583	13.0282	-0.844488	-0.285664
IPI00766356.1	XP_001070753	GS=LOC684509 NADH dehydrogenase (ubiquinone) 1 alpha subcomplex, 3-like	11	42692.6	48878.4	48923	42099.2	52107.8	53813	42395.9	50493.1	51368	419.64	2283.51	3457.73	0.989811	4.52242	6.73129	15.3716	15.6238	15.6486	-0.252162	0.276945
IPI00766659.1	B0BMY7	GS=LOC684352 Ptk9l protein	9	1567.11	1857.78	1823.56	1512.11	1993.89	1918.93	1539.61	1925.84	1871.25	38.8909	96.2443	67.44	2.52602	4.99754	3.60401	10.5883	10.9113	10.8698	-0.322919	0.281435
IPI00766788.1	B2GV06	GS=Oxct1 Succinyl-CoA:3-ketoacid-coenzyme A transferase 1, mitochondrial	153	29611.5	34804.4	23166.6	29829.3	39305.6	26411.8	29720.4	37055	24789.2	154.008	3182.79	2294.67	0.518189	8.58936	9.25672	14.8592	15.1774	14.5974	-0.318216	-0.26174
IPI00767054.2	P08460	GS=Nid1 nidogen 1	6	23130.8	31082.7	28722.5	23814.7	35380	28702.8	23472.8	33231.3	28712.7	483.548	3038.67	13.9088	2.06004	9.14399	0.0484413	14.5187	15.0203	14.8094	-0.501557	0.2907
IPI00767147.1	XP_001067222	GS=Eno1-ps1 enolase 3	283	7810.69	14774.2	10668.3	7717.11	15940.5	10822.8	7763.9	15357.4	10745.5	66.1711	824.713	109.19	0.852291	5.37014	1.01614	12.9226	13.9066	13.3915	-0.98408	0.468885
IPI00767374.4	Q3B8R3	GS=Myo18a similar to myosin XVIIIa isoform 2	3	10605	10111	10630.7	10294	10298	10289	10449.5	10204.5	10459.8	219.91	132.229	241.597	2.1045	1.29579	2.30976	13.3511	13.3169	13.3526	0.0342284	0.00142618
IPI00767398.1	ENSRNOP00000027268	GS=LOC684558 regulator of nonsense transcripts 1-like	2	19177	17865	21707.5	19238.5	23181	24471	19207.8	20523	23089.2	43.4871	3758.98	1954.09	0.226404	18.3159	8.4632	14.2294	14.325	14.4949	-0.0955531	0.265533
IPI00767733.2	D4A772	GS=- Uncharacterized protein	10	18090.6	19954.6	15445	17721.3	22600.2	16756.4	17905.9	21277.4	16100.7	261.135	1870.72	927.3	1.45837	8.79206	5.75938	14.1282	14.377	13.9748	-0.248883	-0.153316
IPI00768086.2	Q4FZZ4	GS=Pdha1 Uncharacterized protein	111	44956.8	47240	48194.6	45264.4	56751.4	50335.2	45110.6	51995.7	49264.9	217.492	6725.58	1513.62	0.48213	12.9349	3.07241	15.4612	15.6661	15.5883	-0.204926	0.127093
IPI00769110.2	XP_001053669	GS=Rrbp1 ribosome binding protein 1 isoform 3	2	806.5	744	841.314	740	852.5	958.694	773.25	798.25	900.004	47.0226	76.7211	83	6.08116	9.61116	9.22218	9.59479	9.6407	9.81379	-0.0459057	0.218996
IPI00769165.1	XP_001057320	GS=LOC681544 histidine-rich glycoprotein-like	4	20165.2	12453.8	18872.5	19455	12853	18359.2	19810.1	12653.4	18615.9	502.223	282.312	362.923	2.53518	2.23112	1.94953	14.274	13.6272	14.1842	0.646716	-0.0897046
IPI00769218.1	XP_001065101	GS=RGD1565368 glyceraldehyde-3-phosphate dehydrogenase-like	282	22015.5	38501.4	32080.2	22248.7	41946.7	34797.9	22132.1	40224.1	33439.1	164.911	2436.15	1921.71	0.745123	6.05644	5.7469	14.4339	15.2958	15.0292	-0.861917	0.595393
IPI00769246.1	XP_001072073	GS=Sptbn4 spectrin, beta, non-erythrocytic 4	2	654816	701152	770792	732933	872458	885756	693874	786806	828274	55237.1	121132	81291.1	7.96067	15.3954	9.81452	19.4043	19.5856	19.6597	-0.181332	0.255433
IPI00776558.2	D4AD25	GS=Cltc Uncharacterized protein	34	3186.59	2938.29	3309.99	3049.85	3147.97	3321.22	3118.22	3043.13	3315.61	96.6898	148.266	7.94	3.1008	4.87216	0.239473	11.6065	11.5713	11.6951	0.0351668	0.088551
IPI00776619.2	P16086	GS=Sptan1 Spectrin alpha chain, brain	30	46595.6	58331.9	35729.5	45448.2	62323.8	40374.5	46021.9	60327.9	38052	811.334	2822.68	3284.5	1.76293	4.6789	8.6316	15.49	15.8805	15.2157	-0.390503	-0.274348
IPI00776957.2	D3ZE29	GS=- Uncharacterized protein	93	114932	125450	126362	119940	143030	131800	117436	134240	129081	3540.67	12431.2	3844.72	3.01498	9.26048	2.97853	16.8415	17.0345	16.9779	-0.192939	0.136403
IPI00776986.2	B2RYB3	GS=Srrm1 Uncharacterized protein	2	11521.5	13554.5	12773.5	10810	14266.5	12584.5	11165.8	13910.5	12679	503.106	503.46	133.643	4.5058	3.61928	1.05405	13.4468	13.7639	13.6302	-0.317094	0.183361
IPI00777004.2	D4ADX5	GS=Ndufs7 Uncharacterized protein	13	20572.5	23231.2	19117.4	19744.9	24041	20197.1	20158.7	23636.1	19657.2	585.159	572.594	763.46	2.90276	2.42254	3.88387	14.2991	14.5287	14.2628	-0.229591	-0.0363432
IPI00777035.1	Q5BJX2	GS=Pdhx Uncharacterized protein	7	37944.3	38087	37934.2	34376.1	44203	39235.3	36160.2	41145	38584.8	2523.06	4324.67	920	6.97746	10.5108	2.38436	15.1421	15.3284	15.2357	-0.186314	0.0936288
IPI00777179.1	D3ZVZ4	GS=Anxa1 Uncharacterized protein	6	2226.17	1250.17	1811.17	2201	1329.83	1921.96	2213.59	1290	1866.57	17.7979	56.3281	78.34	0.80403	4.36652	4.19701	11.1122	10.3332	10.8662	0.779014	-0.245998
IPI00777388.2	D4A8I1	GS=Sccpdh Uncharacterized protein	6	6280.33	5528.33	6649.38	6173.33	5840.33	6974.65	6226.83	5684.33	6812.01	75.6604	220.617	230	1.21507	3.88115	3.37639	12.6043	12.4728	12.7339	0.131508	0.129584
IPI00777827.1	D4A1Y1	GS=- Uncharacterized protein	3	370858	295338	438799	362860	299279	461239	366859	297308	450019	5655.44	2786.71	15867.7	1.54158	0.937313	3.52601	18.4849	18.1816	18.7796	0.303267	0.29476
IPI00778265.1	Q8R5K7	GS=Cfh Uncharacterized protein	5	1824.4	789	1470.15	1772.8	934.2	1534.35	1798.6	861.6	1502.25	36.4867	102.672	45.4	2.02862	11.9164	3.02214	10.8127	9.75087	10.5529	1.06178	-0.259751
IPI00778558.2	D4A8P9	GS=- Uncharacterized protein	2	1913	1604.5	1984.29	1741.5	1698	2120.76	1827.25	1651.25	2052.52	121.269	66.1145	96.5	6.63668	4.00391	4.70153	10.8355	10.6893	11.0032	0.146115	0.167725
IPI00778633.1	Q3T940;Q5I0M1	GS=Apoh Uncharacterized protein	44	63637	14158.7	18226.9	65981.3	16285.1	22318	64809.2	15221.9	20272.4	1657.67	1503.55	2892.86	2.55777	9.87754	14.2699	15.9839	13.8939	14.3072	2.09005	-1.67668
IPI00778978.2	P23562-2	GS=Slc4a1 Uncharacterized protein	5	6319.8	5614	6471.56	6038.6	5834.2	6543.97	6179.2	5724.1	6507.77	198.838	155.705	51.2	3.21787	2.72016	0.786752	12.5932	12.4828	12.6679	0.110371	0.0747428
IPI00779237.1	Q6P6Q3	GS=Nucb1 Nucleobindin 1, isoform CRAd	7	1409.71	1348.86	1428.59	1394.14	1443.29	1535.46	1401.93	1396.07	1482.02	11.0097	66.7721	75.57	0.785324	4.78284	5.09912	10.4532	10.4472	10.5334	0.00603272	0.0801572
IPI00779579.2	Q4G024	GS=Col15a1 Uncharacterized protein (Fragment)	6	6989.33	6659.67	7903	6584.67	7339.67	8218.84	6787	6999.67	8060.92	286.138	480.833	223.33	4.21597	6.86936	2.77053	12.7286	12.7731	12.9767	-0.0445129	0.24817
IPI00779779.2	D3ZHX7	GS=Map4 Microtubule-associated protein	6	21101.7	37090	26332.5	20605	35843.2	26035	20853.3	36466.6	26183.8	351.199	881.642	210.364	1.68414	2.41767	0.803415	14.348	15.1543	14.6764	-0.806297	0.328394
IPI00779842.2	D3ZZA2	GS=Ubr4 Uncharacterized protein	2	9310.5	10017	10367	9380.5	10615.5	9437.5	9345.5	10316.2	9902.25	49.4975	423.203	657.256	0.52964	4.1023	6.63744	13.1901	13.3326	13.2735	-0.142575	0.0834845
IPI00779851.1	D3ZD43	GS=- Uncharacterized protein	3	36889.7	49732.7	48770	37767.7	55003.7	44859.3	37328.7	52368.2	46814.7	620.84	3727.16	2765.26	1.66317	7.11722	5.90683	15.188	15.6764	15.5147	-0.488406	0.326676
IPI00780102.1	Q0GC39;Q9QZV8	GS=Myh1;Myh2 myosin, heavy polypeptide 1, skeletal muscle, adult	391	97031.3	109478	91156.3	95113.5	124786	102003	96072.4	117132	96579.7	1356.12	10824.9	7669.93	1.41156	9.24163	7.94155	16.5518	16.8378	16.5594	-0.285942	0.00759838
IPI00780167.2	D4A6E3	GS=Mug1;LOC297568 Uncharacterized protein	192	68261.1	23391.7	26380.9	69678.1	24873	32077.9	68969.6	24132.3	29229.4	1001.99	1047.39	4028.35	1.4528	4.34018	13.7818	16.0737	14.5587	14.8351	1.51499	-1.23854
IPI00780243.2	D4ACJ8	GS=Hnrnpa1 Uncharacterized protein	22	3418.36	3637.27	3671.75	3266.09	4020.41	3776.6	3342.23	3828.84	3724.18	107.671	270.921	74.14	3.22154	7.0758	1.99078	11.7066	11.9027	11.8627	-0.196099	0.156112
IPI00780387.1	Q5U2Z3	GS=Nap1l4 Nucleosome assembly protein 1-like 4	4	2419.5	2777.5	2787.48	2122.5	2274.75	2935.97	2271	2526.12	2861.73	210.011	355.498	105	9.2475	14.0729	3.66912	11.1491	11.3027	11.4827	-0.153598	0.333557
IPI00780608.2	P61980	GS=Hnrnpk Heterogeneous nuclear ribonucleoprotein K	2	4225.5	4024.5	4445.59	4564.5	4561.5	4541.76	4395	4293	4493.68	239.709	379.716	68	5.45413	8.84501	1.51324	12.1016	12.0678	12.1337	0.033877	0.0320328
IPI00781084.2	D4AAJ5	GS=Ppp1r12b Uncharacterized protein	2	11483.5	22004	11726.5	10462	22742.5	11111.5	10972.8	22373.2	11419	722.31	522.198	434.871	6.58276	2.33403	3.80831	13.4216	14.4495	13.4791	-1.02785	0.0575112
IPI00781123.1	O54975	GS=Xpnpep1 Xaa-Pro aminopeptidase 1	2	2860	3365.5	3312.38	2590	3481	3479.96	2725	3423.25	3396.17	190.919	81.6708	118.5	7.0062	2.38577	3.48923	11.412	11.7412	11.7297	-0.32911	0.317652
IPI00781133.1	D4ACL3	GS=Aco1 Uncharacterized protein	4	882.75	1073.25	1165.35	922.5	1037.75	1315.61	902.625	1055.5	1240.48	28.1075	25.1023	106.25	3.11397	2.37824	8.56523	9.81798	10.0437	10.2767	-0.225728	0.4587
IPI00781155.1	D3ZF77	GS=Akr1cl1 Uncharacterized protein	11	4332.18	5374.18	5098.14	3930.82	5993.27	5245.98	4131.5	5683.73	5172.06	283.804	437.763	104.54	6.86928	7.70204	2.02124	12.0124	12.4726	12.3365	-0.460171	0.324074
IPI00781766.2	ENSRNOP00000043180	GS=Atp1a4 Uncharacterized protein	11	59601	62039.1	69070.2	57863.6	69089.6	65717.9	58732.3	65564.3	67394	1228.56	4985.43	2370.41	2.0918	7.60387	3.51724	15.8419	16.0006	16.0403	-0.158757	0.198468
IPI00781855.2	ENSRNOP00000052569	GS=Cds2 Phosphatidate cytidylyltransferase (Fragment)	3	40215.7	32357	40203.7	39328	35257.3	37993.3	39771.8	33807.2	39098.5	627.677	2050.84	1562.95	1.5782	6.0663	3.99746	15.2795	15.045	15.2548	0.234418	-0.0246339
IPI00782169.1	D3ZMF5	GS=Acadvl Uncharacterized protein	100	35909.7	45604.1	40059.7	36607.9	50726.9	42130.2	36258.8	48165.5	41094.9	493.681	3622.37	1464.07	1.36155	7.52067	3.56265	15.146	15.5557	15.3267	-0.40967	0.180628
IPI00785564.2	P21913	GS=Sdhb Succinate dehydrogenase [ubiquinone] iron-sulfur subunit, mitochondrial	34	32482.1	39079.5	28773.2	32072.6	45906.3	33001.9	32277.3	42492.9	30887.5	289.581	4827.25	2990.11	0.897167	11.3601	9.68064	14.9782	15.3749	14.9147	-0.396701	-0.0634962
IPI00817070.1	ENSRNOP00000040759	GS=Myl6;Myl6b myosin light polypeptide 6	42	190185	244012	226638	190714	254462	246943	190450	249237	236791	373.819	7389.34	14357.5	0.196282	2.96478	6.06339	17.5391	17.9272	17.8533	-0.38811	0.314201
IPI00829462.1	Q07936-2	GS=Anxa2 Isoform Long of Annexin A2	6	81819.5	113864	65324.5	90180.3	129257	78072.7	85999.9	121561	71698.6	5912	10884.3	9014.34	6.87442	8.95377	12.5725	16.392	16.8913	16.1297	-0.499269	-0.262389
IPI00829505.1	Q68FS4-2	GS=Lap3 Isoform 2 of Cytosol aminopeptidase	7	2702.43	2291.71	2854.86	2580	2440.71	3018.3	2641.22	2366.21	2936.58	86.5711	105.359	115.57	3.2777	4.45264	3.93553	11.367	11.2084	11.5199	0.158624	0.152936
IPI00831745.1	Q6IMZ3	GS=Anxa6 annexin A6	12	34043.9	39485.6	30152.2	34601.7	38492.6	32651.5	34322.8	38989.1	31401.8	394.389	702.157	1767.34	1.14906	1.80091	5.62814	15.0669	15.2508	14.9386	-0.183903	-0.128318
IPI00851115.1	Q68FZ8	GS=Pccb Uncharacterized protein	4	102490	111525	99587.1	100291	103966	105617	101390	107745	102602	1554.57	5344.84	4263.75	1.53326	4.96062	4.15562	16.6296	16.7173	16.6467	-0.087707	0.01714
IPI00851130.1	Q9JKB7	GS=Gda Uncharacterized protein	6	2418.5	1734.83	2534.2	2394.5	1733.17	2551.65	2406.5	1734	2542.93	16.9706	1.1738	12.34	0.705197	0.067693	0.485268	11.2327	10.7599	11.3123	0.472833	0.0795526
IPI00867934.1	A7VJC2-1	GS=Hnrnpa2b1 Isoform B1 of Heterogeneous nuclear ribonucleoproteins A2/B1	26	30315.2	38798.6	30319.3	28082.6	42246.7	32345.1	29198.9	40522.7	31332.2	1578.64	2438.15	1432.42	5.4065	6.01677	4.57172	14.8336	15.3064	14.9354	-0.472815	0.101733
IPI00869617.6	ENSRNOP00000039064	GS=- Uncharacterized protein (Fragment)	91	11497.6	9044.73	11888.2	10916.8	9617.05	12105.8	11207.2	9330.89	11997	410.702	404.691	153.86	3.66461	4.33711	1.28249	13.4521	13.1878	13.5504	0.264343	0.09824
IPI00869949.2	D3ZUX5	GS=Chchd3 Uncharacterized protein	3	2522.33	3065.67	2561.71	2860.67	3616	2713.03	2691.5	3340.84	2637.37	239.243	389.142	107	8.88882	11.648	4.05707	11.3942	11.706	11.3649	-0.311798	-0.0293098
IPI00870055.2	ENSRNOP00000023329	GS=Me3 NADP-dependent malic enzyme, mitochondrial	4	2034	1802.5	1896.72	1948.75	1957.25	1904.5	1991.38	1879.88	1900.61	60.2809	109.425	5.5	3.0271	5.82085	0.289381	10.9595	10.8764	10.8922	0.0831282	-0.0673027
IPI00870112.1	P47942	GS=Dpysl2 Dihydropyrimidinase-related protein 2	10	754.7	1370.4	695.223	904.2	1236.6	875.536	829.45	1303.5	785.379	105.712	94.6109	127.5	12.7449	7.25822	16.2342	9.69601	10.3482	9.61725	-0.652164	-0.0787653
IPI00870114.1	D3ZT90	GS=Gcdh Uncharacterized protein	3	7361	6823.33	8684.45	6906.33	7322.67	9014.42	7133.66	7073	8849.44	321.5	353.087	233.33	4.5068	4.99204	2.63667	12.8004	12.7881	13.1114	0.0123212	0.310942
IPI00870163.1	D4AEH9	GS=Agl Uncharacterized protein	16	2900.38	3168.88	3138.54	2737.75	3417.06	3231.43	2819.07	3292.97	3184.99	114.997	175.49	65.68	4.07925	5.32922	2.06218	11.461	11.6852	11.6371	-0.224173	0.176071
IPI00870183.1	B0K020	GS=Cisd1 CDGSH iron-sulfur domain-containing protein 1	32	39288.3	42056.7	33499.3	37363.2	46530.1	36050.6	38325.8	44293.4	34775	1361.31	3163.19	1804.06	3.55194	7.14146	5.18781	15.226	15.4348	15.0858	-0.208777	-0.140265
IPI00870312.1	ENSRNOP00000049866	GS=Lrp1b low density lipoprotein-related protein 1B	2	11912	11229	9660.5	11197.5	12422.5	11381.5	11554.8	11825.8	10521	505.228	843.932	1216.93	4.37247	7.13639	11.5667	13.4962	13.5296	13.361	-0.0334456	-0.135214
IPI00870316.1	P56741	GS=Mybpc3 Myosin-binding protein C, cardiac-type	532	22725.7	32801.4	26366.5	21798	36970.7	27588.9	22261.9	34886.1	26977.7	655.969	2948.13	864.33	2.9466	8.45073	3.20387	14.4423	15.0904	14.7195	-0.648075	0.277192
IPI00876581.1	P04916	GS=Rbp4 Retinol-binding protein 4	10	2017.4	701.2	1813.03	1920.1	719	1848.1	1968.75	710.1	1830.57	68.8015	12.5865	24.8	3.49468	1.7725	1.35477	10.9431	9.47188	10.8381	1.47119	-0.104988
IPI00877383.1	A8WE96	GS=Mylk3 Cardiac myosin light chain kinase	5	21503	27332.4	24361.8	20080	29660.2	22932.6	20791.5	28496.3	23647.2	1006.21	1646	1010.6	4.83954	5.7762	4.27364	14.3437	14.7985	14.5294	-0.454781	0.185676
IPI00877392.1	Q01728-7	GS=Slc8a1 Isoform 7 of Sodium/calcium exchanger 1	3	6456	7402	7688.67	7778.33	8385	7659	7117.16	7893.5	7673.84	935.029	695.086	20.9799	13.1377	8.8058	0.273395	12.7971	12.9464	12.9057	-0.149362	0.108645
IPI00882405.1	Q68G41	GS=Eci1 Uncharacterized protein	18	8560.39	9912.11	7774.97	7671.89	10656.3	9274.34	8116.14	10284.2	8524.65	628.264	526.243	1060.22	7.74093	5.11699	12.4371	12.9866	13.3281	13.0574	-0.341567	0.0708476
IPI00882501.1	P13383	GS=Ncl Nucleolin	2	121107	130664	143506	124928	168480	179298	123018	149572	161402	2702.21	26740.7	25308.5	2.1966	17.8781	15.6804	16.9085	17.1905	17.3003	-0.281974	0.391789
IPI00884567.1	Q9WVC0	GS=Sept7 septin-7 isoform b	2	711.5	817.5	1103.5	777	705.5	1048.5	744.25	761.5	1076	46.3155	79.196	38.8909	6.22311	10.4	3.61439	9.53964	9.5727	10.0715	-0.0330567	0.531819
IPI00886470.2	O70351	GS=Hsd17b10 Uncharacterized protein	77	4366.52	4971.57	3836.59	4688.84	5837.9	4189.55	4527.68	5404.73	4013.07	227.915	612.588	249.58	5.03381	11.3343	6.21918	12.1446	12.4	11.9705	-0.255452	-0.174066
IPI00895570.1	B1WBP7	GS=- Putative uncharacterized protein	15	379891	388987	358342	420846	404786	484044	400369	396887	421193	28959.8	11171.3	88884.7	7.23328	2.81474	21.1031	18.611	18.5984	18.6841	0.0126022	0.0731527
IPI00895591.1	B1WBU9;Q64607	GS=Pygm glycogen phosphorylase, muscle form	12	68057	139849	102371	70219.7	155718	107354	69138.3	147784	104862	1529.24	11221	3523.58	2.21185	7.59286	3.3602	16.0772	17.1731	16.6781	-1.09593	0.600938
IPI00896144.1	P41350-2	GS=Cav1 caveolin-1 alpha isoform	10	5356.6	6243.3	4453.24	4936.6	6201.6	4593.53	5146.6	6222.45	4523.39	296.985	29.4864	99.2	5.77051	0.47387	2.19305	12.3294	12.6033	12.1432	-0.273863	-0.186215
IPI00896197.1	B0BNC0	GS=Ckmt2 Ckmt2 protein	440	38842.6	49658.1	41123	38466.2	55938.2	43858.8	38654.4	52798.1	42490.9	266.176	4440.68	1934.45	0.688605	8.41068	4.55262	15.2383	15.6882	15.3749	-0.449854	0.136521
IPI00896224.1	P63259	GS=Actg1;LOC100361457 Actin, cytoplasmic 2	351	125910	149376	121025	119254	169092	132801	122582	159234	126913	4706.3	13941.6	8326.5	3.83931	8.7554	6.5608	16.9034	17.2808	16.9535	-0.377399	0.0500919
IPI00911361.2	D4A3U9	GS=Camsap2 Uncharacterized protein	2	415.5	702.5	445.5	368.5	763.5	341	392	733	393.25	33.234	43.1335	73.8927	8.47807	5.88452	18.7903	8.61471	9.51767	8.6193	-0.90296	0.00459311
IPI00911371.2	B5DEF6	GS=Acad10 RGD1310159 protein	5	2798	2692.4	2509.32	2587.4	2920.4	2644.52	2692.7	2806.4	2576.92	148.917	161.22	95.6	5.53039	5.74474	3.70986	11.3948	11.4545	11.3314	-0.0596671	-0.0634064
IPI00914162.1	Q63781	GS=Myl12b Myosin regulatory light chain	12	157908	166106	192658	142702	192496	193280	150305	179301	192969	10752.6	18660.5	439.75	7.15382	10.4074	0.227887	17.1975	17.452	17.558	-0.254485	0.36047
IPI00914273.1	B5DEK5	GS=LOC687056 LOC687056 protein	4	4280.5	4411.5	4502.52	4041.25	4564	4672.93	4160.88	4487.75	4587.72	169.175	107.834	120.5	4.06586	2.40285	2.62658	12.0227	12.1318	12.1636	-0.109105	0.140891
IPI00914286.1	B5DF63	GS=Slmap Uncharacterized protein	4	7323.75	6883	9731.55	7194.5	7695.5	9738.27	7259.12	7289.25	9734.91	91.3936	574.524	4.75	1.25902	7.8818	0.0487935	12.8256	12.8316	13.249	-0.00597472	0.423372
IPI00914754.1	ENSRNOP00000016553	GS=Txlnb beta-taxilin	2	1561.5	1824	1788.23	1575	1919	1894.3	1568.25	1871.5	1841.26	9.54594	67.1751	75	0.6087	3.58937	4.07329	10.6149	10.87	10.8465	-0.255039	0.231541
IPI00921682.2	B4F768	GS=Aldh4a1 delta-1-pyrroline-5-carboxylate dehydrogenase, mitochondrial	12	1259	1371.75	1306.02	1227.33	1409.92	1357.06	1243.16	1390.84	1331.54	22.3941	26.9903	36.09	1.80138	1.94058	2.7104	10.2798	10.4417	10.3789	-0.161933	0.0990745
IPI00923141.1	P29410-2	GS=Ak2 Isoform 2 of Adenylate kinase 2, mitochondrial	2	105286	117080	111779	112176	121257	117443	108732	119169	114611	4871.97	2953.23	4005	4.48073	2.47819	3.49443	16.7304	16.8626	16.8064	-0.132236	0.0759738
IPI00923716.1	Q68FP1-2	GS=Gsn Isoform 2 of Gelsolin	16	34824.9	15651.8	10410.4	33268.1	15125.8	13126.9	34046.5	15388.8	11768.6	1100.84	371.896	1920.82	3.23333	2.41667	16.3215	15.0552	13.9096	13.5227	1.14563	-1.53256
IPI00938546.1	ENSRNOP00000032854	GS=T2 brachyury 2	14	3177.14	3559.07	2881.93	3076.93	3958.57	2857.14	3127.03	3758.82	2869.53	70.8592	282.489	17.5292	2.26602	7.51537	0.610872	11.6106	11.8761	11.4866	-0.265484	-0.123978
IPI00947865.1	ENSRNOP00000061261	GS=Mtch2 Uncharacterized protein (Fragment)	10	16989.9	15215.2	17882.4	16958.4	16218.2	18135.4	16974.2	15716.7	18008.9	22.2739	709.228	178.9	0.131222	4.51258	0.993397	14.0511	13.94	14.1364	0.111041	0.0853719
IPI00947909.1	D4A2V9	GS=Gpi Glucose-6-phosphate isomerase	4	67506.8	141773	62913	67944.2	167525	75889.2	67725.5	154649	69401.1	309.359	18209.2	9175.59	0.456784	11.7746	13.2211	16.0474	17.2386	16.0827	-1.19123	0.0352599
IPI00948000.1	ENSRNOP00000005522	GS=Lasp1 30 kDa protein	2	36517.7	16918.2	44044.1	38522.3	21963.8	56357.4	37520	19441	50200.7	1417.44	3567.82	8706.82	3.77782	18.352	17.344	15.1954	14.2468	15.6154	0.948557	0.420048
IPI00948000.1	ENSRNOP00000005522	GS=Lasp1 Uncharacterized protein	3	35784	15071.3	40337.7	37520	19441	47878	36652	17256.2	44107.8	1227.54	3089.82	5331.82	3.34917	17.9056	12.0881	15.1616	14.0748	15.4287	1.08678	0.267143
IPI00948254.1	D3Z880	GS=Bckdhb Uncharacterized protein	3	69100	68580.7	48401.3	60425.3	80997.7	49696.7	64762.7	74789.2	49049	6133.92	8780.14	915.944	9.47138	11.7399	1.86741	15.9829	16.1905	15.5819	-0.207667	-0.400939
IPI00948302.1	P35435	GS=Atp5c1 ATP synthase gamma chain	87	49143.2	57212.2	42338.3	50744.8	66040.6	47448.7	49944	61626.4	44893.5	1132.45	6242.62	3613.61	2.26743	10.1298	8.04929	15.608	15.9113	15.4542	-0.303236	-0.153804
IPI00948331.1	D4A6B2	GS=Immt Uncharacterized protein	75	16125.8	14908	15156.4	15179.2	16123.5	15200.5	15652.5	15515.8	15178.5	669.298	859.418	31.2	4.27598	5.539	0.205555	13.9341	13.9214	13.8897	0.0126592	-0.044368
IPI00948338.1	Q6MG79	GS=C4b complement C4 precursor	3	1618.33	1766.33	573.676	1662	2230.33	801.831	1640.16	1998.33	687.754	30.8794	328.098	161.33	1.8827	16.4186	23.4575	10.6796	10.9646	9.42575	-0.284954	-1.25388
IPI00948380.2	XP_002726818	GS=LOC100363606 mCG147639-like	2	289506	104062	132069	302522	127041	153133	296014	115552	142601	9204.41	16248.6	14894.5	3.10945	14.0618	10.4449	18.1753	16.8182	17.1216	1.35713	-1.05368
IPI00948572.1	Q29RW1	GS=Myh4 Myosin-4	334	163458	149436	174674	155472	164164	178653	159465	156800	176664	5647.03	10414.4	2813.36	3.54123	6.64184	1.59249	17.2829	17.2586	17.4306	0.0243127	0.147766
IPI00948635.2	ENSRNOP00000041757	GS=Dnah7 dynein heavy chain 7, axonemal	16	22387.9	19147.4	22150.9	20084.4	19503.9	28488.7	21236.2	19325.7	25319.8	1628.86	252.126	4481.51	7.67023	1.30462	17.6996	14.3742	14.2382	14.628	0.136005	0.253742
IPI00948721.1	ENSRNOP00000018850	GS=Acaa2 Uncharacterized protein (Fragment)	158	24362.9	28746.4	22462.3	23127.7	32103.9	24481.4	23745.3	30425.1	23471.8	873.425	2374.08	1427.72	3.6783	7.80303	6.08269	14.5354	14.893	14.5186	-0.35762	-0.0167134
IPI00948742.1	D3ZFG0	GS=- Uncharacterized protein	2	129860	193216	159071	104260	234991	191614	117060	214104	175343	18101.6	29539	23011.7	15.4635	13.7966	13.1239	16.8369	17.708	17.4198	-0.871065	0.582933
IPI00948784.1	ENSRNOP00000063611	GS=Mybpc3 Uncharacterized protein (Fragment)	443	26362.8	30608.6	29349.2	24900.6	33199.6	29534.2	25631.7	31904.1	29441.7	1033.95	1832.1	130.79	4.03386	5.74252	0.444234	14.6456	14.9615	14.8456	-0.315815	0.199932
IPI00948869.1	P53534	GS=Pygb glycogen phosphorylase, brain form	6	37197	67452.5	50709.4	36755	72920.5	57046.7	36976	70186.5	53878	312.541	3866.46	4481.17	0.845254	5.50884	8.31725	15.1743	16.0989	15.7174	-0.924604	0.543108
IPI00948886.1	D3ZSA3	GS=Atp1a2 Uncharacterized protein	22	17802.7	12303.5	18366.8	16505.8	13985.3	19039.8	17154.2	13144.4	18703.3	917.089	1189.19	475.86	5.34613	9.04714	2.54426	14.0663	13.6822	14.191	0.384119	0.124727
IPI00948980.1	ENSRNOP00000025122	GS=Ezr Uncharacterized protein (Fragment)	11	4434.09	4885.91	5652.03	4272.36	5292.91	5736.75	4353.23	5089.41	5694.39	114.36	287.792	59.91	2.62703	5.65473	1.05209	12.0879	12.3133	12.4753	-0.225414	0.387456
IPI00949032.1	D3ZBS2	GS=Itih3 Uncharacterized protein	2	177560	54670	54326.3	182980	57344	82802.9	180270	56007	68564.6	3832.17	1890.8	20136	2.12579	3.37601	29.3679	17.4598	15.7733	16.0652	1.68648	-1.39462
IPI00949068.1	D3ZSP5	GS=Pgm1 Uncharacterized protein	9	13882.6	19862.3	16773.1	12212.4	20926.8	17711.2	13047.5	20394.6	17242.1	1180.95	752.68	663.34	9.05118	3.69059	3.84721	13.6715	14.3159	14.0736	-0.644411	0.402163
IPI00949133.1	D3ZXX2	GS=Flna Uncharacterized protein	7	30694.1	24112.9	33216.7	30475	26964.3	33654.9	30584.6	25538.6	33435.8	154.955	2016.27	309.86	0.506646	7.89498	0.92673	14.9005	14.6404	15.0291	0.260126	0.128591
IPI00949148.1	D3Z9T7	GS=Echdc2 Uncharacterized protein	10	2204	2280	1604.85	1651.4	2208.6	1663.26	1927.7	2244.3	1634.06	390.747	50.4874	41.3	20.2701	2.24958	2.52745	10.9127	11.132	10.6742	-0.219385	-0.238423
IPI00949416.1	D4A786	GS=LOC100362685;LOC100364994 Uncharacterized protein	30	27773.6	26385.1	21366.5	26627.3	30766.6	23183.1	27200.4	28575.8	22274.8	810.578	3098.19	1284.49	2.98002	10.842	5.76655	14.7313	14.8025	14.4431	-0.0711652	-0.288217
IPI00949424.1	O88771	GS=Psmd1 Uncharacterized protein (Fragment)	3	3798	4599.67	4550.26	3533.67	4599.33	4604	3665.84	4599.5	4577.13	186.91	0.240416	38	5.09869	0.00522701	0.830214	11.8399	12.1673	12.1602	-0.327335	0.320302
IPI00949645.1	Q704S8	GS=Crat Carnitine O-acetyltransferase	6	33825.8	45071.2	36212.4	32142	47854.7	39715.6	32983.9	46462.9	37964	1190.65	1968.23	2477.16	3.60978	4.23613	6.52502	15.0095	15.5038	15.2123	-0.494317	0.20287
IPI00949808.1	ENSRNOP00000062224	GS=Pdlim5 Uncharacterized protein (Fragment)	63	18600.1	32378.6	16219.2	19181.7	36652.1	17648.6	18890.9	34515.3	16933.9	411.246	3021.86	1010.77	2.17695	8.75513	5.96889	14.2054	15.075	14.0476	-0.869546	-0.157777
IPI00949810.1	D4A5Q0	GS=Myo1c Uncharacterized protein	3	1634.67	1530.67	1884.54	1458	1650.33	1980.24	1546.34	1590.5	1932.39	124.925	84.6124	67.67	8.07875	5.31986	3.50188	10.5946	10.6353	10.9162	-0.0406275	0.321533
IPI00950483.1	ENSRNOP00000063713	GS=Dmd Uncharacterized protein (Fragment)	15	4294.47	4310.2	4161.26	4026	4426.33	4258.19	4160.24	4368.26	4209.73	189.837	82.1163	68.54	4.56313	1.87984	1.62813	12.0224	12.0928	12.0395	-0.0703954	0.0170626
IPI00950672.1	ENSRNOP00000059782	GS=Aco2 Uncharacterized protein (Fragment)	326	81255	94476.6	73152.1	80091.7	108209	80140.1	80673.4	101343	76646.1	822.563	9710.09	4941.28	1.01962	9.58145	6.44688	16.2998	16.6289	16.2259	-0.329077	-0.0738801
IPI00950965.1	P36972	GS=Aprt Adenine phosphoribosyltransferase	11	1551.36	1816.91	1888.65	1490.55	1956.73	1914.74	1520.95	1886.82	1901.7	42.9992	98.8677	18.45	2.82712	5.23991	0.970187	10.5708	10.8817	10.8931	-0.310979	0.322308
IPI00951050.1	D3Z8Y6	GS=Ppp1r16b Uncharacterized protein	2	1621	2249	1518	1558.5	2539	1458.5	1589.75	2394	1488.25	44.1942	205.061	42.0729	2.77994	8.56562	2.827	10.6346	11.2252	10.5394	-0.590623	-0.095183
IPI00951052.1	ENSRNOP00000031961	GS=Adh5 Uncharacterized protein	2	533	487	521.502	525	611	546.958	529	549	534.23	5.65685	87.6812	18	1.06935	15.9711	3.36933	9.04712	9.10066	9.06132	-0.0535384	0.0141936
IPI00951116.1	ENSRNOP00000048250	GS=Hbb 16 kDa protein	560	294598	126681	198635	303086	148375	245882	298842	137528	222259	6001.87	15339.4	33408.6	2.00838	11.1537	15.0314	18.189	17.0694	17.7619	1.11966	-0.42714
IPI00951317.1	D3ZJT8	GS=Eno1 Enolase	125	12085	22985.7	14189.2	11985.8	24498.5	14775.4	12035.4	23742.1	14482.3	70.0814	1069.7	414.55	0.582294	4.50551	2.86246	13.555	14.5352	13.822	-0.980164	0.267008
IPI00951369.1	ENSRNOP00000063704	GS=Rab1 Uncharacterized protein (Fragment)	11	4797.27	6080.55	5241.93	4558.36	6573.91	5350.3	4677.82	6327.23	5296.11	168.935	348.858	76.63	3.61141	5.5136	1.44691	12.1916	12.6274	12.3707	-0.435739	0.179098
IPI00951407.1	D3ZDC3	GS=Ndufb6 Uncharacterized protein	3	43096.7	59253.3	41554.9	50414	62434.7	49912.9	46755.3	60844	45733.9	5174.13	2249.55	5910	11.0664	3.69724	12.9226	15.5128	15.8928	15.481	-0.379984	-0.0318662
IPI00951518.1	ENSRNOP00000062852	GS=Tnfaip8 Uncharacterized protein (Fragment)	3	242766	281204	192511	200290	268095	186975	221528	274649	189743	30034.6	9269.46	3914.31	13.5579	3.37502	2.06295	17.7571	18.0672	17.5337	-0.310101	-0.223441
IPI00951602.1	Q6IMX8	GS=Acot2 Uncharacterized protein	21	17032	20674.3	13971.4	16465.2	22356.5	14915.1	16748.6	21515.4	14443.3	400.795	1189.49	667.29	2.393	5.52854	4.62008	14.0318	14.3931	13.8181	-0.361327	-0.213649
IPI00951645.1	ENSRNOP00000023516	GS=Sucla2 Uncharacterized protein (Fragment)	96	33331.8	34978.8	34564.7	31710	37648.6	36131.3	32520.9	36313.7	35348	1146.76	1887.81	1107.71	3.52624	5.1986	3.13373	14.9891	15.1482	15.1093	-0.159147	0.120261
IPI00951813.1	Q5XFW3	GS=Ugp2 Uncharacterized protein (Fragment)	7	3339.57	5172.29	4278.3	3076.14	5588	4441.14	3207.86	5380.15	4359.72	186.273	293.951	115.14	5.80678	5.46363	2.641	11.6474	12.3934	12.09	-0.746036	0.442627
IPI00951885.1	D4ADB1	GS=- Uncharacterized protein	69	39250.1	60840.9	41582.9	38312.7	66239.3	45712.3	38781.4	63540.1	43647.6	662.842	3817.22	2919.91	1.70917	6.00758	6.68974	15.2431	15.9554	15.4136	-0.712302	0.170536
IPI00951939.1	D3Z982	GS=Srsf2 Uncharacterized protein	3	2613.67	5602.33	3319.01	2623.67	6186	3350.59	2618.67	5894.16	3334.8	7.07107	412.717	22.33	0.270025	7.00213	0.669606	11.3546	12.5251	11.7034	-1.17045	0.348766
IPI00951959.1	Q9ES32	GS=Tfam Uncharacterized protein (Fragment)	2	2240	2206.5	2321.68	2050.5	2299	2374.71	2145.25	2252.75	2348.19	133.997	65.4074	37.5	6.24621	2.90345	1.59697	11.0669	11.1375	11.1973	-0.0705414	0.130406
IPI00951991.1	ENSRNOP00000031940	GS=Aldoa 45 kDa protein	344	15580	37871.7	20919.7	15039.9	42035.1	22076.5	15310	39953.4	21498.1	381.944	2943.98	817.98	2.49474	7.36853	3.80489	13.9022	15.286	14.3919	-1.38385	0.489741
IPI00952003.1	ENSRNOP00000004147	GS=Myh2 224 kDa protein	226	212856	196076	230300	204321	216131	237082	208588	206104	233691	6035.06	14181.2	4795.97	2.89328	6.8806	2.05227	17.6703	17.653	17.8342	0.0172892	0.163942
IPI00952038.1	D3ZU20	GS=Sh3bgr Uncharacterized protein	4	10190.8	12399	12769.4	9445.75	13680.8	13951.7	9818.25	13039.9	13360.6	526.795	906.334	836	5.36546	6.95048	6.25721	13.2613	13.6706	13.7057	-0.409392	0.444445
IPI00952226.1	ENSRNOP00000062977	GS=- Uncharacterized protein (Fragment)	7	1577	1449.29	1747.66	1499.57	1549.57	1855.15	1538.28	1499.43	1801.4	54.7513	70.9087	76	3.55924	4.72904	4.21893	10.5871	10.5502	10.8149	0.0369086	0.2278
IPI00952280.1	ENSRNOP00000050636	GS=Sdha Uncharacterized protein	102	53664.2	61948.6	46613.2	53972.4	69092.3	51430.4	53818.3	65520.4	49021.8	217.923	5051.37	3406.33	0.404924	7.7096	6.9486	15.7158	15.9997	15.5811	-0.283848	-0.134673
IPI00957241.1	D3ZP84	GS=Vdac3 Uncharacterized protein	54	71648	63369.3	75482.8	69398.3	69351.6	76642.8	70523.1	66360.4	76062.8	1590.76	4230.12	820.24	2.25566	6.37446	1.07837	16.1058	16.018	16.2149	0.0877727	0.109096
IPI00957286.1	ENSRNOP00000021114	GS=Sorbs1 sorbin and SH3 domain containing 1	3	188920	427422	191157	177540	468847	210853	183230	448135	201005	8046.41	29291.9	13927	4.39143	6.5364	6.92867	17.4833	18.7736	17.6169	-1.29028	0.133578
IPI00957417.1	XP_002726477	GS=Ankrd26 retinoic acid induced 14-like isoform 2	2	221.5	404	180	226.5	441	150.5	224	422.5	165.25	3.53553	26.163	20.8597	1.57836	6.19241	12.6231	7.80735	8.72281	7.36851	-0.915453	-0.438848
IPI00957427.1	XP_002725981	GS=LOC100364813 solute carrier family 25 (mitochondrial carrier; adenine nucleotide translocator), member 31-like	42	221194	240421	216021	232075	274303	223854	226635	257362	219937	7693.63	23958.7	5539.12	3.39473	9.30932	2.5185	17.79	17.9734	17.7467	-0.183432	-0.0432761
IPI00957456.1	XP_002725425	GS=LOC100365275 microsomal carboxyesterase E1-like	18	11495.1	3639.33	10330.4	11096.3	3975.44	10543.6	11295.7	3807.39	10437	282.015	237.666	150.72	2.49666	6.24223	1.4441	13.4635	11.8946	13.3494	1.5689	-0.114069
IPI00957799.1	XP_002726232	GS=Slc25a12 solute carrier family 25 (mitochondrial carrier, Aralar), member 12	11	38456.6	45685.7	32974	36588.9	46098.1	35896.2	37522.7	45891.9	34435.1	1320.62	291.583	2066.37	3.51952	0.635368	6.00077	15.1955	15.486	15.0716	-0.290475	-0.123885
IPI00957958.1	XP_002726084;XP_002729154	GS=LOC100361144 NADH dehydrogenase (ubiquinone) 1 beta subcomplex 3-like	5	43508	41154	44539	38666.2	41190.2	44769.8	41087.1	41172.1	44654.4	3423.67	25.5973	163.2	8.33271	0.0621714	0.365474	15.3264	15.3294	15.4465	-0.00298153	0.120116
IPI00958096.1	XP_002725325;XP_002728526	GS=LOC100360950 GF20391-like isoform 1	58	194585	205879	163365	186354	212814	185933	190469	209347	174649	5819.79	4903.31	15958.1	3.0555	2.3422	9.13727	17.5392	17.6755	17.4141	-0.136334	-0.125103
IPI00958118.1	XP_002726127;XP_002729194;XP_002729307	GS=LOC100365196;LOC100361008;LOC100361427 Cytochrome c oxidase subunit 5A, mitochondrial-like	17	277905	248696	305312	266877	275309	320123	272391	262002	312718	7797.52	18817.9	10472.9	2.86262	7.18234	3.34899	18.0553	17.9992	18.2545	0.0560996	0.199181
IPI00958199.1	XP_001080186	GS=Myh8 myosin-8	267	167604	154929	180598	160472	169958	185997	164038	162443	183298	5043.32	10627	3818.05	3.07448	6.54196	2.08298	17.3237	17.3096	17.4838	0.0140952	0.160156
IPI00958555.1	D3ZFH5	GS=- Uncharacterized protein	2	3692	1456	3855.14	3799.5	1678.5	4025.55	3745.75	1567.25	3940.35	76.014	157.331	120.5	2.02934	10.0387	3.05811	11.871	10.614	11.9441	1.25702	0.0730678
IPI00958686.1	XP_002725956	GS=Cmya5 cardiomyopathy associated 5	2	1093	1212	1110.01	1040	1277.5	1228.8	1066.5	1244.75	1169.41	37.4767	46.3155	84	3.51399	3.72087	7.18314	10.0587	10.2816	10.1916	-0.222972	0.132891
IPI00958860.1	XP_002727306;XP_002730109	GS=Myom1 myomesin 1	54	27218.6	36254.1	27392.7	25921.6	40465.5	28940.5	26570.1	38359.8	28166.6	917.082	2977.93	1094.46	3.45156	7.76315	3.88567	14.6975	15.2273	14.7817	-0.529793	0.0841801
IPI00958882.1	XP_002726771;XP_002729650	GS=LOC100360357;LOC100365859 cytochrome c oxidase, subunit VIIc-like	10	50516.6	57991.4	36911.1	54515.1	70262.6	52969.7	52515.8	64127	44940.4	2827.37	8677.05	11355.1	5.38383	13.531	25.267	15.6805	15.9686	15.4557	-0.288179	-0.22474
IPI00958919.1	D3ZKG1	GS=LOC100365121;Mut;LOC100361295 Uncharacterized protein	4	6735.5	5672.25	6502.26	6249.25	5713.25	6529.13	6492.38	5692.75	6515.69	343.831	28.9914	19	5.29592	0.509268	0.291604	12.6645	12.4749	12.6697	0.189621	0.00517227
IPI00958962.1	XP_001061900	GS=Hist2h4;Hist1h4b;Hist1h4m histone cluster 1, H4m	51	48754.3	57727.4	48391.7	48245	63046.9	52679.9	48499.7	60387.2	50535.8	360.108	3761.45	3032.23	0.742497	6.22888	6.00016	15.5657	15.882	15.625	-0.316268	0.0593316
IPI00959144.1	XP_002730137	GS=LOC363331 plasma membrane associated protein, S3-12	11	98093.7	178731	108737	95898.4	219139	112980	96996.1	198935	110858	1552.3	28572.6	3000.27	1.60037	14.3628	2.7064	16.5656	17.6019	16.7584	-1.0363	0.192716
IPI00959179.1	XP_002725498;XP_002728685	GS=LOC100360791 tumor protein, translationally-controlled 1-like	13	17411.7	24827	14279.1	15427.8	28851.8	16325.5	16419.7	26839.4	15302.3	1402.84	2845.94	1447.01	8.54364	10.6036	9.45617	14.0031	14.7121	13.9015	-0.708921	-0.101685
IPI00959265.1	XP_002726107;XP_002729147	GS=LOC100363379;LOC100365936 peroxiredoxin-1-like	23	37521.6	70850.5	47089.8	33751.3	79452.1	47539.4	35636.5	75151.3	47314.6	2665.98	6082.26	317.92	7.48103	8.09335	0.671927	15.1211	16.1975	15.53	-1.07644	0.408932
IPI00959327.1	XP_001065955	GS=Ttn titin	550	49341.5	68943.4	45916	48489.2	76888.9	50291.7	48915.4	72916.2	48103.8	602.66	5618.3	3094.04	1.23205	7.70515	6.432	15.578	16.154	15.5539	-0.575951	-0.0241361
IPI00959616.1	XP_218313	GS=Gpr126 G protein-coupled receptor 126	2	153122	182236	125127	140494	227502	139128	146808	204869	132128	8928.64	32007.5	9900.2	6.08185	15.6234	7.49292	17.1636	17.6443	17.0116	-0.480773	-0.152
IPI00959820.1	ENSRNOP00000022241	GS=LOC100360501 Uncharacterized protein	6	837.17	838.67	963.163	822	821	1003	829.585	829.835	983.082	10.7268	12.4946	28.17	1.29303	1.50567	2.86548	9.69625	9.69668	9.94117	-0.000434699	0.244923
IPI00960109.1	XP_001061208	GS=LOC680988 ribosomal protein S12-like	2	1929.5	2060.5	1923.78	1792.5	2713	2029.14	1861	2386.75	1976.46	96.8736	461.387	74.5	5.20546	19.3312	3.76937	10.8619	11.2208	10.9487	-0.358969	0.0868386
IPI00968497.1	P35745	GS=Acyp2-ps1 Acylphosphatase-2	5	3236.2	4604.2	3735.72	3011	4754.8	4231.54	3123.6	4679.5	3983.63	159.24	106.49	350.6	5.09798	2.27568	8.80101	11.609	12.1921	11.9599	-0.583145	0.350875
IPI00971322.1	ENSRNOP00000007009	GS=- Uncharacterized protein (Fragment)	51	61128.4	62252.4	52099.7	57996.2	66623.3	56512.2	59562.3	64437.9	54306	2214.79	3090.69	3120.16	3.71843	4.79639	5.74552	15.8621	15.9756	15.7288	-0.113509	-0.13329

## Sheet: common
				IR	Sham	TALE	IR	Sham	TALE	Avg_IR	Avg_Sham	Avg_TALE	STDEV_IR	STDEV_Sham	STDEV_TALE	CV(%)_IR	CV(%)_Sham	CV(%)_TALE	LOG2_IR	LOG2_Sham	LOG2_TALE	Ratio(IR/Sham)	Ratio(TALE/IR)
IPI NO.	Acc. No.	DESCRIPTION	PEP_NUM	average m/z_126.1277	average m/z_127.1311	avg m/z_128.1344	average m/z_129.1378	average m/z_130.1411	avg m/z_131.1382	Avg(126+129)	Avg(127+130)	Avg(128+131)	STDEV(126+129)	STDEV(127+130)	STDEV(128+131)	CV%(126+129)	CV%(127+130)	CV%(128+131)	LOG2(Avg(126+129))	LOG2(Avg(127+130))	LOG2(Avg(128+131))	Ratio(Avg.IR/Avg.Sham)(LOG2 scale)	Ratio(Avg.TALE/Avg.IR)(LOG2 scale)
IPI00187628.5	Q6XDA0	GS=Sptb Uncharacterized protein	11	7291.55	7374.18	7803.09	7409.91	7402.82	8055.45	7350.73	7388.5	7929.27	83.6932	20.2515	178.453	1.13857	0.274095	2.25055	12.8437	12.8511	12.953	-0.00739397	0.109301
IPI00187731.4	P58775-2	GS=Tpm2 Isoform 2 of Tropomyosin beta chain	78	321878	393950	390941	310505	417665	377559	316191	405808	384250	8041.73	16768.4	9462.76	2.54331	4.13211	2.46266	18.2704	18.6304	18.5517	-0.359997	0.281248
IPI00188225.1	P48199	GS=Crp C-reactive protein	45	11166.5	1388.13	2761.08	10867	1435.44	2755	11016.7	1411.79	2758.04	211.743	33.4532	4.29921	1.92201	2.36957	0.155879	13.4274	10.4633	11.4294	2.96411	-1.99798
IPI00188304.3	Q6P7Q4	GS=Glo1 Lactoylglutathione lyase	12	4191.67	5896.42	5593	3928.42	6350.75	5748.5	4060.05	6123.59	5670.75	186.146	321.26	109.955	4.58482	5.24627	1.93899	11.9873	12.5802	12.4693	-0.592881	0.482044
IPI00188330.1	B0BNE6	GS=Ndufs8 Uncharacterized protein	102	9085.68	7613.17	8203.92	8600.18	8090.75	8241.22	8842.93	7851.96	8222.57	343.3	337.7	26.368	3.8822	4.30084	0.320678	13.1103	12.9388	13.0054	0.171472	-0.104935
IPI00188541.3	O35802;Q5EBC0	GS=Itih4 inter-alpha-inhibitor H4 heavy chain	36	39122.9	13487.3	40282.3	38071.7	13614.7	37899.7	38597.3	13551	39091	743.325	90.0571	1684.78	1.92585	0.66458	4.3099	15.2362	13.7261	15.2545	1.5101	0.0183343
IPI00188924.4	P32551	GS=Uqcrc2 Cytochrome b-c1 complex subunit 2, mitochondrial	141	35700.2	30293.3	32535	33864.2	32581.1	32131.3	34782.2	31437.2	32333.2	1298.23	1617.7	285.459	3.73246	5.14582	0.882867	15.0861	14.9402	14.9807	0.145875	-0.105335
IPI00188989.1	P18163	GS=Acsl1 Long-chain-fatty-acid--CoA ligase 1	72	14948.9	11287.7	14887.1	13844.4	12441.6	14740.4	14396.6	11864.6	14813.8	780.992	815.902	103.775	5.42484	6.87676	0.700531	13.8134	13.5344	13.8547	0.27906	0.0412092
IPI00189176.6	Q80W89	GS=Ndufa11 NADH dehydrogenase [ubiquinone] 1 alpha subcomplex subunit 11	9	7436.33	6994.78	6774.32	6896.56	7835.44	7204.56	7166.44	7415.11	6989.44	381.675	594.436	304.219	5.32586	8.01656	4.35255	12.807	12.8563	12.771	-0.0492105	-0.0360808
IPI00189624.1	Q9EPX0	GS=Hspb8 Heat shock protein beta-8	3	78806.7	115429	87716.3	76975.7	112837	87228.3	77891.2	114133	87472.3	1294.71	1833.05	345.068	1.66221	1.60607	0.394488	16.2492	16.8004	16.4165	-0.551182	0.167367
IPI00189795.1	P68370	GS=Tuba1a Tubulin alpha-1A chain	67	62732.5	85698.4	77160	61240.9	85556.4	74252.3	61986.7	85627.4	75706.1	1054.77	100.402	2056.12	1.70161	0.117255	2.71592	15.9197	16.3858	16.2081	-0.466114	0.288452
IPI00189809.2	P02563	GS=Myh6 myosin-6	2993	65735.5	59739.1	64904	62493	65256.5	65377.2	64114.3	62497.8	65140.6	2292.81	3901.43	334.582	3.57613	6.24251	0.51363	15.9684	15.9315	15.9913	0.0368405	0.0229106
IPI00189811.1	P02564	GS=Myh7 Myosin-7	2223	59538.6	56652.3	57252.4	56459.5	61857.4	57986.1	57999.1	59254.9	57619.3	2177.21	3680.5	518.818	3.75387	6.2113	0.900425	15.8237	15.8546	15.8143	-0.0309038	-0.00947839
IPI00189813.1	P68136	GS=Acta1 Actin, alpha skeletal muscle	1343	41928.5	40877.6	42410.5	40340.7	43894.1	42806.3	41134.6	42385.8	42608.4	1122.74	2132.98	279.823	2.72942	5.0323	0.656733	15.3281	15.3713	15.3789	-0.0432282	0.0507846
IPI00189981.1	P18292	GS=F2 Prothrombin (Fragment)	19	23488.8	5013.53	6046.84	22945	5455.37	6116.74	23216.9	5234.45	6081.79	384.518	312.428	49.4197	1.6562	5.96869	0.812585	14.5029	12.3538	12.5703	2.14907	-1.93261
IPI00190161.1	Q5PQZ9	GS=Ndufc2 NADH dehydrogenase [ubiquinone] 1 subunit C2	18	14687.8	13980.9	13917.4	14407.1	15200.3	13770.9	14547.4	14590.6	13844.2	198.464	862.239	103.591	1.36425	5.90956	0.748265	13.8285	13.8328	13.757	-0.00427194	-0.0714872
IPI00190417.1	Q9ER30	GS=Kbtbd10 Kelch repeat and BTB domain-containing protein 10	2	6361	9853.5	8805	7415.5	9846	8093	6888.25	9849.75	8449	745.644	5.3033	503.46	10.8249	0.053842	5.95881	12.7499	13.2659	13.0446	-0.51595	0.294643
IPI00190557.2	Q5XIH7	GS=Phb2 Prohibitin-2	53	6747.28	6213.19	6941.14	6522.64	6753.89	6907.42	6634.96	6483.54	6924.28	158.844	382.333	23.8366	2.39405	5.89697	0.344246	12.6959	12.6626	12.7574	0.033306	0.0615763
IPI00190559.3	Q9EQX9	GS=Ube2n Ubiquitin-conjugating enzyme E2 N	6	56741	89139.5	69338.1	51869.2	89886.5	67299.6	54305.1	89513	68318.8	3444.9	528.209	1441.44	6.34361	0.590092	2.10987	15.7288	16.4498	16.06	-0.72101	0.331196
IPI00190701.5	P02650	GS=Apoe Apolipoprotein E	16	12274.8	5703.94	13479.4	12437.8	6040.19	13908.1	12356.3	5872.06	13693.8	115.301	237.765	303.172	0.933135	4.04908	2.21394	13.593	12.5197	13.7412	1.0733	0.148273
IPI00190886.3	Q4G064	GS=Coq5 2-methoxy-6-polyprenyl-1,4-benzoquinol methylase, mitochondrial	4	10217.5	12375.5	12921	10207.8	13008.5	13089	10212.6	12692	13005	6.89429	447.599	118.794	0.0675075	3.52662	0.913448	13.3181	13.6316	13.6668	-0.313566	0.348713
IPI00191103.2	D3ZS58	GS=Ndufa2 NADH dehydrogenase [ubiquinone] 1 alpha subcomplex subunit 2	3	78665.3	77388.3	74394.5	71852.3	83041.3	75656.2	75258.8	80214.8	75025.3	4817.52	3997.27	892.135	6.40127	4.98321	1.18911	16.1996	16.2916	16.1951	-0.0920081	-0.0044831
IPI00191112.1	D3ZF13	GS=Ndufab1 Acyl carrier protein	29	39991	28601.4	34879.6	39046.6	30512.8	37453.2	39518.8	29557.1	36166.4	667.848	1351.55	1819.85	1.68995	4.57267	5.03187	15.2703	14.8512	15.1424	0.419034	-0.12789
IPI00191444.4	D3ZPF3	GS=Capzb Uncharacterized protein	4	48587	61579.2	52136	44745.2	59163.8	52547	46666.1	60371.5	52341.5	2716.53	1708.02	290.621	5.8212	2.82918	0.55524	15.5101	15.8816	15.6757	-0.371492	0.16558
IPI00191681.1	P49134	GS=Itgb1 Integrin beta-1	8	7570.5	8067.5	9021.07	7752	8630.88	8825.69	7661.25	8349.19	8923.38	128.34	398.37	138.155	1.67518	4.77136	1.54823	12.9034	13.0274	13.1234	-0.124056	0.22001
IPI00191728.1	P18418	GS=Calr Calreticulin	5	30083.4	27984.6	28574.4	28876.6	30620.8	28530.4	29480	29302.7	28552.4	853.336	1864.07	31.1127	2.89463	6.36144	0.108967	14.8474	14.8387	14.8013	0.00870292	-0.0461245
IPI00191737.6	P02770	GS=Alb Serum albumin	574	90618.2	26282.9	40819.5	86735.2	28327.1	40593	88676.7	27305	40706.3	2745.66	1445.49	160.124	3.09626	5.29386	0.393365	16.4363	14.7369	15.313	1.69939	-1.1233
IPI00191913.1	Q5XIH3	GS=Ndufv1 Uncharacterized protein	94	16228.3	13816	14946.5	15357.7	14756	14856.1	15793	14286	14901.3	615.628	664.673	63.9083	3.8981	4.65263	0.428879	13.947	13.8023	13.8631	0.14469	-0.0838532
IPI00192043.3	Q5XIT9	GS=Mccc2 Methylcrotonoyl-CoA carboxylase beta chain, mitochondrial	15	7457.73	6535.87	6625.97	7004.47	7073.8	6721.24	7231.1	6804.84	6673.6	320.503	380.374	67.3661	4.43229	5.58976	1.00944	12.82	12.7323	12.7042	0.0876549	-0.11575
IPI00192246.1	P11240	GS=Cox5a Cytochrome c oxidase subunit 5A, mitochondrial	46	108724	96780.2	103630	103938	106412	106675	106331	101596	105152	3383.87	6810.37	2153.7	3.1824	6.70339	2.04817	16.6982	16.6325	16.6821	0.0657168	-0.0160768
IPI00192301.2	P04041	GS=Gpx1 Glutathione peroxidase 1	20	44562.6	65864.9	55169.4	44449	67478.1	52429.5	44505.8	66671.5	53799.4	80.292	1140.7	1937.37	0.180408	1.71093	3.60109	15.4417	16.0248	15.7153	-0.583079	0.273599
IPI00192310.3	Q9ESS6	GS=Bcam Basal cell adhesion molecule	5	4854.2	5419.4	5321	5200.8	5616.2	5527.4	5027.5	5517.8	5424.2	245.083	139.159	145.947	4.87485	2.52199	2.69066	12.2956	12.4299	12.4052	-0.134252	0.109569
IPI00192903.3	Q5BJM6	GS=Afg3l2 Uncharacterized protein	11	6620.18	5565.64	5466.9	6372.18	5824	5519.82	6496.18	5694.82	5493.36	175.362	182.688	37.413	2.69947	3.20797	0.681059	12.6654	12.4754	12.4235	0.189941	-0.241903
IPI00193279.1	P04182	GS=Oat Ornithine aminotransferase, mitochondrial	4	46411.8	45292.8	46775.6	44231.2	47130.8	46248.9	45321.5	46211.8	46512.2	1541.85	1299.66	372.468	3.40202	2.81241	0.800797	15.4679	15.496	15.5053	-0.0280641	0.0374151
IPI00193485.2	P56574	GS=Idh2 Isocitrate dehydrogenase [NADP], mitochondrial	254	32868.1	28893.5	31370.3	31264.4	31233.4	31358.7	32066.2	30063.5	31364.5	1134.03	1654.51	8.15294	3.53652	5.50339	0.0259942	14.9688	14.8757	14.9368	0.0930448	-0.0319235
IPI00193716.1	P12007	GS=Ivd Isovaleryl-CoA dehydrogenase, mitochondrial	24	13313.5	10789.5	11794.7	13172	11207	11955	13242.8	10998.3	11874.8	100.112	295.245	113.342	0.755977	2.68447	0.954474	13.6929	13.425	13.5356	0.267926	-0.157296
IPI00193918.1	P12075	GS=Cox5b Cytochrome c oxidase subunit 5B, mitochondrial	52	81521	77079	76953.7	78018.7	83264.6	76929.3	79769.9	80171.8	76941.5	2476.52	4373.87	17.2393	3.10458	5.45562	0.0224057	16.2836	16.2908	16.2315	-0.00725148	-0.0520824
IPI00193919.5	Q07116	GS=Suox Sulfite oxidase, mitochondrial	4	13643.8	16196	15426.1	14373.5	16048	15507.4	14008.6	16122	15466.8	516.011	104.652	57.4524	3.68352	0.649124	0.371458	13.774	13.9767	13.9169	-0.202715	0.142855
IPI00194087.3	P68035	GS=Actc1 Actin, alpha cardiac muscle 1	1447	40047.2	39002	40504.2	38516.4	41892.6	40845.4	39281.8	40447.3	40674.8	1082.4	2043.98	241.258	2.75548	5.05345	0.593139	15.2616	15.3038	15.3118	-0.0421816	0.050273
IPI00194097.5	P04276	GS=Gc Vitamin D-binding protein	14	18225.1	5506.07	7318.32	16912.5	6036.71	7541.82	17568.8	5771.39	7430.07	928.177	375.219	158.038	5.28309	6.50137	2.12701	14.1007	12.4947	12.8592	1.60603	-1.24157
IPI00194222.1	P10888	GS=Cox4i1 Cytochrome c oxidase subunit 4 isoform 1, mitochondrial	48	55923.6	53194.6	55646.5	54970.5	57891.8	55457.7	55447	55543.2	55552.1	673.972	3321.47	133.523	1.21552	5.97998	0.240356	15.7588	15.7613	15.7616	-0.0025005	0.00273178
IPI00194324.2	P49432	GS=Pdhb Pyruvate dehydrogenase E1 component subunit beta, mitochondrial	70	15312.8	12156.7	13110	14284.3	13036.1	12875.1	14798.5	12596.4	12992.6	727.238	621.844	166.106	4.91426	4.93667	1.27847	13.8532	13.6207	13.6654	0.232441	-0.187768
IPI00194348.1	P19357	GS=Slc2a4 Solute carrier family 2, facilitated glucose transporter member 4	3	46351	51490	65094	45502.7	52233.3	53564.7	45926.8	51861.7	59329.3	599.86	525.614	8152.47	1.30612	1.01349	13.741	15.487	15.6624	15.8565	-0.175331	0.369408
IPI00194404.5	Q05982	GS=Nme1 Nucleoside diphosphate kinase A	13	534342	1.22411e+06	752764	566051	1.24774e+06	735443	550197	1.23593e+06	744104	22421.3	16709	12248.2	4.07515	1.35194	1.64603	19.0696	20.2372	19.5051	-1.16758	0.435556
IPI00194849.5	Q8CJH1	GS=Alk anaplastic lymphoma kinase	3	82395	65151.7	75168.2	78307.7	82218	69766.5	80351.3	73684.8	72467.3	2890.18	12067.7	3819.55	3.59693	16.3775	5.27072	16.294	16.1691	16.145	0.124954	-0.148991
IPI00194851.1	D3ZA93	GS=Acot13 Uncharacterized protein	6	3622.5	3556.5	3510.5	3551.67	3889	3822.5	3587.09	3722.75	3666.5	50.0844	235.113	220.617	1.39624	6.31557	6.01711	11.8086	11.8622	11.8402	-0.0535568	0.0315916
IPI00195109.3	Q5U3Z7	GS=Shmt2 Serine hydroxymethyltransferase	3	8515.67	8806	10107	7944.67	10074.3	9887	8230.17	9440.17	9997	403.758	896.845	155.563	4.90583	9.50031	1.5561	13.0067	13.2046	13.2873	-0.19789	0.280573
IPI00195123.1	Q06647	GS=Atp5o ATP synthase subunit O, mitochondrial	67	13727.3	11106.3	10053.3	13038.6	11914.9	10115.1	13382.9	11510.6	10084.2	486.97	571.816	43.7063	3.63874	4.96773	0.433414	13.7081	13.4907	13.2998	0.217431	-0.4083
IPI00195376.1	P61016	GS=Pln Cardiac phospholamban	8	72309.9	83390.9	79815	68124.4	92420.9	81700	70217.1	87905.9	80757.5	2959.6	6385.17	1332.9	4.21492	7.26365	1.65049	16.0995	16.4237	16.3013	-0.324137	0.201773
IPI00195516.6	P20059	GS=Hpx Hemopexin	69	39720.4	17763.8	20955.6	38369.5	18932.3	20471	39044.9	18348.1	20713.3	955.216	826.219	342.664	2.44646	4.50303	1.65432	15.2528	14.1633	14.3383	1.08951	-0.914577
IPI00195593.1	P18886	GS=Cpt2 Carnitine O-palmitoyltransferase 2, mitochondrial	52	27304.9	24174.9	25387.2	26053.2	25490	25084.9	26679	24832.5	25236.1	885.078	929.959	213.751	3.31751	3.74493	0.847007	14.7034	14.5999	14.6232	0.103479	-0.0802198
IPI00195772.1	P11608	GS=Mt-atp8 ATP synthase protein 8	8	438418	528580	523060	494145	490606	485755	466282	509592	504407	39405.2	26851.7	26378.7	8.45095	5.26924	5.22965	18.8308	18.959	18.9442	-0.128143	0.113388
IPI00195860.1	P35171	GS=Cox7a2l2;Cox7a2 Cytochrome c oxidase subunit 7A2, mitochondrial	11	22433.2	17246.5	19083.3	19647.1	18358	18305	21040.1	17802.2	18694.2	1970.06	785.985	550.32	9.36336	4.41509	2.9438	14.3609	14.1198	14.1903	0.241086	-0.170555
IPI00196107.1	P19511	GS=Atp5f1 ATP synthase subunit b, mitochondrial	70	38926.1	37675.9	35880.2	36578.7	40665.7	35880.4	37752.4	39170.8	35880.3	1659.86	2114.14	0.120208	4.39671	5.39723	0.000335026	15.2043	15.2575	15.1309	-0.053211	-0.0733753
IPI00196283.1	D4A9P9	GS=Hhatl Uncharacterized protein	3	124815	157953	140927	124842	149553	135364	124829	153753	138146	19.0919	5939.93	3933.88	0.0152945	3.86329	2.84763	16.9296	17.2303	17.0758	-0.300665	0.146239
IPI00196647.4	Q63704	GS=Cpt1b Carnitine O-palmitoyltransferase 1, muscle isoform	25	12181	10836.2	11601.1	11617.4	11586.8	11653.2	11899.2	11211.5	11627.2	398.525	530.754	36.8544	3.34917	4.734	0.316968	13.5386	13.4527	13.5052	0.085885	-0.0333707
IPI00196750.1	P28042	GS=Ssbp1 Single-stranded DNA-binding protein, mitochondrial	3	20590	27448	25894.7	22056	24268	24660	21323	25858	25277.3	1036.62	2248.6	873.036	4.8615	8.69595	3.45383	14.3801	14.6583	14.6256	-0.2782	0.245434
IPI00196751.2	Q07439	GS=Hspa1b;Hspa1a Heat shock 70 kDa protein 1A/1B	14	149000	178254	190298	153922	214041	192307	151461	196148	191302	3479.77	25305.7	1420.63	2.29747	12.9014	0.742609	17.2086	17.5816	17.5455	-0.372993	0.336907
IPI00196994.1	Q5XI73	GS=Arhgdia Rho GDP-dissociation inhibitor 1	9	34810.7	46378.3	41151.5	32302.8	48823	39115.2	33556.7	47600.7	40133.3	1773.35	1728.64	1439.9	5.28462	3.63155	3.5878	15.0343	15.5387	15.2925	-0.50438	0.258199
IPI00197074.3	D9IFS3;Q91XP6;Q91XP7	GS=Dag1 Uncharacterized protein	8	24058.6	36624.9	33272.1	23952.9	36686.4	31793.9	24005.8	36655.6	32533	74.7695	43.4871	1045.19	0.311465	0.118637	3.2127	14.5511	15.1617	14.9896	-0.610655	0.438524
IPI00197369.1	D4AE56	GS=Ptges2 Uncharacterized protein	7	36648.4	43089	40059.1	36663.4	48009.1	42697.2	36655.9	45549.1	41378.1	10.6066	3479.06	1865.45	0.0289356	7.63806	4.50831	15.1618	15.4751	15.3366	-0.313375	0.174822
IPI00197555.6	P13086	GS=Suclg1 Succinyl-CoA ligase [GDP-forming] subunit alpha, mitochondrial	7	13841.7	13057.1	14045.4	12499.1	14095.6	14657.7	13170.4	13576.4	14351.6	949.34	734.281	432.954	7.20812	5.40853	3.01677	13.685	13.7288	13.8089	-0.0437943	0.123907
IPI00197579.2	P69897-1	GS=Tubb5 Isoform 1 of Tubulin beta-5 chain	92	10834.3	12170.4	11575.1	9950.93	12835.3	11585.8	10392.6	12502.9	11580.4	624.651	470.205	7.52362	6.01052	3.76078	0.0649684	13.3433	13.61	13.4994	-0.266697	0.156129
IPI00197696.2	P04636	GS=Mdh2 Malate dehydrogenase, mitochondrial	217	28514.6	27187.7	26917.3	27265.3	29777.1	27054.7	27890	28482.4	26986	883.403	1831	97.0858	3.16746	6.42851	0.359763	14.7675	14.7978	14.7199	-0.0303259	-0.0475347
IPI00197703.2	P04639	GS=Apoa1 Apolipoprotein A-I	42	25055.6	7265.33	9963.94	23501.7	7700.43	9976.4	24278.7	7482.88	9970.17	1098.77	307.662	8.81762	4.52565	4.11155	0.08844	14.5674	12.8694	13.2834	1.69802	-1.284
IPI00197711.1	P04642	GS=Ldha L-lactate dehydrogenase A chain	56	18895.4	29211.7	31249.4	17270.8	30925.2	31425.4	18083.1	30068.5	31337.4	1148.77	1211.63	124.472	6.35276	4.02959	0.397199	14.1424	14.876	14.9356	-0.733612	0.793248
IPI00197770.1	P11884	GS=Aldh2 Aldehyde dehydrogenase, mitochondrial	52	13093	10730.4	12790.6	12486.4	11427.3	12747.4	12789.7	11078.8	12769	428.931	492.811	30.5258	3.35371	4.44823	0.239062	13.6427	13.4355	13.6404	0.207183	-0.00234365
IPI00197888.2	P04692-1	GS=Tpm1 Isoform 1 of Tropomyosin alpha-1 chain	376	166319	143498	149741	157360	157756	150567	161840	150627	150154	6335.16	10081.9	583.893	3.91447	6.69328	0.388864	17.3042	17.2006	17.1961	0.103586	-0.108124
IPI00197896.1	Q4FZT8	GS=Spryd4 SPRY domain-containing protein 4	2	25856.5	24201.5	27450	22917.5	30561	27048	24387	27381.2	27249	2078.19	4496.85	284.257	8.5217	16.4231	1.04318	14.5738	14.7409	14.7339	-0.167076	0.160091
IPI00197986.2	O54755	GS=Ndufv3;Ndufv3-ps1 NADH dehydrogenase [ubiquinone] flavoprotein 3, mitochondrial isoform 1	8	75181.4	96073.9	95710.4	71637.2	96278.9	90184.1	73409.3	96176.4	92947.2	2506.08	144.957	3907.65	3.41384	0.15072	4.20416	16.1637	16.5534	16.5041	-0.389719	0.340449
IPI00198327.2	P81155	GS=Vdac2 Voltage-dependent anion-selective channel protein 2	74	64126.8	57676.2	58791.1	61507.8	62347.5	57830.4	62817.3	60011.9	58310.7	1851.86	3303.11	679.346	2.94801	5.5041	1.16504	15.9389	15.873	15.8315	0.065914	-0.1074
IPI00198467.1	Q60587	GS=Hadhb Trifunctional enzyme subunit beta, mitochondrial	95	22897.7	19038.8	22116.7	21367.5	20742.2	22147.1	22132.6	19890.5	22131.9	1081.95	1204.51	21.489	4.8885	6.05569	0.0970952	14.4339	14.2798	14.4338	0.154094	-4.79112e-05
IPI00198497.1	P50463	GS=Csrp3 Cysteine and glycine-rich protein 3	20	28675.3	57929.6	56649.5	27571.9	63708.7	57514.2	28123.6	60819.1	57081.8	780.222	4086.48	611.435	2.77426	6.71906	1.07116	14.7795	15.8922	15.8007	-1.11274	1.02125
IPI00198620.1	P35434	GS=Atp5d ATP synthase subunit delta, mitochondrial	80	15120.3	14365	13890.7	14380.7	15294	13847.6	14750.5	14829.5	13869.2	522.99	656.874	30.4763	3.54558	4.42951	0.219741	13.8485	13.8562	13.7596	-0.00770415	-0.0888803
IPI00198667.7	P05371	GS=Clu Clusterin	11	21017.9	7044.45	7862.68	20165.4	7715.82	7393.86	20591.6	7380.14	7628.27	602.844	474.73	331.506	2.92762	6.43254	4.34575	14.3298	12.8494	12.8971	1.48034	-1.43263
IPI00198717.8	O88989	GS=Mdh1 Malate dehydrogenase, cytoplasmic	105	31851.6	52860.5	57691.3	29883.6	58797.1	58543.7	30867.6	55828.8	58117.5	1391.61	4197.85	602.724	4.50831	7.51914	1.03708	14.9138	15.7687	15.8267	-0.854915	0.912878
IPI00198720.1	Q99NA5	GS=Idh3a Isocitrate dehydrogenase [NAD] subunit alpha, mitochondrial	38	30447	25798.2	27816.7	28445.7	27370.3	27825.6	29446.4	26584.2	27821.1	1415.17	1111.63	6.32861	4.80592	4.18153	0.0227475	14.8458	14.6983	14.7639	0.147517	-0.081908
IPI00198887.1	P04785	GS=P4hb Protein disulfide-isomerase	22	22571.1	16845.2	20733.2	21666.1	19333	21766.9	22118.6	18089.1	21250	639.896	1759.15	730.887	2.89302	9.72495	3.43946	14.433	14.1428	14.3752	0.290141	-0.0577948
IPI00198897.1	D4A3V2	GS=Ndufa6 NADH dehydrogenase [ubiquinone] 1 alpha subcomplex subunit 6	9	10692.9	10758.3	15061.2	10002.8	11697.2	15190.6	10347.8	11227.8	15125.9	487.981	663.895	91.5279	4.71578	5.91297	0.605108	13.337	13.4548	13.8847	-0.117743	0.547691
IPI00199636.1	P35565	GS=Canx Calnexin	5	13170.2	11654.4	11828.1	13912.4	12849.2	12258.7	13541.3	12251.8	12043.4	524.815	844.851	304.48	3.87566	6.89573	2.52819	13.7251	13.5807	13.556	0.144373	-0.169124
IPI00199695.3	Q68FT8	GS=Serpinf2 Uncharacterized protein	2	2804	1828	2004.25	3105	2233.5	2192.75	2954.5	2030.75	2098.5	212.839	286.732	133.29	7.2039	14.1195	6.35166	11.5287	10.9878	11.0351	0.540901	-0.493556
IPI00199861.1	Q01129	GS=Dcn Decorin	4	112778	110463	134880	110456	154719	128488	111617	132591	131684	1642.43	31293.9	4519.83	1.47149	23.6018	3.43233	16.7682	17.0166	17.0067	-0.248426	0.238519
IPI00199887.1	Q2PS20	GS=Jph2 Junctophilin-2	5	3996.2	6238.6	4919.6	3752	6951.2	5190	3874.1	6594.9	5054.8	172.675	503.884	191.202	4.45718	7.64051	3.78258	11.9196	12.6871	12.3034	-0.76749	0.383793
IPI00200102.1	P19939	GS=Apoc1 Apolipoprotein C-I	3	460878	100021	609418	463872	116148	550224	462375	108085	579821	2117.08	11403.7	41856.7	0.457871	10.5508	7.21891	18.8187	16.7218	19.1452	2.0969	0.326544
IPI00200145.1	P19944	GS=Rplp1;LOC100360522 60S acidic ribosomal protein P1	11	45976.2	46895.3	57427.1	43030.1	49921.4	51881.6	44503.1	48408.4	54654.4	2083.2	2139.83	3921.23	4.68102	4.42038	7.17459	15.4416	15.563	15.738	-0.121349	0.29643
IPI00200257.1	Q8R490	GS=Cdh13 T-cadherin	2	34024.5	35794	32025.2	35608	33722	35804.8	34816.2	34758	33915	1119.7	1465.13	2672.51	3.21604	4.21522	7.88002	15.0875	15.0851	15.0496	0.00241575	-0.0378373
IPI00200271.1	Q8R3Z7	GS=Ehd4 Uncharacterized protein	14	29757.9	39682.7	38812.4	29121.1	40244.1	36339.5	29439.5	39963.4	37575.9	450.279	396.941	1748.58	1.52951	0.993263	4.65345	14.8455	15.2864	15.1975	-0.440928	0.352057
IPI00200352.1	P36201	GS=Crip2 Cysteine-rich protein 2	14	14790.5	22390.9	29396.7	14585.1	25489.6	30482.4	14687.8	23940.3	29939.6	145.261	2191.12	767.72	0.988992	9.15243	2.56423	13.8423	14.5472	14.8698	-0.704823	1.02744
IPI00200466.3	Q09073	GS=Slc25a5 ADP/ATP translocase 2	187	30225.8	28956.9	27296.1	29203.1	30725	27270	29714.4	29841	27283	723.137	1250.21	18.4767	2.43362	4.18959	0.0677223	14.8589	14.865	14.7357	-0.00612976	-0.12316
IPI00200591.1	P05544	GS=LOC299282 Serine protease inhibitor A3L	90	26631.7	8488.61	10826.4	24605.9	9174.57	10821.8	25618.8	8831.59	10824.1	1432.48	485.047	3.28098	5.59152	5.49218	0.0303118	14.6449	13.1085	13.402	1.53646	-1.24296
IPI00200593.1	P05545	GS=Serpina3k Serine protease inhibitor A3K	78	21336.7	7187.77	9402.79	20447.9	7638.33	9487.39	20892.3	7413.05	9445.09	628.434	318.594	59.8212	3.00797	4.29775	0.633358	14.3507	12.8559	13.2053	1.49483	-1.14533
IPI00201060.4	P48679	GS=Lmna Prelamin-A/C	25	18179.4	17041.8	16028	17521.8	18631.2	15675.1	17850.6	17836.5	15851.5	465.022	1123.82	249.552	2.60507	6.30067	1.57431	14.1237	14.1225	13.9523	0.00114164	-0.171353
IPI00201262.1	P14046	GS=Mug1;LOC297568 Alpha-1-inhibitor 3	180	46250.6	14183.6	19839.3	44312.3	15618.6	19613.5	45281.5	14901.1	19726.4	1370.56	1014.7	159.651	3.02677	6.80955	0.809323	15.4666	13.8631	14.2678	1.6035	-1.19879
IPI00201300.2	P85125	GS=Ptrf Polymerase I and transcript release factor	41	6797.37	5854.63	6498.29	6414.9	6160.17	6487.07	6606.14	6007.4	6492.68	270.447	216.049	7.93374	4.09388	3.59639	0.122195	12.6896	12.5525	12.6646	0.137066	-0.0249923
IPI00201307.1	B2RYS2	GS=Uqcrb cytochrome b-c1 complex subunit 7	52	43806.4	40737.6	37762.6	42567.4	44061.1	38524.9	43186.9	42399.3	38143.7	876.091	2350.08	539.006	2.0286	5.54274	1.41309	15.3983	15.3718	15.2192	0.026553	-0.179148
IPI00201413.1	P13437	GS=Acaa2 3-ketoacyl-CoA thiolase, mitochondrial	137	11775.7	11657.1	11188.1	11144.2	12771.1	11305.4	11460	12214.1	11246.7	446.559	787.738	82.9224	3.89669	6.44941	0.737303	13.4843	13.5763	13.4572	-0.0919455	-0.0270983
IPI00201489.1	P29117	GS=Ppif Peptidyl-prolyl cis-trans isomerase F, mitochondrial	8	25232.6	22703.4	23509.5	23350.9	24223.9	24405.2	24291.8	23463.6	23957.4	1330.59	1075.16	633.384	5.47754	4.58222	2.64379	14.5682	14.5181	14.5482	0.0500402	-0.0199963
IPI00201561.3	P35704	GS=Prdx2 Peroxiredoxin-2	37	7447.35	9823.73	10480.2	7067.57	10580	10762.7	7257.46	10201.8	10621.5	268.545	534.728	199.708	3.70026	5.24149	1.88023	12.8252	13.3165	13.3747	-0.491293	0.549445
IPI00201636.3	P35738	GS=Bckdhb 2-oxoisovalerate dehydrogenase subunit beta, mitochondrial	33	6044.09	5978.55	6872.28	6116.55	6319.73	6649.24	6080.32	6149.14	6760.76	51.237	241.251	157.706	0.842669	3.92332	2.33267	12.5699	12.5862	12.723	-0.0162374	0.153038
IPI00201699.3	P61589	GS=Rhoa Transforming protein RhoA	7	17600.3	20237.3	20731	17661.3	20781.9	20165.9	17630.8	20509.6	20448.4	43.1335	385.069	399.614	0.244649	1.87751	1.95425	14.1058	14.324	14.3197	-0.2182	0.213893
IPI00202111.1	Q9JJW3	GS=Usmg5;LOC100366152;LOC100360002 Up-regulated during skeletal muscle growth protein 5	13	233383	254630	267218	207589	281799	249673	220486	268215	258445	18238.9	19211.1	12405.9	8.27214	7.16259	4.80021	17.7503	18.033	17.9795	-0.282699	0.22917
IPI00202238.1	D4A0T0	GS=Ndufb10 Uncharacterized protein	29	10007.9	9191.79	9241.67	9573.55	9767.72	9444.74	9790.7	9479.76	9343.21	307.104	407.244	143.592	3.13668	4.29593	1.53686	13.2572	13.2106	13.1897	0.046563	-0.0674945
IPI00202270.3	Q5XID6	GS=Sgcg Uncharacterized protein	3	11552.7	13124	13300.5	10346	14359.7	11655.5	10949.3	13741.8	12478	853.245	873.751	1163.19	7.79266	6.35833	9.32193	13.4186	13.7463	13.6071	-0.327731	0.188543
IPI00202543.1	P05708	GS=Hk1 Hexokinase-1	34	39578.4	38236.8	44116	36646.9	37635.7	42743.6	38112.7	37936.2	43429.8	2072.84	425.049	970.44	5.43872	1.12043	2.2345	15.218	15.2113	15.4064	0.0066938	0.188415
IPI00202616.1	D3ZG43	GS=Ndufs3 Uncharacterized protein	62	15303.4	13046.6	14104	14761.5	13931.3	14250.4	15032.4	13488.9	14177.2	383.132	625.577	103.535	2.5487	4.63772	0.730291	13.8758	13.7195	13.7913	0.156305	-0.0845102
IPI00202658.1	P29266	GS=Hibadh 3-hydroxyisobutyrate dehydrogenase, mitochondrial	17	33609.7	41906.5	38885	34373.3	46257.9	38104.2	33991.5	44082.2	38494.6	540.017	3076.91	552.088	1.58868	6.97994	1.4342	15.0529	15.4279	15.2324	-0.375021	0.179482
IPI00203054.2	Q499N5	GS=Acsf2 Acyl-CoA synthetase family member 2, mitochondrial	28	14169.6	13246.1	14897.2	13461.6	14816.3	15137	13815.6	14031.2	15017.1	500.61	1110.26	169.6	3.62351	7.91281	1.12938	13.754	13.7764	13.8743	-0.0223391	0.120306
IPI00203203.2	B1H2A6;Q8K4F9	GS=Fxr2 Fxr2 protein	2	8762.5	10009	9799	8530	10875	10004	8646.25	10442	9901.5	164.402	612.354	144.957	1.90143	5.86434	1.46399	13.0779	13.3501	13.2734	-0.272252	0.195573
IPI00203214.6	P05197	GS=Eef2 Elongation factor 2	52	3150.96	3565.31	3851.73	2956.92	3925.12	3924.23	3053.94	3745.22	3887.98	137.207	254.424	51.2652	4.49279	6.79331	1.31856	11.5765	11.8708	11.9248	-0.294377	0.348349
IPI00203232.6	Q8K4G6	GS=Macrod1 MACRO domain-containing protein 1	12	21930.4	31886	26955.7	24459.8	33012.7	25754.7	23195.1	32449.3	26355.2	1788.51	796.676	849.235	7.71071	2.45514	3.22227	14.5015	14.9859	14.6858	-0.48437	0.184267
IPI00203352.1	Q9WTT7	GS=Bzw2 Basic leucine zipper and W2 domain-containing protein 2	2	22054.5	39687	34115.2	20457	38786.5	30167.8	21255.8	39236.8	32141.5	1129.6	636.75	2791.3	5.31434	1.62284	8.68442	14.3756	15.2599	14.9721	-0.884352	0.596584
IPI00203443.3	P97584	GS=Ptgr1 Prostaglandin reductase 1	9	13246.3	25359.3	16602.8	13073.8	27751.4	16236.7	13160.1	26555.4	16419.8	122.011	1691.48	258.879	0.927133	6.36962	1.57663	13.6839	14.6967	14.0031	-1.01284	0.319269
IPI00203690.5	Q9JLJ3	GS=Aldh9a1 4-trimethylaminobutyraldehyde dehydrogenase	5	12297.2	19553.8	13135.7	12258.8	20106.8	13831.5	12278	19830.3	13483.6	27.1529	391.03	492.005	0.221151	1.97188	3.64891	13.5838	14.2754	13.7189	-0.691631	0.13513
IPI00203972.2	A2RRU1	GS=Gys1 Glycogen [starch] synthase, muscle	7	31338.7	48594.9	38004.4	30026.1	49859.6	37534.5	30682.4	49227.2	37769.4	928.127	894.285	332.241	3.02495	1.81665	0.879656	14.9051	15.5872	15.2049	-0.682044	0.299806
IPI00203974.2	Q156J1;Q5U2U8	GS=Bag3 Bcl-2-interacting death suppressor	9	29505.1	49604.3	33929.6	29156.9	48026.3	33180.2	29331	48815.3	33554.9	246.229	1115.81	529.941	0.839483	2.28579	1.57933	14.8401	15.575	15.0342	-0.734908	0.194097
IPI00204118.1	Q9JM53	GS=Aifm1 Apoptosis-inducing factor 1, mitochondrial	34	35845.5	43941.7	45719	33858.6	45312.5	42648.3	34852	44627.1	44183.7	1404.96	969.316	2171.28	4.03121	2.17204	4.91421	15.089	15.4456	15.4312	-0.356675	0.342269
IPI00204316.1	P21571	GS=Atp5j ATP synthase-coupling factor 6, mitochondrial	37	22486.1	21541.9	22265.1	20761.8	23247.3	21719	21624	22394.6	21992	1219.26	1205.91	386.123	5.63848	5.38482	1.75574	14.4003	14.4509	14.4247	-0.0505159	0.024348
IPI00204451.1	Q9WUW3	GS=Cfi Complement factor I	7	54390.9	24287.1	60932.7	57050.1	28632.7	59179.6	55720.5	26459.9	60056.1	1880.39	3072.78	1239.66	3.37469	11.613	2.06416	15.7659	14.6915	15.874	1.0744	0.108104
IPI00204641.1	B2RYW3	GS=Ndufb9 Uncharacterized protein	46	41970.6	38732.7	37720.3	40604	43135	38842.1	41287.3	40933.9	38281.2	966.339	3112.9	793.247	2.34052	7.60469	2.07216	15.3334	15.321	15.2243	0.0124032	-0.109063
IPI00204703.5	P29457	GS=Serpinh1 Serpin H1	22	46771.6	49351.1	59925.7	44840	50685.4	56805.5	45805.8	50018.2	58365.6	1365.84	943.507	2206.34	2.98181	1.88632	3.7802	15.4832	15.6102	15.8328	-0.126924	0.349588
IPI00204831.1	Q9WVA1	GS=Timm8a1 Mitochondrial import inner membrane translocase subunit Tim8 A	6	26724.8	30348.7	31117.1	27898.5	32868	30562.6	27311.7	31608.3	30839.8	829.91	1781.44	392.091	3.03867	5.63597	1.27138	14.7372	14.948	14.9125	-0.210788	0.175278
IPI00205018.3	Q02253	GS=Aldh6a1 Methylmalonate-semialdehyde dehydrogenase [acylating], mitochondrial	66	20780.2	17945.7	17762.3	19929.5	19038.1	17810.1	20354.8	18491.9	17786.2	601.522	772.422	33.8138	2.95518	4.17709	0.190112	14.3131	14.1746	14.1185	0.138479	-0.194611
IPI00205036.1	ENSRNOP00000044081	GS=Hba2 hemoglobin alpha 2 chain	180	314446	270060	229352	304263	288384	230493	309355	279222	229922	7200.56	12957.1	806.979	2.32761	4.64045	0.350979	18.2389	18.0911	17.8108	0.147849	-0.428114
IPI00205076.1	Q924S5	GS=Lonp1 Lon protease homolog, mitochondrial	12	18952.2	26988.4	21365.7	18802.8	28458.9	21232	18877.5	27723.7	21298.8	105.712	1039.8	94.5755	0.559992	3.75059	0.444041	14.2044	14.7588	14.3785	-0.554451	0.174106
IPI00205135.6	Q6P6R6;Q9WVJ6	GS=Tgm2 Transglutaminase 2, C polypeptide	19	39971.2	45844.2	46314.3	38806.3	52294.9	44853.9	39388.7	49069.5	45584.1	823.744	4561.35	1032.68	2.09132	9.2957	2.26544	15.2655	15.5825	15.4762	-0.317044	0.210748
IPI00205157.1	Q9WVK7	GS=Hadh Hydroxyacyl-coenzyme A dehydrogenase, mitochondrial	40	21471.2	21468.4	19349.3	20712.9	23072.7	19779.5	21092.1	22270.6	19564.4	536.22	1134.43	304.197	2.54228	5.09383	1.55485	14.3644	14.4429	14.2559	-0.0784361	-0.108471
IPI00205241.1	D4A724	GS=Myoz2 Uncharacterized protein	38	6765.61	7346.63	7496.49	6474.82	8375.89	7647.51	6620.22	7861.26	7572	205.62	727.797	106.794	3.10594	9.25802	1.41038	12.6927	12.9405	12.8865	-0.247882	0.193796
IPI00205262.5	D4A702	GS=Synpo2 synaptopodin 2-like	5	5426.6	6349.2	5624.7	5240.6	6542	5788.1	5333.6	6445.6	5706.4	131.522	136.33	115.541	2.46591	2.11509	2.02477	12.3809	12.6541	12.4784	-0.273205	0.0974712
IPI00205332.4	P13803	GS=Etfa Electron transfer flavoprotein subunit alpha, mitochondrial	94	32191.9	31963.5	32986.7	30392.5	34683.8	32923.1	31292.2	33323.7	32954.9	1272.34	1923.51	44.9932	4.066	5.7722	0.13653	14.9335	15.0243	15.0082	-0.090744	0.0746886
IPI00205374.1	P97519	GS=Hmgcl Hydroxymethylglutaryl-CoA lyase, mitochondrial	2	13865	15197	16461.2	14844	16031	16238.8	14354.5	15614	16350	692.258	589.727	157.331	4.82258	3.77691	0.962271	13.8092	13.9306	13.997	-0.121337	0.187788
IPI00205394.1	O35094	GS=Timm44 Mitochondrial import inner membrane translocase subunit TIM44	9	29613.2	34748.3	42208.1	29995.1	36219.2	41327	29804.2	35483.8	41767.6	270.037	1040.08	623.046	0.906038	2.93113	1.4917	14.8632	15.1149	15.3501	-0.251646	0.486869
IPI00205489.1	P97541	GS=Hspb6 Heat shock protein beta-6	25	14890.6	18289.7	15837.4	13894.7	19823.4	16077	14392.6	19056.5	15957.2	704.165	1084.48	169.366	4.89254	5.69084	1.06138	13.813	14.218	13.9619	-0.404953	0.148876
IPI00205568.1	P97569;Q5M8C3	GS=Serpina4 Kallistatin	7	27288.1	16356.7	29892.9	26904.7	18173.4	28500.2	27096.4	17265.1	29196.6	271.126	1284.62	984.795	1.0006	7.44054	3.37298	14.7258	14.0756	14.8335	0.650246	0.107696
IPI00205598.1	P97576	GS=Grpel1 GrpE protein homolog 1, mitochondrial	7	105088	120350	126984	101137	123627	121370	103113	121989	124177	2793.78	2317.19	3969.8	2.70944	1.89951	3.1969	16.6539	16.8964	16.922	-0.242527	0.268172
IPI00206193.1	O35115	GS=Fhl2 Four and a half LIM domains protein 2	16	30331.9	32803.4	33815.9	30518.1	36178.6	34444.1	30425	34491	34130	131.649	2386.57	444.197	0.432701	6.9194	1.30149	14.893	15.0739	15.0588	-0.180964	0.165785
IPI00206399.1	P97615	GS=Txn2 Thioredoxin, mitochondrial	4	11368.5	15693.2	16952	10237.8	17218.8	16878.5	10803.1	16456	16915.2	799.561	1078.69	51.9723	7.4012	6.555	0.307251	13.3992	14.0063	14.046	-0.607165	0.646876
IPI00206403.1	P51886	GS=Lum Lumican	16	13983.1	12334.4	11711.9	13723.9	13504.3	12362.9	13853.5	12919.3	12037.4	183.31	827.265	460.327	1.32321	6.40331	3.82414	13.758	13.6572	13.5552	0.100718	-0.202729
IPI00206433.3	ENSRNOP00000021289	GS=Sorbs1 143 kDa protein	3	148719	336564	131532	161830	375768	139379	155274	356166	135455	9270.66	27722	5548.34	5.9705	7.78345	4.09607	17.2445	18.4422	17.0475	-1.19773	-0.197002
IPI00206624.1	P06761	GS=Hspa5 78 kDa glucose-regulated protein	75	13950.4	14060.6	14706.1	13161.8	15106.7	14795.7	13556.1	14583.7	14750.9	557.624	739.704	63.3073	4.11345	5.07215	0.429175	13.7267	13.8321	13.8485	-0.105407	0.121859
IPI00206780.1	Q01177	GS=Plg Plasminogen	25	24157.6	5080.88	6449.98	23494	5805.76	6702.26	23825.8	5443.32	6576.12	469.208	512.568	178.389	1.96932	9.41645	2.71268	14.5402	12.4103	12.683	2.12997	-1.85722
IPI00206977.1	Q8VHF5	GS=Cs Citrate synthase, mitochondrial	119	37698	29613.9	34118.5	35298.6	31225.8	33712.4	36498.3	30419.9	33915.5	1696.65	1139.76	287.206	4.64857	3.74678	0.846828	15.1555	14.8927	15.0497	0.262815	-0.105885
IPI00207146.1	Q62669;Q62670;Q63011;Q63223;Q6PDU6	GS=Hbb-b1 Zero beta-1 globin	154	57604.3	55235.2	43679.7	54730.7	57721.2	44228	56167.5	56478.2	43953.8	2031.98	1757.91	387.77	3.61771	3.11254	0.882221	15.7774	15.7854	15.4237	-0.00795916	-0.353746
IPI00207217.1	P14604	GS=Echs1 Enoyl-CoA hydratase, mitochondrial	75	25973.3	23997.7	23791.8	24405.5	25871	23726.6	25189.4	24934.4	23759.2	1108.56	1324.67	46.1529	4.4009	5.31264	0.194253	14.6205	14.6058	14.5362	0.0146813	-0.0843311
IPI00207390.9	P14669	GS=Anxa3 Annexin A3	8	20601.5	24369.9	23121.2	21232.5	27408.5	24283.1	20917	25889.2	23702.1	446.184	2148.63	821.573	2.13312	8.29933	3.46624	14.3524	14.6601	14.5327	-0.307674	0.18034
IPI00207657.1	D3ZVQ0	GS=Usp5 Ubiquitin carboxyl-terminal hydrolase	5	13670.8	20991	15509	12965	23232.4	15541.4	13317.9	22111.7	15525.2	499.076	1584.91	22.9103	3.74741	7.16774	0.147568	13.7011	14.4325	13.9223	-0.731443	0.221245
IPI00207668.1	P36953	GS=Afm Afamin	17	83979.5	40030.1	93866.1	86395.7	40705.2	89328.4	85187.6	40367.7	91597.2	1708.54	477.34	3208.69	2.00562	1.18248	3.50304	16.3784	15.3009	16.483	1.07744	0.104661
IPI00207766.3	D4ADS4	GS=Mgst3 Uncharacterized protein	9	6963	7652.44	7038.83	6927.22	8537.44	7829.61	6945.11	8094.94	7434.22	25.3003	625.79	559.166	0.364289	7.73063	7.52151	12.7618	12.9828	12.86	-0.221023	0.0981838
IPI00207820.5	O35303-3	GS=Dnm1l Isoform 3 of Dynamin-1-like protein	5	8324.4	10710.8	10162.5	9028.8	10222.6	9983.1	8676.6	10466.7	10072.8	498.086	345.21	126.855	5.74057	3.29817	1.25938	13.0829	13.3535	13.2982	-0.270605	0.215263
IPI00207890.1	P70623	GS=Fabp4 Adipocyte lipid-binding protein	53	47878.6	52679.5	48422.2	44879	58013.2	49679.4	46378.8	55346.4	49050.8	2121.07	3771.48	889.024	4.57335	6.81432	1.81246	15.5012	15.7562	15.582	-0.255023	0.0808115
IPI00207933.2	Q8VID1	GS=Dhrs4 Dehydrogenase/reductase SDR family member 4	11	152846	151752	150314	145077	150613	156905	148961	151182	153610	5493.45	805.14	4660.8	3.68783	0.532562	3.03418	17.1846	17.2059	17.2289	-0.021353	0.0443297
IPI00208026.1	Q8VIF7	GS=Selenbp1 Selenium-binding protein 1	13	8968.62	15214.5	10748.5	8885.62	15714	10759	8927.12	15464.2	10753.8	58.6899	353.228	7.39634	0.657433	2.28416	0.068779	13.124	13.9166	13.3926	-0.792668	0.268576
IPI00208203.2	Q5XIC0	GS=Eci2 Enoyl-CoA delta isomerase 2, mitochondrial	29	20634.6	17889.6	18608	20260.5	18563.1	19178.7	20447.5	18226.3	18893.3	264.578	476.222	403.539	1.29394	2.61283	2.13588	14.3196	14.1537	14.2056	0.165903	-0.114049
IPI00208205.1	P63018	GS=Hspa8 Heat shock cognate 71 kDa protein	203	21598.9	25479.3	24645.8	19998.6	27701.8	25153.4	20798.8	26590.6	24899.6	1131.59	1571.56	358.927	5.44066	5.91021	1.4415	14.3442	14.6986	14.6038	-0.354416	0.259623
IPI00208215.2	Q9Z0V6	GS=Prdx3 Thioredoxin-dependent peroxide reductase, mitochondrial	54	15095.1	13240.5	14233.1	14080.1	14270.2	14201.3	14587.6	13755.4	14217.2	717.756	728.108	22.5214	4.92031	5.29326	0.158409	13.8325	13.7477	13.7953	0.0847496	-0.0371072
IPI00208306.1	P63029	GS=Tpt1 Translationally-controlled tumor protein	13	25561.8	55721.8	42036.5	24785.8	57642.2	38833	25173.8	56682	40434.8	548.715	1357.91	2265.24	2.1797	2.39567	5.60222	14.6196	15.7906	15.3033	-1.17097	0.683671
IPI00208784.5	Q9Z1E1-1	GS=Flot1 Isoform 1 of Flotillin-1	3	10537.3	11725.3	11210.3	10814.3	12147.3	11225	10675.8	11936.3	11217.7	195.869	298.399	10.3662	1.83469	2.49992	0.0924094	13.3821	13.5431	13.4535	-0.161011	0.0714248
IPI00209086.1	P62074	GS=Timm10 Mitochondrial import inner membrane translocase subunit Tim10	2	5002.5	5036	5712.25	4853	5700.5	5550.75	4927.75	5368.25	5631.5	105.712	469.872	114.198	2.14525	8.75281	2.02784	12.2667	12.3902	12.4593	-0.123523	0.19259
IPI00209113.3	Q62812	GS=Myh9 Myosin-9	21	7287.52	6301.57	6380.33	7043.19	6840.76	6620.81	7165.35	6571.16	6500.57	172.767	381.265	170.045	2.41115	5.80209	2.61585	12.8068	12.6819	12.6664	0.124889	-0.140472
IPI00209115.2	Q6IRH6	GS=Slc25a3 Uncharacterized protein	99	61990.3	54862.6	52960.3	58443	60091.7	52983.9	60216.6	57477.1	52972.1	2508.36	3697.5	16.6382	4.16555	6.43299	0.0314094	15.8779	15.8107	15.6929	0.0671739	-0.184929
IPI00209163.1	D3ZZP9	GS=Hist2h2be Histone H2B	42	40938.9	39886.8	37964.3	40157.1	43592.1	36643.7	40548	41739.4	37304	552.823	2620	933.833	1.36338	6.27704	2.50331	15.3073	15.3491	15.187	-0.0417785	-0.120301
IPI00209480.5	P07633	GS=Pccb Propionyl-CoA carboxylase beta chain, mitochondrial	16	27042.5	26289.1	30965.2	24953.8	28306.3	28739.9	25998.2	27297.7	29852.6	1476.93	1426.41	1573.49	5.68089	5.22539	5.27087	14.6661	14.7365	14.8656	-0.0703694	0.199445
IPI00209893.5	D3ZIN5	GS=RGD1308772 Uncharacterized protein	11	22893.4	23156.2	24348.7	22227.7	23605.1	24011.6	22560.5	23380.6	24180.2	470.671	317.427	238.359	2.08626	1.35765	0.98576	14.4615	14.513	14.5615	-0.0515122	0.100023
IPI00209908.1	P00406	GS=Mt-co2 Cytochrome c oxidase subunit 2	80	19620.1	18370.4	17126.2	18520.2	19392.9	17840.2	19070.2	18881.7	17483.2	777.803	723.045	504.895	4.07864	3.82935	2.88789	14.219	14.2047	14.0937	0.0143298	-0.125346
IPI00210120.2	Q3KR94;Q62905;Q7TQ11	GS=Vtn Uncharacterized protein	17	24484.6	4325	5379.17	23545.5	4225.41	5160.47	24015	4275.2	5269.82	664.058	70.4208	154.644	2.76518	1.64719	2.93453	14.5516	12.0618	12.3635	2.48987	-2.18811
IPI00210187.1	Q62920	GS=Pdlim5 PDZ and LIM domain protein 5	34	28240.7	33147.4	35895	27046.3	36299.9	36620.9	27643.5	34723.6	36257.9	844.519	2229.18	513.232	3.05503	6.41976	1.4155	14.7547	15.0836	15.146	-0.328977	0.391356
IPI00210351.2	P39069	GS=Ak1 Adenylate kinase isoenzyme 1	47	10519.4	19587	16946.5	10054.3	22106.2	17632.4	10286.8	20846.6	17289.5	328.89	1781.35	485.012	3.19719	8.54506	2.80525	13.3285	14.3475	14.0776	-1.01901	0.749095
IPI00210360.3	ENSRNOP00000052803	GS=- Uncharacterized protein (Fragment)	19	75563.8	107829	92759.9	67435.4	113633	87239.1	71499.6	110731	89999.5	5747.63	4103.93	3903.82	8.03868	3.70623	4.33761	16.1256	16.7567	16.4576	-0.631048	0.331981
IPI00210381.4	O35509	GS=Rab11b Ras-related protein Rab-11B	3	68194.3	72542	84454.7	72760.7	71934.3	81712	70477.5	72238.2	83083.3	3228.89	429.688	1939.35	4.58145	0.594821	2.33423	16.1049	16.1405	16.3423	-0.0355985	0.237396
IPI00210566.3	P82995	GS=Hsp90aa1 Heat shock protein HSP 90-alpha	15	33760.8	49271.3	42081.6	34377	48957.3	40570.1	34068.9	49114.3	41325.9	435.719	222.074	1068.82	1.27894	0.452157	2.58632	15.0562	15.5839	15.3348	-0.527688	0.27859
IPI00210900.1	Q64240	GS=Ambp Protein AMBP	6	4297	2229.83	2433.49	4091.5	2302.5	2545.16	4194.25	2266.16	2489.33	145.31	51.3854	78.9626	3.46452	2.26751	3.17204	12.0342	11.146	11.2815	0.88816	-0.752655
IPI00210920.1	P00507	GS=Got2 Aspartate aminotransferase, mitochondrial	183	45859.5	42018.1	41669.6	43627.6	45779.5	42313.8	44743.6	43898.8	41991.7	1578.16	2659.76	455.497	3.52713	6.05885	1.08473	15.4494	15.4219	15.3578	0.0274987	-0.0915772
IPI00211053.6	P00564	GS=Ckm Creatine kinase M-type	383	26045.6	39915.7	37822.1	24477.2	43091.6	38245.3	25261.4	41503.7	38033.7	1109.04	2245.71	299.241	4.39026	5.41088	0.786776	14.6246	15.341	15.215	-0.716303	0.590345
IPI00211075.2	P09006	GS=Serpina3n Serpina3n-like protein	15	50651.1	20838.3	45403.4	50081.1	21269.9	43052	50366.1	21054.1	44227.7	403.008	305.187	1662.69	0.800158	1.44954	3.75939	15.6202	14.3618	15.4327	1.25835	-0.187502
IPI00211206.7	P52944	GS=Pdlim1 PDZ and LIM domain protein 1	9	29643.4	46874.1	30107.1	27657.9	44743.2	28902.9	28650.7	45808.7	29505	1404	1506.77	851.434	4.9004	3.28926	2.88573	14.8063	15.4833	14.8487	-0.677052	0.0423908
IPI00211216.4	Q3T1J1	GS=Eif5a Eukaryotic translation initiation factor 5A-1	31	942.87	1193.03	1080.49	886.68	1303.1	1180.87	914.775	1248.07	1130.68	39.7323	77.8312	70.9794	4.3434	6.23615	6.27758	9.83727	10.2855	10.143	-0.448204	0.305702
IPI00211225.1	P15650	GS=Acadl Long-chain specific acyl-CoA dehydrogenase, mitochondrial	223	29957.6	26187.1	30152.6	28050.7	27734.5	29747.6	29004.2	26960.8	29950.1	1348.35	1094.21	286.371	4.6488	4.05853	0.956162	14.824	14.7186	14.8703	0.105396	0.0462998
IPI00211448.2	Q4V8H8	GS=Ehd2 EH domain-containing protein 2	29	6573.31	6244.62	6302.58	6458.17	6823.66	6393.9	6515.74	6534.14	6348.24	81.4163	409.443	64.5659	1.24953	6.26621	1.01707	12.6697	12.6738	12.6321	-0.00406833	-0.0375724
IPI00211593.1	P07895	GS=Sod2 Superoxide dismutase [Mn], mitochondrial	56	20241.4	18225.7	19478.2	19250.5	20601	20123.5	19745.9	19413.3	19800.9	700.658	1679.56	456.268	3.54837	8.65159	2.30428	14.2693	14.2448	14.2733	0.024507	0.0040085
IPI00211756.1	P67779	GS=Phb Prohibitin	48	9568.48	7167.75	7677.91	8902.67	7598.44	7706.47	9235.58	7383.09	7692.19	470.799	304.544	20.195	5.09767	4.12488	0.262539	13.173	12.85	12.9092	0.322976	-0.263807
IPI00212014.3	P46462	GS=Vcp Transitional endoplasmic reticulum ATPase	38	5550.21	6880.29	7608.33	5266.29	7324.63	7601.57	5408.25	7102.46	7604.95	200.762	314.196	4.78711	3.71214	4.42376	0.0629473	12.4009	12.7941	12.8927	-0.393157	0.491777
IPI00212015.1	P08503	GS=Acadm Medium-chain specific acyl-CoA dehydrogenase, mitochondrial	46	19784.1	17210.4	19794.4	18923.7	18903.3	20004.4	19353.9	18056.9	19899.4	608.409	1197.04	148.478	3.1436	6.62928	0.746144	14.2403	14.1403	14.2804	0.100075	0.0401028
IPI00212052.3	Q5XIF3	GS=Ndufs4 NADH dehydrogenase [ubiquinone] iron-sulfur protein 4, mitochondrial	7	17884	19146.4	17654.5	16918.3	20635.9	18021.5	17401.1	19891.1	17838	682.86	1053.19	259.508	3.92423	5.29475	1.45481	14.0869	14.2798	14.1227	-0.192944	0.0357716
IPI00212314.5	O35763	GS=Msn Moesin	13	64938.7	83996.1	85785.9	63633.1	84567.1	81051.5	64285.9	84281.6	83418.7	923.206	403.807	3347.77	1.43609	0.479117	4.01321	15.9722	16.3629	16.3481	-0.390716	0.375869
IPI00212523.1	O88767	GS=Park7 Protein DJ-1	21	12858.7	22262.3	18920.1	11920.4	23329.9	19830	12389.5	22796.1	19375	663.5	754.858	643.432	5.35532	3.31135	3.32093	13.5968	14.4765	14.2419	-0.879664	0.645077
IPI00212622.2	Q64428	GS=Hadha Trifunctional enzyme subunit alpha, mitochondrial	150	29172.3	25837.1	24813.6	27470.8	27561	24842.8	28321.5	26699.1	24828.2	1203.18	1219.02	20.6758	4.2483	4.56577	0.0832755	14.7896	14.7045	14.5997	0.0851105	-0.189921
IPI00212651.1	P62076	GS=Timm13 Mitochondrial import inner membrane translocase subunit Tim13	8	1654.38	1396	1506.94	1677.88	1529.75	1444.06	1666.13	1462.88	1475.5	16.617	94.5755	44.4629	0.997342	6.46505	3.01341	10.7023	10.5146	10.527	0.187694	-0.175297
IPI00212658.4	P54313	GS=Gnb2 Guanine nucleotide-binding protein G(I)/G(S)/G(T) subunit beta-2	8	3938.25	5028.88	3958.25	3719.62	5538.75	4260.75	3828.93	5283.82	4109.5	154.595	360.533	213.9	4.03754	6.82334	5.20501	11.9027	12.3674	12.0047	-0.464637	0.10202
IPI00212723.2	Q9QX80	GS=Hnrnpab heterogeneous nuclear ribonucleoprotein A/B	6	43256.5	61948.8	55694.5	41507	66005.7	54819.5	42381.8	63977.2	55257	1237.08	2868.62	618.718	2.91891	4.48381	1.11971	15.3712	15.9653	15.7539	-0.594116	0.382714
[truncated: 453 more rows]
