# Supplementary material for: Comprehensive analysis of the cardiac proteome in a rat model of myocardial ischemia-reperfusion using a TMT-based quantitative proteomic strategy
Source: Proteome Sci. 2020 Mar 6;18:2. doi: 10.1186/s12953-020-00158-4 (PMC7060589; doi:10.1186/s12953-020-00158-4)
Supplement: Supplementary file 2 — Additional file 2. List of IR-related proteins indentified based on the high stringency criteria. The fold-change (log2 scale) is calculated by averaging the two ratio values of IR versus sham or TALE versus IR. No. of peptides indicates the number of independent spectra used for the quantification. [file 12953_2020_158_MOESM2_ESM.xlsx]

## Sheet: IR_sham
IPI No.	Acc. No.	Gene Symbol	Description	No. of peptides	Avg.IR/Sham(Log2 scale)	Avg.Tale/IR(Log2 scale)
IPI00363482.2	B1WBN6;Q4VFZ4	Katnb1	Katanin p80 subunit B1	3	-1.73498	0.260397
IPI00214517.3	Q9QZ76	Mb	Myoglobin	348	-1.5453	0.846189
IPI00231971.5	P07483	Fabp3	Fatty acid-binding protein, heart	616	-1.52289	0.809959
IPI00231506.5	P16290	Pgam2	Phosphoglycerate mutase 2	9	-1.42015	0.835007
IPI00231736.9	P09117	Aldoc	Fructose-bisphosphate aldolase C	12	-1.38098	-0.240422
IPI00206433.3	ENSRNOP00000021289	Sorbs1	143 kDa protein	3	-1.29621	-0.168044
IPI00231767.5	P48500	Tpi1	Triosephosphate isomerase	78	-1.20805	0.733245
IPI00454264.1	Q6TXF3	-	LRRGT00046	24	-1.2049	0.804246
IPI00411230.3	P08010	Gstm2	Glutathione S-transferase Mu 2	5	-1.1785	0.371485
IPI00210351.2	P39069	Ak1	Adenylate kinase isoenzyme 1	23	-1.16823	0.777159
IPI00951939.1	D3Z982	Srsf2	Uncharacterized protein	3	-1.1651	0.323621
IPI00230937.5	P31044	Pebp1	Phosphatidylethanolamine-binding protein 1	36	-1.16144	0.648637
IPI00198717.8	O88989	Mdh1	Malate dehydrogenase, cytoplasmic	90	-1.12903	0.92338
IPI00421513.8	P13221	Got1	Aspartate aminotransferase, cytoplasmic	49	-1.11285	0.75487
IPI00198497.1	P50463	Csrp3	Cysteine and glycine-rich protein 3	30	-1.09865	1.0321
IPI00231783.5	P42123	Ldhb	L-Lactate dehydrogenase B chain	176	-1.0916	0.799843
IPI00214052.1	Q7TP52	Cmbl	Carboxymethylenebutenolidase homolog	13	-1.07336	0.361713
IPI00197711.1	P04642	Ldha	L-Lactate dehydrogenase A chain	47	-1.06271	0.797289
IPI00325189.4	P19804	Nme2	Nucleoside diphosphate kinase B	75	-1.04953	0.663224
IPI00231426.6	P16617	Pgk1	Phosphoglycerate kinase 1	53	-1.01637	0.62251
IPI00231929.7	P11980-1	Pkm2	Isoform M1 of Pyruvate kinase isozymes M1/M2	37	-1.01041	0.625906
IPI00951991.1	ENSRNOP00000031940	Aldoa	45 kDa protein	344	-1.00695	0.47628
IPI00951813.1	Q5XFW3	Ugp2	Uncharacterized protein (Fragment)	7	-0.996659	0.476275
IPI00231260.5	O35244	Prdx6	Peroxiredoxin-6	36	-0.986731	0.578353
IPI00212523.1	O88767	Park7	Protein DJ-1	28	-0.985973	0.678183
IPI00208306.1	P63029	Tpt1	Translationally-controlled tumor protein	18	-0.970778	0.624129
IPI00194404.5	Q05982	Nme1	Nucleoside diphosphate kinase A	26	-0.967848	0.418566
IPI00371853.4	D3ZUL3	Col6a1	Collagen, type VI, alpha 1	3	-0.960726	0.085743
IPI00957286.1	ENSRNOP00000021114	Sorbs1	Sorbin and SH3 domain containing 1	3	-0.949617	0.0942929
IPI00200352.1	P36201	Crip2	Cysteine-rich protein 2	34	-0.928818	1.05313
IPI00763589.2	REFSEQ:XP_001071565	LOC684681	Histone cluster 1, H1c-like	11	-0.924723	0.967583
IPI00231194.5	O08557	Ddah1	N(G),N(G)-Dimethylarginine dimethylaminohydrolase 1	3	-0.904777	0.219959
IPI00421428.9	P25113	Pgam1	Phosphoglycerate mutase 1	2	-0.900149	0.674979
IPI00393489.2	D3ZWP9	Sorbs2	Uncharacterized protein	4	-0.860713	0.273636
IPI00895591.1	B1WBU9;Q64607	Pygm	Glycogen phosphorylase, muscle form	12	-0.86051	0.598022
IPI00951317.1	D3ZJT8	Eno1	Enolase	125	-0.857416	0.31723
IPI00959144.1	REFSEQ:XP_002730137	LOC363331	Plasma membrane associated protein, S3-12	11	-0.853256	0.157487
IPI00211053.6	P00564	Ckm	Creatine kinase M-type	457	-0.827928	0.598327
IPI00212658.4	P54313	Gnb2	Guanine nucleotide-binding protein G(I)/G(S)/G(T) subunit beta-2	5	-0.821259	0.153255
IPI00231434.6	Q62658	Fkbp1a	Peptidyl-prolyl cis-trans isomerase FKBP1A	2	-0.816124	0.328451
IPI00949068.1	D3ZSP5	Pgm1	Uncharacterized protein	9	-0.81117	0.410562
IPI00203443.3	P97584	Ptgr1	Prostaglandin reductase 1	3	-0.810313	0.303003
IPI00464791.5	Q6AYS7	Acy1	Aminoacylase-1A	5	-0.807562	0.33618
IPI00968497.1	P35745	Acyp2-ps1	Acylphosphatase-2	5	-0.803735	0.357232
IPI00231963.5	P80254	Ddt	D-Dopachrome decarboxylase	5	-0.799189	0.362489
IPI00231737.5	P07943	Akr1b1	Aldose reductase	7	-0.789999	0.450132
IPI00213013.1	O35814	Stip1	Stress-induced-phosphoprotein 1	2	-0.779005	0.566827
IPI00948869.1	P53534	Pygb	Glycogen phosphorylase, brain form	6	-0.777758	0.555396
IPI00959265.1	REFSEQ:XP_002726107;XP_002729147	LOC100363379;LOC100365936	Peroxiredoxin-1-like	23	-0.777399	0.416581
IPI00361815.3	D3ZDS1	-	Uncharacterized protein	76	-0.771105	0.596081
IPI00767147.1	REFSEQ:XP_001067222	Eno1-ps1	Enolase 3	283	-0.762049	0.475813
IPI00231275.7	P11762	Lgals1	Galectin-1	45	-0.760422	0.596226
IPI00656375.3	REFSEQ:XP_001067272;XP_574168	RGD1562758	Glyceraldehyde-3-phosphate dehydrogenase-like	77	-0.753271	0.343405
IPI00470288.4	P07335	Ckb	Creatine kinase B-type	72	-0.738374	0.520761
IPI00364311.1	Q6P6V0	Gpi	Glucose-6-phosphate isomerase	34	-0.734844	0.413871
IPI00372839.3	Q5EB88	Col6a2	Collagen, type VI, alpha 2	7	-0.728332	0.184392
IPI00325135.3	P62260	Ywhae	14-3-3 protein epsilon	11	-0.722736	0.481939
IPI00364189.2	A0JPM9	Eif3j	Eukaryotic translation initiation factor 3 subunit J	3	-0.720609	0.380542
IPI00559898.2	ENSRNOP00000055701	RGD1564688	Glyceraldehyde-3-phosphate dehydrogenase	92	-0.719583	0.380247
IPI00208026.1	Q8VIF7	Selenbp1	Selenium-binding protein 1	10	-0.71898	0.269277
IPI00190559.3	Q9EQX9	Ube2n	Ubiquitin-conjugating enzyme E2 N	2	-0.715692	0.309345
IPI00769218.1	REFSEQ:XP_001065101	RGD1565368	Glyceraldehyde-3-phosphate dehydrogenase-like	282	-0.71464	0.577453
IPI00371663.4	ENSRNOP00000044449	-	Glyceraldehyde-3-phosphate dehydrogenase (Fragment)	102	-0.709889	0.273713
IPI00555252.3	P04797	Gapdh	Glyceraldehyde-3-phosphate dehydrogenase	434	-0.706768	0.56959
IPI00231677.5	P68511	Ywhah	14-3-3 protein eta	17	-0.702789	0.446486
IPI00201561.3	P35704	Prdx2	Peroxiredoxin-2	40	-0.702296	0.568376
IPI00365217.1	Q4KM73	Cmpk1	UMP-CMP kinase	4	-0.702003	0.352975
IPI00231770.5	P09456	Prkar1a	cAMP-dependent protein kinase type I-alpha regulatory subunit	20	-0.699468	0.429407
IPI00324893.4	P63102	Ywhaz	14-3-3 protein zeta/delta	12	-0.695867	0.459973
IPI00760126.1	P35213-2	Ywhab	Isoform Short of 14-3-3 protein beta/alpha	19	-0.684997	0.472759
IPI00325281.1	P62632	Eef1a2	Elongation factor 1-alpha 2	37	-0.676844	0.521421
IPI00781155.1	D3ZF77	Akr1cl1	Uncharacterized protein	11	-0.67597	0.36424
IPI00214477.1	Q9QZ58	Hspb3	Heat shock protein beta-3	2	-0.6691	0.404114
IPI00203214.6	P05197	Eef2	Elongation factor 2	2	-0.668807	0.361676
IPI00206193.1	O35115	Fhl2	Four and a half LIM domains protein 2	33	-0.668749	0.178941
IPI00361888.3	Q63429	Ubc	Polyubiquitin-C	42	-0.663226	0.123181
IPI00559057.2	ENSRNOP00000045570	-	Uncharacterized protein (Fragment)	49	-0.638676	0.256271
IPI00231368.5	P11232	Txn1	Thioredoxin	23	-0.638541	0.289246
IPI00230835.5	P61983	Ywhag	14-3-3 Protein gamma	22	-0.628661	0.435155
IPI00211206.7	P52944	Pdlim1	PDZ and LIM domain protein 1	7	-0.627746	0.0123348
IPI00951885.1	D4ADB1	-	Uncharacterized protein	69	-0.618194	0.153714
IPI00188304.3	Q6P7Q4	Glo1	Lactoylglutathione lyase	2	-0.617605	0.501558
IPI00212936.1	D3ZNJ6	-	Uncharacterized protein	66	-0.616209	0.101191
IPI00568369.3	Q7M0E3	Dstn	Destrin	8	-0.612215	0.943071
IPI00231631.13	P15429	Eno3	Beta-enolase	123	-0.610129	0.42194
IPI00212014.3	P46462	Vcp	Transitional endoplasmic reticulum ATPase	2	-0.603378	0.491134
IPI00211216.4	Q3T1J1	Eif5a	Eukaryotic translation initiation factor 5A-1	8	-0.602737	0.367057
IPI00203352.1	Q9WTT7	Bzw2	Basic leucine zipper and W2 domain-containing protein 2	4	-0.5997	0.50206
IPI00781133.1	D4ACL3	Aco1	Uncharacterized protein	4	-0.598786	0.435254
IPI00205568.1	P97569;Q5M8C3	Serpina4	Kallistatin	2	0.600877	0.0724395
IPI00362791.3	D4AA63	Ubqln2	Uncharacterized protein	4	0.605816	-0.637949
IPI00207146.1	Q62669;Q62670;Q63011;Q63223;Q6PDU6	Hbb-b1	Zero beta-1 globin	189	0.606505	-0.344802
IPI00231192.5	P11517	Hbb	Hemoglobin subunit beta-2	332	0.616752	-0.45654
IPI00205036.1	ENSRNOP00000044081	Hba2	Hemoglobin alpha 2 chain	426	0.625775	-0.424543
IPI00230897.5	P02091	Hbb	Hemoglobin subunit beta-1	562	0.632499	-0.448345
IPI00287835.7	P01946	Hba-a2	Hemoglobin subunit alpha-1/2	446	0.637932	-0.427468
IPI00951116.1	ENSRNOP00000048250	Hbb	16 kDa protein	560	0.650632	-0.437269
IPI00777179.1	D3ZVZ4	Anxa1	Uncharacterized protein	6	0.694951	-0.202485
IPI00213611.1	Q63910	LOC287167	Uncharacterized protein	38	0.717202	0.261735
IPI00948380.2	REFSEQ:XP_002726818	LOC100363606	mCG147639-like	2	0.856615	-1.04946
IPI00204451.1	Q9WUW3	Cfi	Complement factor I	5	0.862401	0.0867327
IPI00679245.2	P08932	Kng1l1	T-kininogen 2	5	0.90541	0.162284
IPI00199695.3	Q68FT8	Serpinf2	Uncharacterized protein	2	0.906466	-0.431507
IPI00368608.2	D3Z9M7;Q5M842	IgG-2a	IgG-2a protein	2	0.928746	-0.376217
IPI00565708.2	P06866-1	Hp	Isoform 1 of Haptoglobin	4	0.970413	-0.752697
IPI00372372.2	Q5M7T5	Serpinc1	Uncharacterized protein	3	0.974726	-1.0422
IPI00210900.1	Q64240	Ambp	Protein AMBP	2	1.02825	-0.721001
IPI00231264.7	P55159	Pon1	Serum paraoxonase/arylesterase 1	3	1.03312	0.0905742
IPI00200593.1	P05545	Serpina3k	Serine protease inhibitor A3K	74	1.06428	-1.1389
IPI00211075.2	P09006	Serpina3n	Serpina3n-like protein	7	1.08315	-0.22691
IPI00948000.1	ENSRNOP00000005522	Lasp1	30 kDa protein	3	1.09803	0.296431
IPI00231370.7	P50115	S100a8	Protein S100-A8	6	1.10903	-0.379404
IPI00561922.3	ENSRNOP00000002468	Hrg	58 kDa protein	6	1.13965	-0.0522307
IPI00958555.1	D3ZFH5	-	Uncharacterized protein	2	1.14361	0.0906561
IPI00200591.1	P05544	LOC299282	Serine protease inhibitor A3L	85	1.15937	-1.24327
IPI00324380.3	P02767	Ttr	Transthyretin	18	1.16109	-0.371667
IPI00422011.2	Q6MG74	Cfb	Complement factor B	6	1.22612	-0.148534
IPI00326140.3	Q63041	Pzp	Alpha-1-macroglobulin	32	1.24269	-1.14491
IPI00392216.1	Q7TMB9	LOC299282	Liver regeneration protein lrryan	84	1.24596	0.0600901
IPI00679202.2	P12346-1	Tf	Isoform 1 of Serotransferrin	208	1.2644	-0.87944
IPI00195516.6	P20059	Hpx	Hemopexin	39	1.26629	-0.931654
IPI00327469.1	P24090	Ahsg	Alpha-2-HS-glycoprotein	81	1.33672	-0.972921
IPI00324272.1	P02651	Apoa4	Apolipoprotein A-IV	13	1.34415	-1.05296
IPI00190701.5	P02650	Apoe	Apolipoprotein E	13	1.36582	0.170512
IPI00194097.5	P04276	Gc	Vitamin D-binding protein	18	1.39489	-1.22019
IPI00207668.1	P36953	Afm	Afamin	18	1.45251	0.0680094
IPI00324019.1	P17475	Serpina1	Alpha-1-antiproteinase	117	1.48104	-1.2292
IPI00957456.1	REFSEQ:XP_002725425	LOC100365275	Microsomal carboxyesterase E1-like	18	1.50733	-0.0778856
IPI00876581.1	P04916	Rbp4	Retinol-binding protein 4	10	1.53963	-0.0603317
IPI00923716.1	Q68FP1-2	Gsn	Isoform 2 of Gelsolin	16	1.54232	-1.55856
IPI00778265.1	Q8R5K7	Cfh	Uncharacterized protein	5	1.55759	-0.234365
IPI00368704.3	ENSRNOP00000019892	Cpamd8	Similar to Murinoglobulin 1 homolog	143	1.57555	-1.18782
IPI00201262.1	P14046	Mug1	Alpha-1-inhibitor 3	233	1.577	-1.20709
IPI00231423.6	Q62930	C9	Uncharacterized protein	3	1.5832	0.00270774
IPI00780167.2	D4A6E3	Mug1	Uncharacterized protein	192	1.59812	-1.23003
IPI00197703.2	P04639	Apoa1	Apolipoprotein A-I	69	1.60074	-1.2831
IPI00480639.3	P01026	C3	Complement C3 (Fragment)	60	1.61769	-1.37217
IPI00188541.3	O35802;Q5EBC0	Itih4	Inter-alpha-inhibitor H4 heavy chain	28	1.6195	-0.0270296
IPI00564327.3	D4AA52	Mug2	Uncharacterized protein	166	1.64582	-1.23098
IPI00191737.6	P02770	Alb	Serum albumin	765	1.64617	-1.12733
IPI00567916.3	Q9QX79	Fetub	Fetuin-B	2	1.66101	-1.06505
IPI00382317.1	P06399-2	Fga	Uncharacterized protein	51	1.72994	-1.60763
IPI00198667.7	P05371	Clu	Clusterin	30	1.78982	-1.47838
IPI00949032.1	D3ZBS2	Itih3	Uncharacterized protein	2	1.84585	-1.39775
IPI00210120.2	Q3KR94;Q62905;Q7TQ11	Vtn	Uncharacterized protein	16	1.87383	-2.21869
IPI00230944.2	P02680-2	Fgg	Isoform Gamma-A of Fibrinogen gamma chain	13	1.92669	-1.77021
IPI00206780.1	Q01177	Plg	Plasminogen	23	2.136	-1.83006
IPI00778633.1	Q3T940;Q5I0M1	Apoh	Uncharacterized protein	44	2.1549	-1.69919
IPI00200102.1	P19939	Apoc1	Apolipoprotein C-I	20	2.30815	0.248865
IPI00189981.1	P18292	F2	Prothrombin (Fragment)	29	2.46525	-1.92436
IPI00188225.1	P48199	Crp	C-reactive protein	45	2.96411	-1.99957
