# Supplementary material for: Comprehensive analysis of the cardiac proteome in a rat model of myocardial ischemia-reperfusion using a TMT-based quantitative proteomic strategy
Source: Proteome Sci. 2020 Mar 6;18:2. doi: 10.1186/s12953-020-00158-4 (PMC7060589; doi:10.1186/s12953-020-00158-4)
Supplement: Supplementary file 3 — Additional file 3. PANTHER analysis results of the differentially expressed proteins in IR injury. [file 12953_2020_158_MOESM3_ESM.xlsx]

## Sheet: PANTHER analysis
Molecular Function (MF) of Down-regulated Proteins	Percentage(%)	Gene
Catalytic activity (GO:0003824)	60.6557	Pygm, Eef1a2, Ak1, Gnb2, Ptgr1, Eef2, Vcp, Eno3, Ube2n, Pygb, Pgk1, Fkbp1a, Ldhb, Tpi1, Prkar1a, Ugp2, Got1, Ckb, Prdx2, Katnb1, Ckb, Nme2, Ckm, Pkm2, Pgm1, Acy1, Gpi, Eno1, RGD1562758, Mdh1, Aco1, Ldha, Ddt, Akr1b1, Park7, Nme1, Ddah1
Binding (GO:0005488)	29.5082	Pygm, Eef1a2, Gnb2, Eef2, Vcp, Pygb, Pgk1, Stip1, Ubc, Srsf2, Pebp1, Eif5a, Tpt1, Lgals1, Pdlim1, Gpi, Aco1, Ddah1
Structural molecule activity (GO:0005198)	6.55738	Csrp3, Crip2, Pdlim1, Col6a1
Molecular function regulator (GO:0098772)	1.63934	Ddt
Translation regulator activity (GO:0045182)	1.63934	Eif5a
Biological Process (BP) of Down-regulated Proteins	Percentage(%)	Gene
Cellular process (GO:0009987)	37.037	Pygm, Gnb2, Vcp, Ube2n, Pygb, Ywhab, Pgk1, Fkbp1a, Ywhag, Col6a2, Ubc, Tpi1, Prkar1a, Ugp2, Pebp1, Prdx2, Katnb1, Crip2, Lgals1, Nme2, Pkm2, Pdlim1, Gpi, Col6a1, RGD1562758, Mdh1, Ywhaz, Ywhah, Park7, Nme1
Metabolic process (GO:0008152)	33.3333	Pygm, Eef1a2, Ak1, Ptgr1, Eef2, Vcp, Eno3, Pygb, Pgk1, Ldhb, Ubc, Tpi1, Ugp2, Srsf2, Got1, Pebp1, Ckb, Pkm2, Pgm1, Gpi, Eno1, RGD1562758, Mdh1, Aco1, Ldha, Park7, Ddah1
Biological regulation (GO:0065007)	7.40741	Pgk1, Srsf2, Pebp1, Prdx2, Crip2, Ddah1
Multicellular organismal process (GO:0032501)	6.17284	Gnb2, Col6a2, Pebp1, Crip2, Pdlim1
Response to stimulus (GO:0050896)	4.93827	Vcp, Pebp1, Prdx2, Pkm2
Developmental process (GO:0032502)	3.7037	Col6a2, Dstn, Pebp1
Immune system process (GO:0002376)	2.46914	Csrp3, Crip2
Localization (GO:0051179)	2.46914	Vcp, Pgk1
Reproduction (GO:0000003)	2.46914	Pebp1, Crip2
Cellular Component (CC) of Down-regulated Proteins	Percentage(%)	Gene
Cell (GO:0005623)	66.6667	Eif3j, Pygm, Csrp3, Eef2, Vcp, Pygb, Prdx6, Pgk1, Fkbp1a, Ubc, Tpi1, Prkar1a, Ugp2, Srsf2, Got1, Pebp1, Prdx2, Crip2, Tpt1, Pkm2, Pgm1, Pdlim1, Gpi, RGD1562758, Aco1, Bzw2, Akr1b1, Park7
Organelle (GO:0043226)	19.0476	Fhl2, Vcp, Ube2n, Ubc, Srsf2, Pebp1, Katnb1, Park7
Extracellular region (GO:0005576)	7.14286	Col6a2, Pebp1, Col6a1
Protein-containing complex (GO:0032991)	4.7619	Eef2, Vcp
Supramolecular complex (GO:0099080)	2.38095	Fhl2
Molecular Function (MF) of Up-regulated Proteins	Percentage(%)	Gene
Binding (GO:0005488)	38.9831	Serpina3k, IgG-2a, Ubqln2, Ambp, S100a8, Hbb, Itih4, Fgg, Hrg, Apoa4, Serpinf2, Tf, Hrg, Hba-a2, Anxa1, Serpina1, Itih3, Clu, Gsn, C9, Serpinc1, Serpina3n, Serpina4
Catalytic activity (GO:0003824)	33.8983	Serpina3k, Ahsg, F2, Ubqln2, Ambp, Hbb, Fetub, Hrg, Apoa4, Serpinf2, Hp, Hba-a2, Hpx, Anxa1, Serpina1, Pon1, Plg, Serpinc1, Serpina3n, Serpina4
Molecular function regulator (GO:0098772)	22.0339	Serpina3k, Ambp, Itih4, Mug2, Hrg, Serpinf2, Anxa1, Serpina1, Itih3, Serpinc1, C3, Serpina3n, Serpina4
Structural molecule activity (GO:0005198)	3.38983	Crp, Gsn
Molecular transducer activity (GO:0060089)	1.69492	Anxa1
Biological Process (BP) of Up-regulated Proteins	Percentage(%)	Gene
Cellular process (GO:0009987)	37.5	Serpina3k, IgG-2a, Ahsg, Ubqln2, Ambp, S100a8, Vtn, Hbb, Fgg, Mug2, Fetub, Hrg
Response to stimulus (GO:0050896)	15.2778	IgG-2a, F2, Ubqln2, Hbb, Mug2, Hrg, Hp, Hba-a2, Anxa1, Pon1, C3
Localization (GO:0051179)	12.5	IgG-2a, Ubqln2, Afm, Hrg, Apoa4, Gc, Alb, Rbp4, Anxa1
Biological regulation (GO:0065007)	11.1111	IgG-2a, Ahsg, Ubqln2, Fetub, Hrg, Apoa4, Hp, Anxa1
Metabolic process (GO:0008152)	11.1111	IgG-2a, S100a8, Itih4, Mug2, Ttr, Hpx, Itih3, C3
Immune system process (GO:0002376)	5.55556	Crp, IgG-2a, Anxa1, C9
Biological adhesion (GO:0022610)	2.77778	Fgg, Anxa1
Multicellular organismal process (GO:0032501)	2.77778	Apoa4, Anxa1
Developmental process (GO:0032502)	1.38889	Anxa1
Cellular Component (CC) of Up-regulated Proteins	Percentage(%)	Gene
Extracellular region (GO:0005576)	48.4848	Serpina3k, IgG-2a, Hbb, Fgg, Hrg, Serpinf2, Hp, Hrg, Hba-a2, Hpx, Anxa1, Serpina1, Clu, Serpinc1, Serpina3n, Serpina4
Cell (GO:0005623)	30.303	Crp, IgG-2a, Ubqln2, Ambp, Hbb, Hrg, Tf, Hrg, Hba-a2, Anxa1
Protein-containing complex (GO:0032991)	12.1212	IgG-2a, Hbb, Tf, Hba-a2
Organelle (GO:0043226)	6.06061	Clu, Gsn
Membrane (GO:0016020)	3.0303	IgG-2a
